# Supplementary material for: Ability to form Sox17-induced hematopoietic cell clusters varies among distinct hematopoietic sites during development
Source: Inflamm Regen. 2026 Apr 23;46:18. doi: 10.1186/s41232-026-00420-w (PMC13104338; doi:10.1186/s41232-026-00420-w)
Supplement: Supplementary file 2 — Supplementary Material 2. Supplementary Table S1. Complete list of DEGs between AGM Sox17⁺ and BM Sox17⁺ samples. The table includes all genes tested in the RNA-seq analysis with log2 fold change (log2FC), p-value, and false discovery rate (FDR, adjusted p-value). Positive log2FC values indicate higher expression in AGM Sox17⁺ cells compared to BM Sox17⁺ cells. [file 41232_2026_420_MOESM2_ESM.xlsx]

## Sheet: Supplementary Table S1
gene_id	logFC	logCPM	PValue	FDR	Chr	Start	End	Strand	GeneSymbol	Description	GO_BP	GO_CC	GO_MF
gene39543	15.4858	7.33334	1.7044e-26	4.02035e-22	NC_000083.6	33951999	33955641	-	Rps18	ribosomal protein S18	GO:0006412:translation;	GO:0005840:ribosome;	GO:0003735:structural constituent of ribosome;GO:0003723:RNA binding;
gene24199	11.7378	7.63435	1.39794e-25	1.64873e-21	NC_000075.6	110419808	110423012	+	Ngp	neutrophilic granule protein	GO:0006952:defense response;	GO:0005576:extracellular region;GO:0031410:cytoplasmic vesicle;	GO:0004869:cysteine-type endopeptidase inhibitor activity;
gene10412	10.5504	7.00343	4.7425e-23	3.72887e-19	NC_000070.6	134159957	134164109	+	LOC108169013	-	-	-	-
gene48203	-8.71198	11.4509	1.32775e-21	7.823e-18	NT_187003.1	925158	935758	+	Mpo	myeloperoxidase	-	-	-
gene10890	8.91173	8.37202	1.65826e-21	7.823e-18	NC_000070.6	150236726	150248873	+	Eno1	enolase 1%2C alpha non-neuron	GO:0006096:glycolytic process;	GO:0000015:phosphopyruvate hydratase complex;	GO:0004634:phosphopyruvate hydratase activity;GO:0000287:magnesium ion binding;
gene28391	8.60197	11.2826	2.79313e-21	1.09807e-17	NC_000077.6	87793784	87804412	+	Mpo	myeloperoxidase	-	-	-
gene10255	10.8174	5.80035	7.40978e-21	2.49688e-17	NC_000070.6	129516104	129542646	-	Hdac1	histone deacetylase 1	GO:0021766:hippocampus development;GO:0043524:negative regulation of neuron apoptotic process;GO:0010870:positive regulation of receptor biosynthetic process;GO:0008284:positive regulation of cell proliferation;GO:0070933:histone H4 deacetylation;GO:0070932:histone H3 deacetylation;GO:0042475:odontogenesis of dentin-containing tooth;GO:0061029:eyelid development in camera-type eye;GO:0060766:nega…	GO:0005829:cytosol;GO:0016581:NuRD complex;GO:0000792:heterochromatin;GO:0005667:transcription factor complex;GO:0016580:Sin3 complex;GO:0043025:neuronal cell body;	GO:0003700:sequence-specific DNA binding transcription factor activity;GO:0033613:activating transcription factor binding;GO:0097372:NAD-dependent histone deacetylase activity (H3-K18 specific);GO:0001106:RNA polymerase II transcription corepressor activity;GO:0046969:NAD-dependent histone deacetylase activity (H3-K9 specific);GO:0001103:RNA polymerase II repressing transcription factor binding;G…
gene39721	13.4391	5.28876	2.29319e-20	6.76147e-17	NC_000083.6	36029977	36032701	-	H2-T23	histocompatibility 2%2C T region locus 23	GO:0002474:antigen processing and presentation of peptide antigen via MHC class I;GO:0048839:inner ear development;GO:0001916:positive regulation of T cell mediated cytotoxicity;GO:0002489:antigen processing and presentation of endogenous peptide antigen via MHC class Ib via ER pathway, TAP-dependent;	GO:0016021:integral component of membrane;GO:0042612:MHC class I protein complex;	-
gene48335	-13.3033	5.15585	5.79113e-20	1.51779e-16	NT_187004.1	305785	310056	-	H2-K1	-	GO:0042742:defense response to bacterium;GO:0042590:antigen processing and presentation of exogenous peptide antigen via MHC class I;GO:0002485:antigen processing and presentation of endogenous peptide antigen via MHC class I via ER pathway, TAP-dependent;GO:0048839:inner ear development;GO:0001916:positive regulation of T cell mediated cytotoxicity;	GO:0009897:external side of plasma membrane;GO:0016021:integral component of membrane;GO:0042612:MHC class I protein complex;	GO:0042605:peptide antigen binding;
gene10823	10.2655	5.24973	3.27647e-19	7.72853e-16	NC_000070.6	147940857	147947316	+	2510039O18Rik	RIKEN cDNA 2510039O18 gene	-	GO:0016021:integral component of membrane;	-
gene48240	-8.27619	6.36166	1.2754e-18	2.73491e-15	NT_187003.1	2139167	2159921	+	Trim25	tripartite motif-containing 25	GO:0051607:defense response to virus;GO:0045087:innate immune response;	GO:0005737:cytoplasm;	GO:0004842:ubiquitin-protein transferase activity;GO:0008270:zinc ion binding;
gene7757	7.68745	9.63089	1.78518e-18	3.33121e-15	NC_000069.6	106147554	106167564	-	Chil3	chitinase-like 3	GO:0006954:inflammatory response;GO:0005975:carbohydrate metabolic process;GO:0006032:chitin catabolic process;	GO:0005737:cytoplasm;GO:0005576:extracellular region;	GO:0004568:chitinase activity;
gene14373	-8.06229	6.67263	1.83668e-18	3.33121e-15	NC_000072.6	49085218	49215013	-	Igf2bp3	insulin-like growth factor 2 mRNA binding protein 3	GO:0006417:regulation of translation;	GO:0005737:cytoplasm;GO:0005634:nucleus;	GO:0003730:mRNA 3'-UTR binding;GO:0048027:mRNA 5'-UTR binding;GO:0000166:nucleotide binding;
gene37939	12.7874	4.63872	1.97715e-18	3.33121e-15	NC_000082.6	36277148	36285371	+	Stfa1	stefin A1	GO:0010951:negative regulation of endopeptidase activity;	GO:0005737:cytoplasm;	GO:0004866:endopeptidase inhibitor activity;
gene28400	8.87059	5.32757	4.93356e-18	7.75818e-15	NC_000077.6	87979525	87998298	-	Dynll2	dynein light chain LC8-type 2	-	-	-
gene793	8.62193	5.47935	6.03565e-18	8.89805e-15	NC_000067.6	66830839	66863309	-	Acadl	acyl-Coenzyme A dehydrogenase%2C long-chain	GO:0046322:negative regulation of fatty acid oxidation;GO:0051289:protein homotetramerization;GO:0001659:temperature homeostasis;GO:0090181:regulation of cholesterol metabolic process;GO:0033539:fatty acid beta-oxidation using acyl-CoA dehydrogenase;GO:0045717:negative regulation of fatty acid biosynthetic process;GO:0019254:carnitine metabolic process, CoA-linked;GO:0042758:long-chain fatty acid…	GO:0005759:mitochondrial matrix;GO:0031966:mitochondrial membrane;	GO:0050660:flavin adenine dinucleotide binding;GO:0016401:palmitoyl-CoA oxidase activity;GO:0000062:fatty-acyl-CoA binding;GO:0004466:long-chain-acyl-CoA dehydrogenase activity;
gene25040	-7.97055	6.05768	1.03605e-17	1.43756e-14	NC_000076.6	45376617	45487304	-	Lin28b	lin-28 homolog B (C. elegans)	GO:0031123:RNA 3'-end processing;GO:0006355:regulation of transcription, DNA-templated;GO:0031054:pre-miRNA processing;GO:0010587:miRNA catabolic process;	GO:0005737:cytoplasm;GO:0005634:nucleus;	GO:0003723:RNA binding;GO:0008270:zinc ion binding;GO:0003677:DNA binding;
gene24043	7.45364	7.52094	2.29932e-17	3.01313e-14	NC_000075.6	106428783	106431568	+	Rpl29	ribosomal protein L29	GO:0035264:multicellular organism growth;GO:0008283:cell proliferation;GO:0031589:cell-substrate adhesion;GO:0006412:translation;	GO:0042788:polysomal ribosome;GO:0019898:extrinsic component of membrane;GO:0022625:cytosolic large ribosomal subunit;	GO:0008201:heparin binding;
gene39225	7.59159	6.41756	3.00647e-17	3.73245e-14	NC_000083.6	25298394	25300168	+	Prss34	protease%2C serine 34	GO:0019800:peptide cross-linking via chondroitin 4-sulfate glycosaminoglycan;GO:0006508:proteolysis;	GO:0005615:extracellular space;GO:0031012:extracellular matrix;	GO:0008201:heparin binding;GO:0008236:serine-type peptidase activity;
gene15538	7.32592	7.43137	5.372e-17	6.33574e-14	NC_000072.6	117168535	117181368	+	Cxcl12	chemokine (C-X-C motif) ligand 12	GO:0070098:chemokine-mediated signaling pathway;GO:0006955:immune response;GO:0001667:ameboidal-type cell migration;GO:0031100:organ regeneration;GO:0033603:positive regulation of dopamine secretion;GO:0022029:telencephalon cell migration;GO:0051924:regulation of calcium ion transport;GO:0050930:induction of positive chemotaxis;GO:0008344:adult locomotory behavior;GO:0090026:positive regulation o…	GO:0005615:extracellular space;GO:0009897:external side of plasma membrane;	GO:0045236:CXCR chemokine receptor binding;GO:0008083:growth factor activity;GO:0008009:chemokine activity;
gene21510	7.34846	7.07686	6.0748e-17	6.82345e-14	NC_000074.6	94532705	94570529	+	Cpne2	copine II	-	-	-
gene37942	8.76852	4.67168	1.01698e-16	1.09039e-13	NC_000082.6	36359382	36367570	-	BC100530	cDNA sequence BC100530	GO:0010951:negative regulation of endopeptidase activity;	GO:0005737:cytoplasm;	GO:0004866:endopeptidase inhibitor activity;
gene47641	-7.57378	5.81335	1.10735e-16	1.10047e-13	NT_187026.1	1086208	1091430	-	C1qbp	complement component 1%2C q subcomponent binding protein	GO:0043065:positive regulation of apoptotic process;GO:0006958:complement activation, classical pathway;GO:0032689:negative regulation of interferon-gamma production;GO:0048025:negative regulation of mRNA splicing, via spliceosome;GO:0032695:negative regulation of interleukin-12 production;GO:0042256:mature ribosome assembly;GO:0030449:regulation of complement activation;GO:0039534:negative regul…	GO:0009986:cell surface;GO:0005829:cytosol;GO:0005759:mitochondrial matrix;GO:0005615:extracellular space;GO:0005886:plasma membrane;GO:0005634:nucleus;	GO:0005080:protein kinase C binding;GO:0005540:hyaluronic acid binding;GO:0031690:adrenergic receptor binding;GO:0001849:complement component C1q binding;GO:0008134:transcription factor binding;GO:0003714:transcription corepressor activity;GO:0030984:kininogen binding;
gene10821	8.40964	4.86879	1.14428e-16	1.10047e-13	NC_000070.6	147873586	147904909	-	Mfn2	mitofusin 2	GO:0048593:camera-type eye morphogenesis;GO:0048662:negative regulation of smooth muscle cell proliferation;GO:0051646:mitochondrion localization;GO:0046580:negative regulation of Ras protein signal transduction;GO:0007050:cell cycle arrest;GO:0008053:mitochondrial fusion;GO:0001825:blastocyst formation;GO:0007006:mitochondrial membrane organization;GO:0006626:protein targeting to mitochondrion;	GO:0015630:microtubule cytoskeleton;GO:0016021:integral component of membrane;GO:0005829:cytosol;GO:0031306:intrinsic component of mitochondrial outer membrane;	GO:0051020:GTPase binding;GO:0005525:GTP binding;GO:0031625:ubiquitin protein ligase binding;GO:0003924:GTPase activity;
gene47389	-7.40366	6.48315	1.16635e-16	1.10047e-13	NT_187023.1	1118062	1142205	-	Hdac1	histone deacetylase 1	GO:0021766:hippocampus development;GO:0043524:negative regulation of neuron apoptotic process;GO:0010870:positive regulation of receptor biosynthetic process;GO:0008284:positive regulation of cell proliferation;GO:0070933:histone H4 deacetylation;GO:0070932:histone H3 deacetylation;GO:0042475:odontogenesis of dentin-containing tooth;GO:0061029:eyelid development in camera-type eye;GO:0060766:nega…	GO:0005829:cytosol;GO:0016581:NuRD complex;GO:0000792:heterochromatin;GO:0005667:transcription factor complex;GO:0016580:Sin3 complex;GO:0043025:neuronal cell body;	GO:0003700:sequence-specific DNA binding transcription factor activity;GO:0033613:activating transcription factor binding;GO:0097372:NAD-dependent histone deacetylase activity (H3-K18 specific);GO:0001106:RNA polymerase II transcription corepressor activity;GO:0046969:NAD-dependent histone deacetylase activity (H3-K9 specific);GO:0001103:RNA polymerase II repressing transcription factor binding;G…
gene26627	8.16465	5.02434	1.36314e-16	1.23668e-13	NC_000077.6	4236785	4241026	+	Osm	oncostatin M	GO:0042506:tyrosine phosphorylation of Stat5 protein;GO:0046888:negative regulation of hormone secretion;GO:0033138:positive regulation of peptidyl-serine phosphorylation;GO:0045835:negative regulation of meiotic nuclear division;GO:0006955:immune response;GO:0048266:behavioral response to pain;GO:0042503:tyrosine phosphorylation of Stat3 protein;GO:0006915:apoptotic process;GO:0008284:positive r…	GO:0005615:extracellular space;GO:0005900:oncostatin-M receptor complex;	GO:0008083:growth factor activity;GO:0005125:cytokine activity;GO:0005147:oncostatin-M receptor binding;
gene48094	-8.62617	4.61205	1.56818e-16	1.37001e-13	NT_166305.2	1507997	1594776	-	Bcat1	branched chain aminotransferase 1%2C cytosolic	-	-	-
gene47497	-11.9337	3.79499	6.4038e-16	5.39474e-13	NT_166299.2	1846950	1857357	-	Ubiad1	UbiA prenyltransferase domain containing 1	GO:0009234:menaquinone biosynthetic process;GO:0042371:vitamin K biosynthetic process;	GO:0005789:endoplasmic reticulum membrane;GO:0016021:integral component of membrane;GO:0005634:nucleus;GO:0005739:mitochondrion;	GO:0004659:prenyltransferase activity;
gene17150	11.9192	3.77441	7.07591e-16	5.7469e-13	NC_000073.6	24743983	24760334	-	Cd177	CD177 antigen	-	-	-
gene10831	7.76396	4.93838	7.3091e-16	5.7469e-13	NC_000070.6	148077061	148088064	-	Agtrap	angiotensin II%2C type I receptor-associated protein	GO:0001666:response to hypoxia;GO:0038166:angiotensin-activated signaling pathway;GO:0008217:regulation of blood pressure;	GO:0030659:cytoplasmic vesicle membrane;GO:0016021:integral component of membrane;GO:0000139:Golgi membrane;GO:0005938:cell cortex;GO:0005789:endoplasmic reticulum membrane;GO:0005886:plasma membrane;	GO:0004945:angiotensin type II receptor activity;GO:0005515:protein binding;
gene10265	7.51909	5.16926	9.65742e-16	7.34836e-13	NC_000070.6	129626077	129641065	-	Txlna	taxilin alpha	GO:0042113:B cell activation;GO:0006887:exocytosis;	-	GO:0019905:syntaxin binding;
gene24225	6.95033	6.58275	9.98251e-16	7.35836e-13	NC_000075.6	111019292	111042766	+	Ltf	lactotransferrin	GO:0006879:cellular iron ion homeostasis;GO:0006826:iron ion transport;	GO:0005576:extracellular region;	GO:0008199:ferric iron binding;
gene47399	-7.1112	5.72833	1.21702e-15	8.69912e-13	NT_187023.1	1225072	1239872	-	Txlna	taxilin alpha	GO:0042113:B cell activation;GO:0006887:exocytosis;	-	GO:0019905:syntaxin binding;
gene31461	6.7347	8.45058	1.33133e-15	9.23633e-13	NC_000079.6	4132615	4150651	-	Akr1c18	aldo-keto reductase family 1%2C member C18	GO:0034614:cellular response to reactive oxygen species;GO:0008284:positive regulation of cell proliferation;GO:0007584:response to nutrient;GO:2000379:positive regulation of reactive oxygen species metabolic process;GO:1900053:negative regulation of retinoic acid biosynthetic process;GO:0044597:daunorubicin metabolic process;GO:0000060:protein import into nucleus, translocation;GO:0044598:doxoru…	GO:0005829:cytosol;GO:0005634:nucleus;	GO:0047787:delta4-3-oxosteroid 5beta-reductase activity;GO:0045703:ketoreductase activity;GO:0045550:geranylgeranyl reductase activity;GO:0004032:alditol:NADP+ 1-oxidoreductase activity;GO:0047006:17-alpha,20-alpha-dihydroxypregn-4-en-3-one dehydrogenase activity;GO:0004745:retinol dehydrogenase activity;GO:0047023:androsterone dehydrogenase activity;GO:0047086:ketosteroid monooxygenase activity;…
gene39722	9.03074	4.02047	1.4595e-15	9.83618e-13	NC_000083.6	36038407	36042743	-	H2-T22	histocompatibility 2%2C T region locus 22	GO:0048839:inner ear development;	-	-
gene6379	8.02874	4.4903	1.5202e-15	9.96069e-13	NC_000069.6	19956985	20009750	+	Cp	ceruloplasmin	GO:0030324:lung development;GO:0055114:oxidation-reduction process;GO:0001889:liver development;GO:0007584:response to nutrient;GO:0006879:cellular iron ion homeostasis;GO:0015679:plasma membrane copper ion transport;GO:0046688:response to copper ion;GO:0007568:aging;	GO:0005615:extracellular space;GO:0046658:anchored component of plasma membrane;	GO:0005507:copper ion binding;GO:0051087:chaperone binding;GO:0004322:ferroxidase activity;
gene21725	8.978	3.96809	2.06133e-15	1.31413e-12	NC_000074.6	106603350	106670247	+	Cdh1	cadherin 1	GO:0071681:cellular response to indole-3-methanol;GO:0009636:response to toxic substance;GO:0071230:cellular response to amino acid stimulus;GO:0007416:synapse assembly;GO:0042993:positive regulation of transcription factor import into nucleus;GO:0001829:trophectodermal cell differentiation;GO:0031175:neuron projection development;GO:0007156:homophilic cell adhesion via plasma membrane adhesion m…	GO:0009986:cell surface;GO:0016235:aggresome;GO:0043296:apical junction complex;GO:0005925:focal adhesion;GO:0005802:trans-Golgi network;GO:0043679:axon terminus;GO:0016323:basolateral plasma membrane;GO:0015629:actin cytoskeleton;GO:0016342:catenin complex;GO:0009898:cytoplasmic side of plasma membrane;GO:0033268:node of Ranvier;GO:0048471:perinuclear region of cytoplasm;GO:0016021:integral comp…	GO:0030506:ankyrin binding;GO:0008013:beta-catenin binding;GO:0019904:protein domain specific binding;GO:0019903:protein phosphatase binding;GO:0032794:GTPase activating protein binding;GO:0005509:calcium ion binding;GO:0045295:gamma-catenin binding;
gene47539	-8.22414	4.21371	2.38596e-15	1.48105e-12	NT_187025.1	286571	316220	-	H6pd	hexose-6-phosphate dehydrogenase (glucose 1-dehydrogenase)	GO:0097305:response to alcohol;GO:0006098:pentose-phosphate shunt;	GO:0005739:mitochondrion;GO:0005783:endoplasmic reticulum;	GO:0017057:6-phosphogluconolactonase activity;GO:0004345:glucose-6-phosphate dehydrogenase activity;GO:0050661:NADP binding;GO:0047936:glucose 1-dehydrogenase [NAD(P)] activity;GO:0030246:carbohydrate binding;
gene47330	-11.7209	3.58443	2.67063e-15	1.61525e-12	NT_187022.1	784142	815167	-	Ttf2	transcription termination factor%2C RNA polymerase II	GO:0006355:regulation of transcription, DNA-templated;GO:0008380:RNA splicing;GO:0006353:DNA-templated transcription, termination;GO:0006397:mRNA processing;	GO:0005681:spliceosomal complex;GO:0005737:cytoplasm;	GO:0008270:zinc ion binding;GO:0008026:ATP-dependent helicase activity;GO:0003677:DNA binding;GO:0005524:ATP binding;
gene48232	-7.82728	4.37445	3.40553e-15	2.00824e-12	NT_187003.1	1976122	2009712	-	Akap1	A kinase (PRKA) anchor protein 1	GO:0051534:negative regulation of NFAT protein import into nucleus;GO:0035308:negative regulation of protein dephosphorylation;GO:0032869:cellular response to insulin stimulus;GO:0010738:regulation of protein kinase A signaling;GO:0010614:negative regulation of cardiac muscle hypertrophy;	GO:0031594:neuromuscular junction;GO:0030061:mitochondrial crista;GO:0005759:mitochondrial matrix;GO:0016021:integral component of membrane;GO:0045211:postsynaptic membrane;GO:0005741:mitochondrial outer membrane;GO:0005783:endoplasmic reticulum;GO:0005811:lipid particle;	GO:0034237:protein kinase A regulatory subunit binding;GO:0016301:kinase activity;GO:0019901:protein kinase binding;GO:0030346:protein phosphatase 2B binding;GO:0008017:microtubule binding;GO:0019904:protein domain specific binding;GO:0003723:RNA binding;GO:0048487:beta-tubulin binding;GO:0032947:protein complex scaffold;
gene6714	8.87214	3.86299	4.27091e-15	2.45713e-12	NC_000069.6	53041547	53261679	+	Lhfp	lipoma HMGIC fusion partner	-	-	-
gene16810	-7.75643	4.30438	5.492e-15	3.05841e-12	NC_000073.6	17030993	17062427	-	Hif3a	hypoxia inducible factor 3%2C alpha subunit	GO:0001666:response to hypoxia;GO:0045944:positive regulation of transcription from RNA polymerase II promoter;GO:0007165:signal transduction;	GO:0005737:cytoplasm;GO:0005634:nucleus;	GO:0004871:signal transducer activity;GO:0003677:DNA binding;GO:0046983:protein dimerization activity;GO:0003700:sequence-specific DNA binding transcription factor activity;
gene48213	-6.88669	5.50618	5.57536e-15	3.05841e-12	NT_187003.1	1116585	1135338	-	Dynll2	dynein light chain LC8-type 2	-	-	-
gene24182	8.82514	3.81634	5.80521e-15	3.11212e-12	NC_000075.6	109847377	109849456	-	Camp	cathelicidin antimicrobial peptide	GO:0001934:positive regulation of protein phosphorylation;GO:0050829:defense response to Gram-negative bacterium;GO:0045766:positive regulation of angiogenesis;GO:0044130:negative regulation of growth of symbiont in host;GO:0008284:positive regulation of cell proliferation;GO:0007519:skeletal muscle tissue development;GO:0051873:killing by host of symbiont cells;GO:0030154:cell differentiation;GO…	GO:0005802:trans-Golgi network;GO:0042581:specific granule;GO:0005615:extracellular space;GO:0005794:Golgi apparatus;GO:0042995:cell projection;GO:0005887:integral component of plasma membrane;	-
gene46875	-7.15066	4.88874	6.67144e-15	3.49702e-12	NT_039469.1	47582	80623	-	Asah1	N-acylsphingosine amidohydrolase 1	GO:0006629:lipid metabolic process;GO:0010033:response to organic substance;GO:0030324:lung development;	GO:0005764:lysosome;	GO:0017040:ceramidase activity;
gene39389	6.93687	5.47138	6.96437e-15	3.57121e-12	NC_000083.6	29090979	29100722	+	Cdkn1a	cyclin-dependent kinase inhibitor 1A (P21)	GO:0046685:response to arsenic-containing substance;GO:0009636:response to toxic substance;GO:0048146:positive regulation of fibroblast proliferation;GO:0071479:cellular response to ionizing radiation;GO:0010243:response to organonitrogen compound;GO:0031668:cellular response to extracellular stimulus;GO:2000379:positive regulation of reactive oxygen species metabolic process;GO:0006977:DNA damag…	GO:0000307:cyclin-dependent protein kinase holoenzyme complex;GO:0005829:cytosol;GO:0070557:PCNA-p21 complex;	GO:0004861:cyclin-dependent protein serine/threonine kinase inhibitor activity;GO:0046872:metal ion binding;GO:0019912:cyclin-dependent protein kinase activating kinase activity;GO:0032403:protein complex binding;GO:0030332:cyclin binding;
gene47478	-6.94259	5.18817	8.02412e-15	4.02708e-12	NT_166299.2	1345398	1351726	+	2510039O18Rik	RIKEN cDNA 2510039O18 gene	-	GO:0016021:integral component of membrane;	-
gene48122	-6.77363	5.39446	1.19406e-14	5.86783e-12	NT_166305.2	3093236	3114548	+	Fgfr1op2	FGFR1 oncogene partner 2	GO:0042060:wound healing;	GO:0005737:cytoplasm;	GO:0042803:protein homodimerization activity;
gene37934	8.01901	3.92737	1.6201e-14	7.79895e-12	NC_000082.6	36184212	36188111	+	Gm5483	predicted gene 5483	GO:0018149:peptide cross-linking;GO:0016337:single organismal cell-cell adhesion;GO:0030216:keratinocyte differentiation;GO:0010951:negative regulation of endopeptidase activity;	GO:0005737:cytoplasm;GO:0001533:cornified envelope;	GO:0030674:protein binding, bridging;GO:0002020:protease binding;GO:0005198:structural molecule activity;GO:0004869:cysteine-type endopeptidase inhibitor activity;
gene9961	-6.40178	7.21904	1.83396e-14	8.6519e-12	NC_000070.6	118442412	118457513	-	Mpl	myeloproliferative leukemia virus oncogene	GO:0032642:regulation of chemokine production;GO:0048872:homeostasis of number of cells;	GO:0016021:integral component of membrane;	GO:0004896:cytokine receptor activity;
gene47501	-6.63466	5.79893	1.89887e-14	8.78244e-12	NT_166299.2	2004749	2007866	+	Srm	spermidine synthase	GO:0008295:spermidine biosynthetic process;GO:0006468:protein phosphorylation;	-	GO:0004715:non-membrane spanning protein tyrosine kinase activity;GO:0004766:spermidine synthase activity;GO:0005524:ATP binding;GO:0042803:protein homodimerization activity;
gene48220	-6.98847	4.72853	1.99598e-14	9.05406e-12	NT_187003.1	1330278	1347907	+	Mrps23	mitochondrial ribosomal protein S23	GO:0006412:translation;	GO:0005763:mitochondrial small ribosomal subunit;GO:0031965:nuclear membrane;GO:0045111:intermediate filament cytoskeleton;	GO:0003735:structural constituent of ribosome;
gene14002	6.99431	4.83808	2.05693e-14	9.1545e-12	NC_000072.6	36714924	36811361	-	Ptn	pleiotrophin	GO:0030282:bone mineralization;GO:0051781:positive regulation of cell division;GO:0007612:learning;	GO:0005576:extracellular region;GO:0005783:endoplasmic reticulum;GO:0005578:proteinaceous extracellular matrix;	GO:0008083:growth factor activity;GO:0008201:heparin binding;
gene19010	11.396	3.255	2.39677e-14	1.04695e-11	NC_000073.6	104299893	104315850	-	Trim12a	tripartite motif-containing 12A	-	GO:0005737:cytoplasm;	GO:0008270:zinc ion binding;GO:0046872:metal ion binding;
gene28418	8.60628	3.59932	2.51481e-14	1.07853e-11	NC_000077.6	88924020	88955442	-	Scpep1	serine carboxypeptidase 1	GO:0042573:retinoic acid metabolic process;GO:0006508:proteolysis;	GO:0005576:extracellular region;GO:0005829:cytosol;	GO:0004185:serine-type carboxypeptidase activity;
gene24343	8.59231	3.58548	2.75338e-14	1.14511e-11	NC_000075.6	119052729	119071525	+	Vill	villin-like	GO:0051693:actin filament capping;	-	GO:0003779:actin binding;
gene1647	11.3738	3.23297	2.76714e-14	1.14511e-11	NC_000067.6	133910304	133929977	-	Prelp	proline arginine-rich end leucine-rich repeat	GO:0007569:cell aging;	GO:0005578:proteinaceous extracellular matrix;	GO:0005201:extracellular matrix structural constituent;GO:0008201:heparin binding;
gene34416	-11.3603	3.22847	2.93255e-14	1.19264e-11	NC_000080.6	50789249	50795728	-	Ccnb1ip1	cyclin B1 interacting protein 1	GO:0007132:meiotic metaphase I;GO:0051026:chiasma assembly;GO:0001825:blastocyst formation;GO:0007286:spermatid development;GO:0035265:organ growth;GO:0006915:apoptotic process;	-	GO:0016874:ligase activity;
gene36383	8.5711	3.56447	3.15927e-14	1.26306e-11	NC_000081.6	75131292	75135194	-	I830127L07Rik	-	-	GO:0005622:intracellular;GO:0009897:external side of plasma membrane;	-
gene47023	-11.3126	3.18145	4.06076e-14	1.59642e-11	NT_096797.1	14780	21805	+	Mettl17	methyltransferase like 17	GO:0032259:methylation;GO:0006412:translation;	GO:0005840:ribosome;GO:0005739:mitochondrion;	GO:0005507:copper ion binding;GO:0008168:methyltransferase activity;
gene48135	-7.06012	4.32637	4.83749e-14	1.8706e-11	NT_166305.2	3537843	3566089	+	Mrps35	mitochondrial ribosomal protein S35	-	GO:0005840:ribosome;GO:0005739:mitochondrion;	-
gene39698	11.2765	3.13661	5.18066e-14	1.97099e-11	NC_000083.6	35821713	35822911	+	Ier3	immediate early response 3	GO:0050728:negative regulation of inflammatory response;GO:0046822:regulation of nucleocytoplasmic transport;GO:0045820:negative regulation of glycolytic process;GO:0003085:negative regulation of systemic arterial blood pressure;GO:0000075:cell cycle checkpoint;GO:0043066:negative regulation of apoptotic process;GO:0001562:response to protozoan;GO:2000377:regulation of reactive oxygen species met…	GO:0016021:integral component of membrane;GO:0005634:nucleus;	GO:0005515:protein binding;
gene47503	-6.38196	5.82296	6.92593e-14	2.59316e-11	NT_166299.2	2025369	2040021	-	Tardbp	TAR DNA binding protein	GO:0006958:complement activation, classical pathway;GO:0001867:complement activation, lectin pathway;GO:0006508:proteolysis;GO:0006355:regulation of transcription, DNA-templated;GO:0008380:RNA splicing;GO:0070935:3'-UTR-mediated mRNA stabilization;GO:0043922:negative regulation by host of viral transcription;GO:0006397:mRNA processing;	GO:0005576:extracellular region;GO:0005634:nucleus;	GO:0004252:serine-type endopeptidase activity;GO:0005509:calcium ion binding;GO:0048306:calcium-dependent protein binding;GO:0003730:mRNA 3'-UTR binding;GO:0003690:double-stranded DNA binding;GO:0005515:protein binding;GO:0000166:nucleotide binding;
gene47388	-6.56299	4.94896	7.84558e-14	2.89159e-11	NT_187023.1	1115542	1117940	+	Marcksl1	MARCKS-like 1	GO:0008284:positive regulation of cell proliferation;	-	-
gene25450	6.85368	4.51019	8.57452e-14	3.11163e-11	NC_000076.6	76708792	76726044	-	Col6a1	collagen%2C type VI%2C alpha 1	GO:0070208:protein heterotrimerization;GO:0007155:cell adhesion;GO:0071230:cellular response to amino acid stimulus;	GO:0043234:protein complex;GO:0042383:sarcolemma;GO:0005581:collagen trimer;	GO:0048407:platelet-derived growth factor binding;
gene1583	11.1927	3.05359	9.16743e-14	3.27638e-11	NC_000067.6	131646887	131650331	+	LOC108167725	-	-	-	-
gene47520	-6.43896	5.16993	9.45492e-14	3.32869e-11	NT_166299.2	2748855	2847498	-	Ube4b	ubiquitination factor E4B	GO:0009411:response to UV;GO:0006511:ubiquitin-dependent protein catabolic process;GO:0034976:response to endoplasmic reticulum stress;GO:0000209:protein polyubiquitination;GO:0006915:apoptotic process;GO:0003222:ventricular trabecula myocardium morphogenesis;GO:0031175:neuron projection development;	GO:0005634:nucleus;	GO:0005515:protein binding;GO:0034450:ubiquitin-ubiquitin ligase activity;
gene27889	6.26629	5.95672	9.80028e-14	3.39955e-11	NC_000077.6	70977846	70983026	-	C1qbp	complement component 1%2C q subcomponent binding protein	GO:0043065:positive regulation of apoptotic process;GO:0006958:complement activation, classical pathway;GO:0032689:negative regulation of interferon-gamma production;GO:0048025:negative regulation of mRNA splicing, via spliceosome;GO:0032695:negative regulation of interleukin-12 production;GO:0042256:mature ribosome assembly;GO:0030449:regulation of complement activation;GO:0039534:negative regul…	GO:0009986:cell surface;GO:0005829:cytosol;GO:0005759:mitochondrial matrix;GO:0005615:extracellular space;GO:0005886:plasma membrane;GO:0005634:nucleus;	GO:0005080:protein kinase C binding;GO:0005540:hyaluronic acid binding;GO:0031690:adrenergic receptor binding;GO:0001849:complement component C1q binding;GO:0008134:transcription factor binding;GO:0003714:transcription corepressor activity;GO:0030984:kininogen binding;
gene25448	6.95639	4.13844	1.70132e-13	5.81607e-11	NC_000076.6	76595756	76623625	-	Col6a2	collagen%2C type VI%2C alpha 2	GO:0070208:protein heterotrimerization;GO:0007155:cell adhesion;	GO:0005615:extracellular space;GO:0043234:protein complex;GO:0042383:sarcolemma;GO:0005581:collagen trimer;	-
gene38630	11.0764	2.93855	1.9309e-13	6.50659e-11	NC_000082.6	96422295	96443626	-	Itgb2l	integrin beta 2-like	GO:0007160:cell-matrix adhesion;GO:0006954:inflammatory response;GO:0007229:integrin-mediated signaling pathway;GO:0007275:multicellular organismal development;	GO:0008305:integrin complex;	GO:0004872:receptor activity;
gene28415	7.08251	3.95157	2.03022e-13	6.74489e-11	NC_000077.6	88830792	88864586	-	Akap1	A kinase (PRKA) anchor protein 1	GO:0051534:negative regulation of NFAT protein import into nucleus;GO:0035308:negative regulation of protein dephosphorylation;GO:0032869:cellular response to insulin stimulus;GO:0010738:regulation of protein kinase A signaling;GO:0010614:negative regulation of cardiac muscle hypertrophy;	GO:0031594:neuromuscular junction;GO:0030061:mitochondrial crista;GO:0005759:mitochondrial matrix;GO:0016021:integral component of membrane;GO:0045211:postsynaptic membrane;GO:0005741:mitochondrial outer membrane;GO:0005783:endoplasmic reticulum;GO:0005811:lipid particle;	GO:0034237:protein kinase A regulatory subunit binding;GO:0016301:kinase activity;GO:0019901:protein kinase binding;GO:0030346:protein phosphatase 2B binding;GO:0008017:microtubule binding;GO:0019904:protein domain specific binding;GO:0003723:RNA binding;GO:0048487:beta-tubulin binding;GO:0032947:protein complex scaffold;
gene10850	11.0486	2.91108	2.38968e-13	7.82887e-11	NC_000070.6	148804367	148954893	+	Casz1	castor zinc finger 1	GO:0006355:regulation of transcription, DNA-templated;	GO:0005634:nucleus;	GO:0003677:DNA binding;GO:0008270:zinc ion binding;
gene47498	-6.61408	4.3596	2.46428e-13	7.96268e-11	NT_166299.2	1861191	1971030	+	Mtor	mechanistic target of rapamycin (serine/threonine kinase)	-	-	-
gene48698	-6.67801	4.20567	2.92304e-13	9.3174e-11	NT_187001.1	2638	14965	+	Apobec3	apolipoprotein B mRNA editing enzyme%2C catalytic polypeptide 3	GO:0010529:negative regulation of transposition;GO:0070383:DNA cytosine deamination;GO:0045869:negative regulation of single stranded viral RNA replication via double stranded DNA intermediate;GO:0051607:defense response to virus;GO:0008152:metabolic process;	GO:0005737:cytoplasm;GO:0005634:nucleus;	GO:0008270:zinc ion binding;GO:0047844:deoxycytidine deaminase activity;GO:0004126:cytidine deaminase activity;GO:0005515:protein binding;
gene30301	6.39468	4.82161	3.30521e-13	1.02829e-10	NC_000078.6	73041827	73046712	-	Six1	sine oculis-related homeobox 1	GO:0030878:thyroid gland development;GO:0043524:negative regulation of neuron apoptotic process;GO:0072095:regulation of branch elongation involved in ureteric bud branching;GO:0072193:ureter smooth muscle cell differentiation;GO:0032880:regulation of protein localization;GO:0035909:aorta morphogenesis;GO:0072513:positive regulation of secondary heart field cardioblast proliferation;GO:0007605:se…	GO:0005667:transcription factor complex;	GO:0003700:sequence-specific DNA binding transcription factor activity;GO:0044212:transcription regulatory region DNA binding;GO:0005515:protein binding;GO:0003682:chromatin binding;GO:0043565:sequence-specific DNA binding;
gene47359	-6.92634	3.88369	3.31312e-13	1.02829e-10	NT_187023.1	250183	348441	+	Phc2	polyhomeotic-like 2 (Drosophila)	GO:0007283:spermatogenesis;GO:0007275:multicellular organismal development;	GO:0035102:PRC1 complex;GO:0005730:nucleolus;	GO:0046872:metal ion binding;GO:0005515:protein binding;GO:0003677:DNA binding;GO:0008270:zinc ion binding;
gene47481	-7.13585	3.69252	3.49326e-13	1.07012e-10	NT_166299.2	1408092	1442794	-	Clcn6	chloride channel%2C voltage-sensitive 6	GO:0055085:transmembrane transport;GO:0006821:chloride transport;GO:0009612:response to mechanical stimulus;	GO:0016021:integral component of membrane;GO:0005768:endosome;	GO:0005247:voltage-gated chloride channel activity;GO:0005524:ATP binding;GO:0015297:antiporter activity;
gene39700	5.89933	7.31659	3.94291e-13	1.19238e-10	NC_000083.6	35833920	35838301	-	Tubb5	tubulin%2C beta 5 class I	GO:0051225:spindle assembly;GO:0051258:protein polymerization;	GO:0045298:tubulin complex;GO:0044297:cell body;GO:0005641:nuclear envelope lumen;GO:0005737:cytoplasm;GO:0005874:microtubule;GO:0070062:extracellular exosome;	GO:0032794:GTPase activating protein binding;GO:0005525:GTP binding;GO:0042288:MHC class I protein binding;GO:0019904:protein domain specific binding;GO:0032403:protein complex binding;GO:0003924:GTPase activity;GO:0005200:structural constituent of cytoskeleton;
gene8283	7.14225	3.61268	5.75647e-13	1.70628e-10	NC_000069.6	145646971	145649985	-	Cyr61	cysteine rich protein 61	GO:0043065:positive regulation of apoptotic process;GO:2000304:positive regulation of ceramide biosynthetic process;GO:0060710:chorio-allantoic fusion;GO:0045669:positive regulation of osteoblast differentiation;GO:0001558:regulation of cell growth;GO:0010518:positive regulation of phospholipase activity;GO:0030513:positive regulation of BMP signaling pathway;GO:0045766:positive regulation of ang…	GO:0005578:proteinaceous extracellular matrix;	GO:0008201:heparin binding;GO:0005178:integrin binding;GO:0050840:extracellular matrix binding;GO:0005520:insulin-like growth factor binding;
gene44170	6.56751	4.22781	5.78695e-13	1.70628e-10	NC_000086.7	73483601	73495936	+	Bgn	biglycan	GO:0001974:blood vessel remodeling;GO:0019800:peptide cross-linking via chondroitin 4-sulfate glycosaminoglycan;	GO:0009986:cell surface;GO:0042383:sarcolemma;GO:0005578:proteinaceous extracellular matrix;GO:0030133:transport vesicle;	GO:0050840:extracellular matrix binding;GO:0005539:glycosaminoglycan binding;
gene47546	-5.86401	6.84815	6.15035e-13	1.79104e-10	NT_187025.1	544191	555859	+	Eno1	enolase 1%2C alpha non-neuron	GO:0006096:glycolytic process;	GO:0000015:phosphopyruvate hydratase complex;	GO:0004634:phosphopyruvate hydratase activity;GO:0000287:magnesium ion binding;
gene48121	-6.56274	4.09241	6.24237e-13	1.79567e-10	NT_166305.2	3062921	3093160	-	Asun	asunder%2C spermatogenesis regulator	GO:0007067:mitotic nuclear division;GO:0007346:regulation of mitotic cell cycle;GO:0051301:cell division;	-	-
gene39718	6.54702	4.20761	6.7045e-13	1.90537e-10	NC_000083.6	35979955	35989462	+	Gnl1	guanine nucleotide binding protein-like 1	GO:0042254:ribosome biogenesis;GO:0006974:cellular response to DNA damage stimulus;	GO:0005829:cytosol;	GO:0003924:GTPase activity;GO:0005525:GTP binding;
gene10260	6.46796	4.31836	6.9983e-13	1.96519e-10	NC_000070.6	129600691	129608533	+	Tmem234	transmembrane protein 234	-	GO:0016021:integral component of membrane;	-
gene10819	8.09932	3.09789	7.35063e-13	2.03984e-10	NC_000070.6	147860778	147868719	-	Miip	migration and invasion inhibitory protein	-	-	-
gene10861	10.8696	2.73425	7.47116e-13	2.04918e-10	NC_000070.6	149128349	149137600	-	Apitd1	apoptosis-inducing%2C TAF9-like domain 1	GO:0006281:DNA repair;GO:0000712:resolution of meiotic recombination intermediates;GO:0051301:cell division;GO:0007067:mitotic nuclear division;GO:0006352:DNA-templated transcription, initiation;GO:0031297:replication fork processing;	GO:0043240:Fanconi anaemia nuclear complex;GO:0071821:FANCM-MHF complex;GO:0000776:kinetochore;	GO:0003677:DNA binding;GO:0046982:protein heterodimerization activity;GO:0003682:chromatin binding;
gene10259	6.03781	5.19944	7.56179e-13	2.0502e-10	NC_000070.6	129591974	129600648	-	Eif3i	eukaryotic translation initiation factor 3%2C subunit I	-	-	-
gene36611	5.82612	6.30597	9.37364e-13	2.51256e-10	NC_000081.6	79892058	79918218	+	Apobec3	apolipoprotein B mRNA editing enzyme%2C catalytic polypeptide 3	GO:0051607:defense response to virus;GO:0008152:metabolic process;GO:0010529:negative regulation of transposition;	GO:0005737:cytoplasm;GO:0005634:nucleus;	GO:0047844:deoxycytidine deaminase activity;GO:0005515:protein binding;GO:0008270:zinc ion binding;
gene30798	10.8245	2.68968	1.03638e-12	2.74677e-10	NC_000078.6	103321142	103356001	-	Asb2	ankyrin repeat and SOCS box-containing 2	GO:0035556:intracellular signal transduction;GO:0000209:protein polyubiquitination;GO:0035914:skeletal muscle cell differentiation;GO:0042787:protein ubiquitination involved in ubiquitin-dependent protein catabolic process;GO:0045445:myoblast differentiation;	GO:0031466:Cul5-RING ubiquitin ligase complex;	GO:0004842:ubiquitin-protein transferase activity;
gene47218	-6.9683	3.52801	1.07016e-12	2.80477e-10	NT_095534.1	53494	54867	+	Hbb-b2	hemoglobin%2C beta adult minor chain	GO:0048821:erythrocyte development;GO:0015671:oxygen transport;GO:0045639:positive regulation of myeloid cell differentiation;GO:0045646:regulation of erythrocyte differentiation;	GO:0005833:hemoglobin complex;	GO:0005344:oxygen transporter activity;GO:0019825:oxygen binding;GO:0020037:heme binding;GO:0005506:iron ion binding;
gene45465	-6.59104	3.86503	1.11516e-12	2.8906e-10	NC_000087.7	1010578	1046811	+	Eif2s3y	eukaryotic translation initiation factor 2%2C subunit 3%2C structural gene Y-linked	GO:0006413:translational initiation;	-	GO:0003924:GTPase activity;GO:0005525:GTP binding;GO:0003743:translation initiation factor activity;
gene46874	-6.94725	3.50737	1.2056e-12	3.09106e-10	NT_039469.1	622	41027	+	Pcm1	pericentriolar material 1	GO:0051297:centrosome organization;GO:0097150:neuronal stem cell maintenance;GO:0006355:regulation of transcription, DNA-templated;GO:0071539:protein localization to centrosome;GO:0006306:DNA methylation;GO:0042384:cilium assembly;GO:0050768:negative regulation of neurogenesis;GO:0022027:interkinetic nuclear migration;GO:0034454:microtubule anchoring at centrosome;	GO:0016607:nuclear speck;GO:0005730:nucleolus;GO:0034451:centriolar satellite;GO:0000242:pericentriolar material;GO:0000792:heterochromatin;GO:0016363:nuclear matrix;	GO:0005515:protein binding;GO:0008270:zinc ion binding;GO:0003677:DNA binding;
gene21101	6.37359	4.22546	1.30501e-12	3.30996e-10	NC_000074.6	71988482	72009660	-	Cyp4f18	cytochrome P450%2C family 4%2C subfamily f%2C polypeptide 18	GO:0032305:positive regulation of icosanoid secretion;GO:0000038:very long-chain fatty acid metabolic process;GO:0019373:epoxygenase P450 pathway;GO:0055078:sodium ion homeostasis;GO:0036101:leukotriene B4 catabolic process;GO:0030195:negative regulation of blood coagulation;GO:0042360:vitamin E metabolic process;GO:0042371:vitamin K biosynthetic process;GO:0017144:drug metabolic process;GO:00030…	GO:0016021:integral component of membrane;GO:0005789:endoplasmic reticulum membrane;GO:0016324:apical plasma membrane;	GO:0047057:vitamin-K-epoxide reductase (warfarin-sensitive) activity;GO:0020037:heme binding;GO:0009055:electron carrier activity;GO:0052869:arachidonic acid omega-hydroxylase activity;GO:0050051:leukotriene-B4 20-monooxygenase activity;GO:0008392:arachidonic acid epoxygenase activity;GO:0005506:iron ion binding;GO:0052871:alpha-tocopherol omega-hydroxylase activity;GO:0052872:tocotrienol omega-h…
gene45381	6.43995	4.10218	1.35874e-12	3.40958e-10	NC_000086.7	162961992	162964599	-	S100g	S100 calcium binding protein G	-	GO:0016324:apical plasma membrane;GO:0016323:basolateral plasma membrane;	GO:0005499:vitamin D binding;GO:0005509:calcium ion binding;
gene10818	10.7711	2.63699	1.45366e-12	3.60937e-10	NC_000070.6	147822986	147848461	-	Zfp933	zinc finger protein 933	-	-	GO:0046872:metal ion binding;
gene22922	6.10701	4.75807	1.51093e-12	3.71248e-10	NC_000075.6	44043384	44048579	+	Thy1	thymus cell antigen 1%2C theta	GO:0050771:negative regulation of axonogenesis;GO:0007010:cytoskeleton organization;GO:0030336:negative regulation of cell migration;GO:0016337:single organismal cell-cell adhesion;GO:0050860:negative regulation of T cell receptor signaling pathway;GO:0046549:retinal cone cell development;GO:0050731:positive regulation of peptidyl-tyrosine phosphorylation;GO:0006469:negative regulation of protein…	GO:0016324:apical plasma membrane;GO:0030426:growth cone;GO:0005783:endoplasmic reticulum;GO:0005829:cytosol;GO:0045121:membrane raft;GO:0031362:anchored component of external side of plasma membrane;GO:0030425:dendrite;	GO:0034235:GPI anchor binding;GO:0005178:integrin binding;GO:0019901:protein kinase binding;
gene16199	7.97025	2.97058	1.67438e-12	4.07169e-10	NC_000072.6	147475871	147632613	+	Ccdc91	coiled-coil domain containing 91	GO:0015031:protein transport;	GO:0005730:nucleolus;GO:0005794:Golgi apparatus;GO:0016020:membrane;	GO:0042802:identical protein binding;
gene47401	-7.23724	3.24147	1.73937e-12	4.18655e-10	NT_187023.1	1277201	1297770	-	Tmem39b	transmembrane protein 39b	-	GO:0016021:integral component of membrane;	-
gene47483	-7.88122	2.96655	1.85697e-12	4.42447e-10	NT_166299.2	1443058	1463503	+	Mthfr	5%2C10-methylenetetrahydrofolate reductase	GO:0001666:response to hypoxia;GO:0009086:methionine biosynthetic process;GO:0055114:oxidation-reduction process;GO:0033274:response to vitamin B2;GO:0035999:tetrahydrofolate interconversion;GO:0051593:response to folic acid;GO:0070555:response to interleukin-1;GO:0042493:response to drug;GO:0050667:homocysteine metabolic process;GO:0046500:S-adenosylmethionine metabolic process;	GO:0005829:cytosol;GO:0043005:neuron projection;	GO:0050660:flavin adenine dinucleotide binding;GO:0004489:methylenetetrahydrofolate reductase (NAD(P)H) activity;GO:0050661:NADP binding;GO:0072341:modified amino acid binding;
gene13486	5.64609	7.3652	2.05977e-12	4.85858e-10	NC_000071.6	146832890	146837032	+	Rpl21	ribosomal protein L21	GO:0006413:translational initiation;GO:0019083:viral transcription;GO:0006414:translational elongation;GO:0006415:translational termination;GO:0006614:SRP-dependent cotranslational protein targeting to membrane;GO:0000184:nuclear-transcribed mRNA catabolic process, nonsense-mediated decay;GO:0006412:translation;	GO:0022625:cytosolic large ribosomal subunit;GO:0005840:ribosome;	GO:0003723:RNA binding;GO:0003735:structural constituent of ribosome;
gene48216	-5.75449	5.84832	2.18965e-12	5.11381e-10	NT_187003.1	1186479	1192857	+	Srsf1	serine/arginine-rich splicing factor 1	GO:0006369:termination of RNA polymerase II transcription;GO:0000395:mRNA 5'-splice site recognition;GO:0031124:mRNA 3'-end processing;GO:0006406:mRNA export from nucleus;GO:0001701:in utero embryonic development;GO:0060048:cardiac muscle contraction;GO:0044707:single-multicellular organism process;	GO:0016607:nuclear speck;GO:0071013:catalytic step 2 spliceosome;	GO:0003723:RNA binding;GO:0050733:RS domain binding;GO:0005515:protein binding;
gene48124	-10.7012	2.58113	2.25644e-12	5.21812e-10	NT_166305.2	3157376	3165221	+	Med21	mediator complex subunit 21	GO:0045944:positive regulation of transcription from RNA polymerase II promoter;GO:0019827:stem cell maintenance;GO:0001824:blastocyst development;	GO:0016592:mediator complex;	GO:0005515:protein binding;GO:0003713:transcription coactivator activity;
gene18504	10.6653	2.53271	2.83236e-12	6.48637e-10	NC_000073.6	81881256	81934459	-	Hdgfrp3	hepatoma-derived growth factor%2C related protein 3	GO:0008283:cell proliferation;	GO:0005730:nucleolus;GO:0005737:cytoplasm;	GO:0003682:chromatin binding;
gene9507	6.13566	4.30763	3.09239e-12	7.01378e-10	NC_000070.6	89274473	89294619	-	Cdkn2a	cyclin-dependent kinase inhibitor 2A	GO:0033600:negative regulation of mammary gland epithelial cell proliferation;GO:0045892:negative regulation of transcription, DNA-templated;GO:0000075:cell cycle checkpoint;GO:0048103:somatic stem cell division;GO:0000082:G1/S transition of mitotic cell cycle;GO:0030889:negative regulation of B cell proliferation;GO:0034393:positive regulation of smooth muscle cell apoptotic process;GO:0035019:s…	GO:0043234:protein complex;GO:0005654:nucleoplasm;GO:0035985:senescence-associated heterochromatin focus;GO:0005739:mitochondrion;GO:0001652:granular component;	GO:0003700:sequence-specific DNA binding transcription factor activity;GO:0004861:cyclin-dependent protein serine/threonine kinase inhibitor activity;GO:0002039:p53 binding;GO:0097371:MDM2/MDM4 family protein binding;GO:0003677:DNA binding;GO:0055105:ubiquitin-protein transferase inhibitor activity;GO:0019901:protein kinase binding;GO:0051059:NF-kappaB binding;
gene6910	7.87538	2.87712	3.16821e-12	7.09584e-10	NC_000069.6	66219887	66225806	+	Ptx3	pentraxin related gene	GO:0048666:neuron development;GO:0030901:midbrain development;GO:0007626:locomotory behavior;GO:0001878:response to yeast;GO:0071542:dopaminergic neuron differentiation;GO:0050766:positive regulation of phagocytosis;GO:0070306:lens fiber cell differentiation;GO:0008228:opsonization;GO:0045429:positive regulation of nitric oxide biosynthetic process;GO:0045893:positive regulation of transcription,…	GO:0005576:extracellular region;GO:0005634:nucleus;	GO:0005515:protein binding;GO:0001872:(1->3)-beta-D-glucan binding;GO:0043565:sequence-specific DNA binding;GO:0003700:sequence-specific DNA binding transcription factor activity;
gene48307	-5.83687	5.15719	3.18874e-12	7.09584e-10	NT_187005.1	1789861	1799619	+	Cdkn1a	cyclin-dependent kinase inhibitor 1A (P21)	GO:0046685:response to arsenic-containing substance;GO:0009636:response to toxic substance;GO:0048146:positive regulation of fibroblast proliferation;GO:0071479:cellular response to ionizing radiation;GO:0010243:response to organonitrogen compound;GO:0031668:cellular response to extracellular stimulus;GO:2000379:positive regulation of reactive oxygen species metabolic process;GO:0006977:DNA damag…	GO:0000307:cyclin-dependent protein kinase holoenzyme complex;GO:0005829:cytosol;GO:0070557:PCNA-p21 complex;	GO:0004861:cyclin-dependent protein serine/threonine kinase inhibitor activity;GO:0046872:metal ion binding;GO:0019912:cyclin-dependent protein kinase activating kinase activity;GO:0032403:protein complex binding;GO:0030332:cyclin binding;
gene30438	6.30544	3.96991	3.33641e-12	7.35508e-10	NC_000078.6	81026808	81186414	+	Smoc1	SPARC related modular calcium binding 1	GO:0060173:limb development;GO:0045667:regulation of osteoblast differentiation;GO:0010811:positive regulation of cell-substrate adhesion;GO:0007165:signal transduction;GO:0001654:eye development;GO:0030198:extracellular matrix organization;	GO:0005604:basement membrane;	GO:0050840:extracellular matrix binding;GO:0005509:calcium ion binding;
gene47400	-6.4184	3.6959	3.46507e-12	7.56796e-10	NT_187023.1	1242788	1273624	-	Kpna6	karyopherin (importin) alpha 6	GO:0045944:positive regulation of transcription from RNA polymerase II promoter;GO:0006606:protein import into nucleus;GO:0060135:maternal process involved in female pregnancy;	GO:0005737:cytoplasm;GO:0005634:nucleus;	GO:0008565:protein transporter activity;GO:0005515:protein binding;
gene26993	-10.6322	2.51367	3.57412e-12	7.73453e-10	NC_000077.6	32000386	32059211	+	Nsg2	neuron specific gene family member 2	GO:0048268:clathrin coat assembly;GO:0007212:dopamine receptor signaling pathway;	GO:0005768:endosome;GO:0005794:Golgi apparatus;GO:0016021:integral component of membrane;GO:0031410:cytoplasmic vesicle;	GO:0032051:clathrin light chain binding;GO:0050780:dopamine receptor binding;
gene10267	7.1987	3.11702	3.67206e-12	7.87423e-10	NC_000070.6	129676355	129696846	-	Tmem39b	transmembrane protein 39b	-	GO:0016021:integral component of membrane;	-
gene16413	-10.6037	2.48578	4.32228e-12	9.18505e-10	NC_000073.6	6703892	6730441	-	Peg3	paternally expressed 3	GO:0035264:multicellular organism growth;GO:0010468:regulation of gene expression;GO:0001701:in utero embryonic development;GO:0071514:genetic imprinting;	GO:0005622:intracellular;	GO:0005488:binding;
gene48309	-6.045	4.15606	4.52655e-12	9.53323e-10	NT_187005.1	1828812	1842213	+	Rab44	RAB44%2C member RAS oncogene family	-	-	-
gene8918	6.60049	3.47663	4.89544e-12	1.02189e-09	NC_000070.6	43447724	43454741	-	Cd72	CD72 antigen	-	GO:0005887:integral component of plasma membrane;	GO:0030246:carbohydrate binding;
gene40470	6.55002	3.42705	6.75135e-12	1.39694e-09	NC_000083.6	79696282	79715330	-	Cyp1b1	cytochrome P450%2C family 1%2C subfamily b%2C polypeptide 1	GO:0071603:endothelial cell-cell adhesion;GO:0009636:response to toxic substance;GO:0001525:angiogenesis;GO:0008210:estrogen metabolic process;GO:0055114:oxidation-reduction process;GO:0043542:endothelial cell migration;GO:0061298:retina vasculature development in camera-type eye;GO:0009404:toxin metabolic process;GO:0018894:dibenzo-p-dioxin metabolic process;GO:0010033:response to organic substa…	GO:0016020:membrane;GO:0005783:endoplasmic reticulum;GO:0005789:endoplasmic reticulum membrane;	GO:0070330:aromatase activity;GO:0009055:electron carrier activity;GO:0020037:heme binding;GO:0005506:iron ion binding;
gene38597	10.5271	2.39675	7.06661e-12	1.43696e-09	NC_000082.6	94358763	94371015	-	Pigp	phosphatidylinositol glycan anchor biosynthesis%2C class P	GO:0006501:C-terminal protein lipidation;GO:0016254:preassembly of GPI anchor in ER membrane;GO:0006506:GPI anchor biosynthetic process;	GO:0016021:integral component of membrane;GO:0000506:glycosylphosphatidylinositol-N-acetylglucosaminyltransferase (GPI-GnT) complex;GO:0005789:endoplasmic reticulum membrane;	GO:0017176:phosphatidylinositol N-acetylglucosaminyltransferase activity;
gene47010	-10.5221	2.40617	7.06661e-12	1.43696e-09	NT_039372.2	303686	306223	-	Dok1	docking protein 1	GO:0007265:Ras protein signal transduction;GO:0007169:transmembrane receptor protein tyrosine kinase signaling pathway;GO:0006471:protein ADP-ribosylation;GO:0000165:MAPK cascade;	GO:0016021:integral component of membrane;GO:0031225:anchored component of membrane;GO:0005737:cytoplasm;GO:0005886:plasma membrane;	GO:0005158:insulin receptor binding;GO:0005543:phospholipid binding;GO:0005057:receptor signaling protein activity;GO:0003956:NAD(P)+-protein-arginine ADP-ribosyltransferase activity;
gene47393	-5.60851	5.44417	7.5377e-12	1.5072e-09	NT_187023.1	1191545	1200213	-	Eif3i	eukaryotic translation initiation factor 3%2C subunit I	-	-	-
gene48123	-5.74043	4.91991	7.53985e-12	1.5072e-09	NT_166305.2	3117585	3149693	-	Tm7sf3	transmembrane 7 superfamily member 3	-	GO:0005886:plasma membrane;GO:0016021:integral component of membrane;	-
gene47403	-5.82479	4.66542	7.68912e-12	1.52413e-09	NT_187023.1	1304110	1343269	-	Khdrbs1	KH domain containing%2C RNA binding%2C signal transduction associated 1	GO:0006351:transcription, DNA-templated;GO:0007166:cell surface receptor signaling pathway;GO:0031647:regulation of protein stability;GO:0046833:positive regulation of RNA export from nucleus;GO:0006397:mRNA processing;GO:0008283:cell proliferation;GO:0045948:positive regulation of translational initiation;GO:0007050:cell cycle arrest;	GO:0016020:membrane;GO:0005634:nucleus;	GO:0003677:DNA binding;GO:0003723:RNA binding;GO:0005070:SH3/SH2 adaptor activity;
gene4041	5.87287	4.42274	8.58683e-12	1.68788e-09	NC_000068.7	84980461	84983632	+	Prg2	proteoglycan 2%2C bone marrow	GO:0002215:defense response to nematode;GO:0032753:positive regulation of interleukin-4 production;GO:0032693:negative regulation of interleukin-10 production;	-	GO:0005488:binding;
gene10883	5.7248	4.48165	9.89302e-12	1.92857e-09	NC_000070.6	149979474	150009023	-	H6pd	hexose-6-phosphate dehydrogenase (glucose 1-dehydrogenase)	GO:0097305:response to alcohol;GO:0006098:pentose-phosphate shunt;	GO:0005739:mitochondrion;GO:0005783:endoplasmic reticulum;	GO:0017057:6-phosphogluconolactonase activity;GO:0004345:glucose-6-phosphate dehydrogenase activity;GO:0050661:NADP binding;GO:0047936:glucose 1-dehydrogenase [NAD(P)] activity;GO:0030246:carbohydrate binding;
gene45469	-5.75946	4.39812	1.04123e-11	2.01316e-09	NC_000087.7	1260715	1286628	-	Ddx3y	DEAD (Asp-Glu-Ala-Asp) box polypeptide 3%2C Y-linked	-	GO:0005737:cytoplasm;GO:0005634:nucleus;	GO:0008026:ATP-dependent helicase activity;GO:0003723:RNA binding;GO:0005524:ATP binding;
gene47486	-5.91497	4.02905	1.05781e-11	2.02858e-09	NT_166299.2	1481205	1492628	-	Agtrap	angiotensin II%2C type I receptor-associated protein	GO:0001666:response to hypoxia;GO:0038166:angiotensin-activated signaling pathway;GO:0008217:regulation of blood pressure;	GO:0030659:cytoplasmic vesicle membrane;GO:0016021:integral component of membrane;GO:0000139:Golgi membrane;GO:0005938:cell cortex;GO:0005789:endoplasmic reticulum membrane;GO:0005886:plasma membrane;	GO:0004945:angiotensin type II receptor activity;GO:0005515:protein binding;
gene46929	-7.59129	2.6832	1.19581e-11	2.27473e-09	NT_039634.4	244225	256442	-	Pigp	phosphatidylinositol glycan anchor biosynthesis%2C class P	GO:0006501:C-terminal protein lipidation;GO:0016254:preassembly of GPI anchor in ER membrane;GO:0006506:GPI anchor biosynthetic process;	GO:0016021:integral component of membrane;GO:0000506:glycosylphosphatidylinositol-N-acetylglucosaminyltransferase (GPI-GnT) complex;GO:0005789:endoplasmic reticulum membrane;	GO:0017176:phosphatidylinositol N-acetylglucosaminyltransferase activity;
gene47648	-10.4275	2.31399	1.31853e-11	2.48811e-09	NT_187026.1	1265338	1305338	-	Nlrp1b	NLR family%2C pyrin domain containing 1B	-	-	-
gene20693	5.50279	5.3029	1.47571e-11	2.76262e-09	NC_000074.6	41340646	41397644	-	Asah1	N-acylsphingosine amidohydrolase 1	GO:0006629:lipid metabolic process;GO:0010033:response to organic substance;GO:0030324:lung development;	GO:0005764:lysosome;	GO:0017040:ceramidase activity;
gene48226	-5.81354	4.079	1.5019e-11	2.78951e-09	NT_187003.1	1483786	1862479	-	Msi2	musashi RNA-binding protein 2	GO:0048864:stem cell development;	GO:0005737:cytoplasm;GO:0005844:polysome;	GO:0000166:nucleotide binding;GO:0008266:poly(U) RNA binding;
gene11278	-7.553	2.64589	1.54139e-11	2.81372e-09	NC_000071.6	18265135	18360413	-	Gnai1	guanine nucleotide binding protein (G protein)%2C alpha inhibiting 1	-	-	-
gene28424	10.4009	2.27277	1.55072e-11	2.81372e-09	NC_000077.6	89035185	89060757	-	Dgke	diacylglycerol kinase%2C epsilon	GO:0035556:intracellular signal transduction;GO:0007205:protein kinase C-activating G-protein coupled receptor signaling pathway;GO:0016310:phosphorylation;	GO:0016021:integral component of membrane;	GO:0046872:metal ion binding;GO:0005524:ATP binding;GO:0004143:diacylglycerol kinase activity;
gene39746	10.4009	2.27277	1.55072e-11	2.81372e-09	NC_000083.6	36255667	36258761	-	Rpp21	ribonuclease P 21 subunit	GO:0008033:tRNA processing;GO:0042493:response to drug;	GO:0005634:nucleus;	GO:0004526:ribonuclease P activity;
gene3340	5.46529	5.52012	1.58465e-11	2.85334e-09	NC_000068.7	32384637	32387739	-	Lcn2	lipocalin 2	GO:0009615:response to virus;GO:0070207:protein homotrimerization;GO:0031346:positive regulation of cell projection organization;GO:0070301:cellular response to hydrogen peroxide;GO:0015891:siderophore transport;GO:0009635:response to herbicide;GO:0006811:ion transport;GO:0045087:innate immune response;GO:0042981:regulation of apoptotic process;GO:0010628:positive regulation of gene expression;GO…	GO:0005829:cytosol;GO:0005615:extracellular space;	GO:0002020:protease binding;GO:0005215:transporter activity;GO:0042803:protein homodimerization activity;GO:0036094:small molecule binding;GO:0005506:iron ion binding;
gene47514	-6.88753	2.89971	1.65255e-11	2.95306e-09	NT_166299.2	2524557	2541230	+	Dffa	DNA fragmentation factor%2C alpha subunit	GO:0006309:apoptotic DNA fragmentation;GO:0043066:negative regulation of apoptotic process;	GO:0000790:nuclear chromatin;GO:0005737:cytoplasm;	-
gene23790	10.3653	2.23784	1.93318e-11	3.42857e-09	NC_000075.6	90054267	90076095	+	Ctsh	cathepsin H	GO:0070371:ERK1 and ERK2 cascade;GO:0010952:positive regulation of peptidase activity;GO:0010815:bradykinin catabolic process;GO:0043129:surfactant homeostasis;GO:0010628:positive regulation of gene expression;GO:0001656:metanephros development;GO:0031638:zymogen activation;GO:0043066:negative regulation of apoptotic process;GO:0001913:T cell mediated cytotoxicity;GO:0045766:positive regulation o…	GO:0001669:acrosomal vesicle;GO:0097208:alveolar lamellar body;GO:0005615:extracellular space;GO:0005764:lysosome;GO:0005829:cytosol;GO:0001520:outer dense fiber;	GO:0004197:cysteine-type endopeptidase activity;GO:0004252:serine-type endopeptidase activity;GO:0070324:thyroid hormone binding;GO:0043621:protein self-association;GO:0016505:peptidase activator activity involved in apoptotic process;GO:0030108:HLA-A specific activating MHC class I receptor activity;GO:0032403:protein complex binding;GO:0030984:kininogen binding;GO:0004177:aminopeptidase activit…
gene39692	6.11578	3.56708	2.03959e-11	3.59028e-09	NC_000083.6	35655634	35667633	-	Vars2	valyl-tRNA synthetase 2%2C mitochondrial	GO:0006438:valyl-tRNA aminoacylation;	GO:0005739:mitochondrion;	GO:0004832:valine-tRNA ligase activity;GO:0002161:aminoacyl-tRNA editing activity;GO:0005524:ATP binding;
gene3020	-10.3523	2.24076	2.16245e-11	3.77837e-09	NC_000068.7	22621422	22693877	+	Gad2	glutamic acid decarboxylase 2	GO:0006540:glutamate decarboxylation to succinate;GO:0042493:response to drug;GO:0042136:neurotransmitter biosynthetic process;GO:0019752:carboxylic acid metabolic process;	GO:0005829:cytosol;GO:0030054:cell junction;GO:0030424:axon;GO:0000139:Golgi membrane;GO:0030672:synaptic vesicle membrane;GO:0042734:presynaptic membrane;GO:0048471:perinuclear region of cytoplasm;GO:0031225:anchored component of membrane;GO:0005886:plasma membrane;GO:0045202:synapse;	GO:0016595:glutamate binding;GO:0004351:glutamate decarboxylase activity;GO:0046982:protein heterodimerization activity;GO:0030170:pyridoxal phosphate binding;GO:0016831:carboxy-lyase activity;
gene28421	6.57297	3.05284	2.41327e-11	4.1856e-09	NC_000077.6	88973935	88991613	+	Coil	coilin	GO:0055114:oxidation-reduction process;	GO:0005730:nucleolus;GO:0001674:female germ cell nucleus;GO:0015030:Cajal body;	GO:0042802:identical protein binding;GO:0015036:disulfide oxidoreductase activity;GO:0008022:protein C-terminus binding;
gene26726	5.53465	4.55601	2.50299e-11	4.30953e-09	NC_000077.6	8431652	8664737	-	Tns3	tensin 3	GO:0048286:lung alveolus development;GO:0008284:positive regulation of cell proliferation;GO:0016477:cell migration;	GO:0030054:cell junction;	GO:0046872:metal ion binding;
gene18753	5.55192	4.4048	2.72794e-11	4.66281e-09	NC_000073.6	99219084	99238611	-	Mogat2	monoacylglycerol O-acyltransferase 2	-	-	GO:0016747:transferase activity, transferring acyl groups other than amino-acyl groups;
gene18759	6.17659	3.37147	2.90851e-11	4.93568e-09	NC_000073.6	99345375	99353239	-	Serpinh1	serine (or cysteine) peptidase inhibitor%2C clade H%2C member 1	GO:0010951:negative regulation of endopeptidase activity;GO:0006950:response to stress;GO:0032964:collagen biosynthetic process;GO:0030199:collagen fibril organization;GO:0030162:regulation of proteolysis;GO:0051604:protein maturation;	GO:0005793:endoplasmic reticulum-Golgi intermediate compartment;GO:0005783:endoplasmic reticulum;	GO:0004867:serine-type endopeptidase inhibitor activity;GO:0051082:unfolded protein binding;
gene46876	-5.6257	4.15422	3.09363e-11	5.21232e-09	NT_039469.1	103236	123445	-	Frg1	FSHD region gene 1	GO:0008380:RNA splicing;GO:0006397:mRNA processing;GO:0006364:rRNA processing;	GO:0071013:catalytic step 2 spliceosome;	-
gene3206	7.51712	2.52514	3.13604e-11	5.24631e-09	NC_000068.7	27886395	28039510	+	Col5a1	collagen%2C type V%2C alpha 1	GO:0035313:wound healing, spreading of epidermal cells;GO:0048592:eye morphogenesis;GO:0003007:heart morphogenesis;GO:0043588:skin development;GO:0007155:cell adhesion;GO:0051128:regulation of cellular component organization;GO:0030199:collagen fibril organization;GO:0035989:tendon development;GO:0032964:collagen biosynthetic process;GO:0001568:blood vessel development;GO:0043206:extracellular fi…	GO:0005604:basement membrane;GO:0005588:collagen type V trimer;	GO:0043394:proteoglycan binding;GO:0048407:platelet-derived growth factor binding;GO:0008201:heparin binding;GO:0005201:extracellular matrix structural constituent;
gene13659	5.40119	4.95174	3.54597e-11	5.89031e-09	NC_000072.6	4505618	4541543	+	Col1a2	collagen%2C type I%2C alpha 2	GO:0070208:protein heterotrimerization;GO:0043589:skin morphogenesis;GO:0008217:regulation of blood pressure;GO:0001501:skeletal system development;GO:0030199:collagen fibril organization;GO:0007179:transforming growth factor beta receptor signaling pathway;GO:0071230:cellular response to amino acid stimulus;GO:0001568:blood vessel development;GO:0007266:Rho protein signal transduction;	GO:0070062:extracellular exosome;GO:0005615:extracellular space;GO:0005584:collagen type I trimer;	GO:0030674:protein binding, bridging;GO:0042802:identical protein binding;GO:0046332:SMAD binding;GO:0048407:platelet-derived growth factor binding;
gene46849	-5.72202	3.84108	3.74113e-11	6.17104e-09	NT_039192.2	65135	106996	+	Sox13	SRY (sex determining region Y)-box 13	GO:0006355:regulation of transcription, DNA-templated;	GO:0005634:nucleus;	GO:0043565:sequence-specific DNA binding;
gene28537	-5.53372	4.28352	3.85638e-11	6.31696e-09	NC_000077.6	95957163	96005944	-	Igf2bp1	insulin-like growth factor 2 mRNA binding protein 1	GO:0042035:regulation of cytokine biosynthetic process;GO:0017148:negative regulation of translation;GO:0070934:CRD-mediated mRNA stabilization;GO:0006403:RNA localization;GO:0010610:regulation of mRNA stability involved in response to stress;	GO:0005829:cytosol;GO:0010494:cytoplasmic stress granule;GO:0070937:CRD-mediated mRNA stability complex;GO:0005730:nucleolus;GO:0043197:dendritic spine;GO:0030027:lamellipodium;GO:0005886:plasma membrane;	GO:0003730:mRNA 3'-UTR binding;GO:0045182:translation regulator activity;GO:0048027:mRNA 5'-UTR binding;GO:0005515:protein binding;GO:0000166:nucleotide binding;
gene46476	-5.5865	4.11609	3.96476e-11	6.44971e-09	NT_039382.4	517736	541471	-	Bid	BH3 interacting domain death agonist	GO:0042127:regulation of cell proliferation;GO:2000045:regulation of G1/S transition of mitotic cell cycle;GO:0090200:positive regulation of release of cytochrome c from mitochondria;GO:2001238:positive regulation of extrinsic apoptotic signaling pathway;GO:0007420:brain development;GO:0043065:positive regulation of apoptotic process;GO:0090150:establishment of protein localization to membrane;GO…	GO:0005829:cytosol;GO:0032592:integral component of mitochondrial membrane;	GO:0031625:ubiquitin protein ligase binding;
gene48238	-5.92887	3.47286	4.04138e-11	6.52932e-09	NT_187003.1	2113927	2131546	+	Coil	coilin	GO:0055114:oxidation-reduction process;	GO:0005730:nucleolus;GO:0001674:female germ cell nucleus;GO:0015030:Cajal body;	GO:0042802:identical protein binding;GO:0015036:disulfide oxidoreductase activity;GO:0008022:protein C-terminus binding;
gene34830	5.12555	8.14796	4.94388e-11	7.93308e-09	NC_000080.6	56082163	56085499	-	Mcpt8	mast cell protease 8	GO:0006508:proteolysis;	GO:0005576:extracellular region;	GO:0004252:serine-type endopeptidase activity;
gene980	5.60271	4.15863	5.00565e-11	7.97793e-09	NC_000067.6	79794317	79858665	-	Serpine2	serine (or cysteine) peptidase inhibitor%2C clade E%2C member 2	GO:0045879:negative regulation of smoothened signaling pathway;GO:0061108:seminal vesicle epithelium development;GO:0014067:negative regulation of phosphatidylinositol 3-kinase signaling;GO:0033363:secretory granule organization;GO:0021683:cerebellar granular layer morphogenesis;GO:0042177:negative regulation of protein catabolic process;GO:0048505:regulation of timing of cell differentiation;GO:…	GO:0031232:extrinsic component of external side of plasma membrane;GO:0031594:neuromuscular junction;GO:0005829:cytosol;GO:0005615:extracellular space;GO:0031091:platelet alpha granule;GO:0043025:neuronal cell body;GO:0031012:extracellular matrix;	GO:0008201:heparin binding;GO:0004867:serine-type endopeptidase inhibitor activity;GO:0005102:receptor binding;
gene28499	5.88326	3.5563	5.20172e-11	8.22444e-09	NC_000077.6	94936224	94953042	+	Col1a1	collagen%2C type I%2C alpha 1	GO:0010812:negative regulation of cell-substrate adhesion;GO:0007601:visual perception;GO:0070208:protein heterotrimerization;GO:0001957:intramembranous ossification;GO:0071230:cellular response to amino acid stimulus;GO:0034505:tooth mineralization;GO:0015031:protein transport;GO:0030199:collagen fibril organization;GO:0007605:sensory perception of sound;GO:0001958:endochondral ossification;GO:0…	GO:0005615:extracellular space;GO:0005584:collagen type I trimer;GO:0005737:cytoplasm;	GO:0046872:metal ion binding;GO:0048407:platelet-derived growth factor binding;GO:0005201:extracellular matrix structural constituent;GO:0042802:identical protein binding;
gene15241	10.2135	2.08897	5.23006e-11	8.22444e-09	NC_000072.6	91212764	91272540	+	Fbln2	fibulin 2	GO:0010811:positive regulation of cell-substrate adhesion;	GO:0005578:proteinaceous extracellular matrix;	GO:0050840:extracellular matrix binding;GO:0005509:calcium ion binding;GO:0005515:protein binding;
gene35995	10.2034	2.07914	5.56318e-11	8.63318e-09	NC_000081.6	37366175	37792572	-	Ncald	neurocalcin delta	GO:0016192:vesicle-mediated transport;GO:0007268:synaptic transmission;	GO:0005829:cytosol;GO:0030130:clathrin coat of trans-Golgi network vesicle;	GO:0005509:calcium ion binding;GO:0030276:clathrin binding;GO:0043014:alpha-tubulin binding;GO:0003779:actin binding;
gene37933	10.2034	2.07914	5.56318e-11	8.63318e-09	NC_000082.6	36156811	36161948	+	Stfa2l1	stefin A2 like 1	GO:0010951:negative regulation of endopeptidase activity;	GO:0005737:cytoplasm;	GO:0004869:cysteine-type endopeptidase inhibitor activity;
gene46994	-5.71222	3.66567	5.91215e-11	9.11475e-09	NT_039195.1	97275	120404	+	Mndal	myeloid nuclear differentiation antigen like	GO:0030308:negative regulation of cell growth;	GO:0005634:nucleus;	-
gene10205	-5.60272	3.87386	5.99034e-11	9.17533e-09	NC_000070.6	127311420	127314039	-	Gja4	gap junction protein%2C alpha 4	GO:0048265:response to pain;GO:0006816:calcium ion transport;GO:0003158:endothelium development;GO:0001568:blood vessel development;GO:0007267:cell-cell signaling;	GO:0005922:connexon complex;GO:0016021:integral component of membrane;	-
gene16262	6.4273	2.91026	6.23644e-11	9.49066e-09	NC_000073.6	3486499	3502643	-	Tarm1	T cell-interacting%2C activating receptor on myeloid cells 1	-	GO:0016021:integral component of membrane;	-
gene39390	5.38731	4.41245	6.54318e-11	9.89362e-09	NC_000083.6	29114128	29148980	+	Rab44	RAB44%2C member RAS oncogene family	GO:0007264:small GTPase mediated signal transduction;GO:0015031:protein transport;	GO:0005886:plasma membrane;	GO:0005525:GTP binding;
gene39778	5.66825	3.85011	6.69954e-11	1.00655e-08	NC_000083.6	36948355	36951792	-	Ppp1r11	protein phosphatase 1%2C regulatory (inhibitor) subunit 11	GO:0043086:negative regulation of catalytic activity;	GO:0005737:cytoplasm;	GO:0004864:protein phosphatase inhibitor activity;
gene38636	5.92781	3.38331	7.01767e-11	1.04768e-08	NC_000082.6	97356728	97439012	+	Bace2	beta-site APP-cleaving enzyme 2	GO:0006509:membrane protein ectodomain proteolysis;GO:0042985:negative regulation of amyloid precursor protein biosynthetic process;	GO:0016021:integral component of membrane;GO:0009986:cell surface;GO:0005768:endosome;GO:0005783:endoplasmic reticulum;GO:0005794:Golgi apparatus;	GO:0004190:aspartic-type endopeptidase activity;
gene14999	7.39369	2.40428	7.08047e-11	1.0504e-08	NC_000072.6	83030932	83033471	-	Dok1	docking protein 1	GO:0007265:Ras protein signal transduction;GO:0007169:transmembrane receptor protein tyrosine kinase signaling pathway;GO:0006471:protein ADP-ribosylation;GO:0000165:MAPK cascade;	GO:0016021:integral component of membrane;GO:0031225:anchored component of membrane;GO:0005737:cytoplasm;GO:0005886:plasma membrane;	GO:0005158:insulin receptor binding;GO:0005543:phospholipid binding;GO:0005057:receptor signaling protein activity;GO:0003956:NAD(P)+-protein-arginine ADP-ribosyltransferase activity;
gene47661	-7.29916	2.39908	7.82762e-11	1.15399e-08	NT_166317.2	227379	230187	-	Gsg2	germ cell-specific gene 2	GO:0007064:mitotic sister chromatid cohesion;GO:2000751:histone H3-T3 phosphorylation involved in chromosome passenger complex localization to kinetochore;GO:0090231:regulation of spindle checkpoint;GO:0071459:protein localization to chromosome, centromeric region;	GO:0005813:centrosome;GO:0005819:spindle;GO:0005694:chromosome;GO:0005737:cytoplasm;GO:0005634:nucleus;	GO:0072354:histone kinase activity (H3-T3 specific);GO:0003677:DNA binding;GO:0005524:ATP binding;
gene46931	-5.3104	4.77376	8.55474e-11	1.25335e-08	NT_039634.4	256166	354595	+	Ttc3	tetratricopeptide repeat domain 3	GO:0010771:negative regulation of cell morphogenesis involved in differentiation;GO:0006511:ubiquitin-dependent protein catabolic process;GO:0070936:protein K48-linked ubiquitination;GO:0045665:negative regulation of neuron differentiation;	GO:0005773:vacuole;GO:0005634:nucleus;	GO:0008270:zinc ion binding;GO:0004842:ubiquitin-protein transferase activity;GO:0005515:protein binding;
gene27858	10.1311	2.00837	8.66618e-11	1.26184e-08	NC_000077.6	70451931	70453727	+	Med11	mediator complex subunit 11	GO:0006357:regulation of transcription from RNA polymerase II promoter;	GO:0016592:mediator complex;	GO:0001104:RNA polymerase II transcription cofactor activity;
gene39693	5.80104	3.47605	8.93623e-11	1.29318e-08	NC_000083.6	35667728	35673750	-	Gtf2h4	general transcription factor II H%2C polypeptide 4	GO:0006289:nucleotide-excision repair;GO:0006468:protein phosphorylation;GO:0006355:regulation of transcription, DNA-templated;GO:0006366:transcription from RNA polymerase II promoter;	GO:0005675:holo TFIIH complex;GO:0000439:core TFIIH complex;	GO:0004003:ATP-dependent DNA helicase activity;GO:0008353:RNA polymerase II carboxy-terminal domain kinase activity;
gene500	7.35284	2.36434	9.11616e-11	1.31117e-08	NC_000067.6	45374331	45503282	-	Col5a2	collagen%2C type V%2C alpha 2	GO:0001501:skeletal system development;GO:0001503:ossification;GO:0043588:skin development;GO:0030199:collagen fibril organization;GO:0071230:cellular response to amino acid stimulus;	GO:0005581:collagen trimer;	GO:0046332:SMAD binding;
gene15225	6.68088	2.60926	1.0589e-10	1.51347e-08	NC_000072.6	90308351	90325185	-	Chst13	carbohydrate (chondroitin 4) sulfotransferase 13	GO:0016051:carbohydrate biosynthetic process;GO:0030206:chondroitin sulfate biosynthetic process;	GO:0016021:integral component of membrane;	GO:0001537:N-acetylgalactosamine 4-O-sulfotransferase activity;GO:0047756:chondroitin 4-sulfotransferase activity;
gene28284	4.99778	8.49618	1.0651e-10	1.51347e-08	NC_000077.6	83587886	83593087	-	Ccl6	chemokine (C-C motif) ligand 6	GO:0006955:immune response;GO:0060326:cell chemotaxis;	GO:0005615:extracellular space;	GO:0008009:chemokine activity;
gene39706	7.31931	2.33157	1.12112e-10	1.58354e-08	NC_000083.6	35892677	35897378	-	2310061I04Rik	RIKEN cDNA 2310061I04 gene	-	GO:0005739:mitochondrion;	-
gene48131	-5.60608	3.56269	1.1741e-10	1.64849e-08	NT_166305.2	3388127	3526843	+	Ppfibp1	PTPRF interacting protein%2C binding protein 1 (liprin beta 1)	-	-	-
gene20011	5.84345	3.30102	1.19169e-10	1.66329e-08	NC_000073.6	144435724	144471004	-	Cttn	cortactin	GO:0006898:receptor-mediated endocytosis;	GO:0005856:cytoskeleton;GO:0005938:cell cortex;GO:0001726:ruffle;GO:0030027:lamellipodium;	GO:0070064:proline-rich region binding;GO:0005515:protein binding;
gene10262	10.0771	1.95561	1.20435e-10	1.66716e-08	NC_000070.6	129615617	129619107	-	Iqcc	IQ motif containing C	-	-	-
gene9908	-6.24089	2.81849	1.2086e-10	1.66716e-08	NC_000070.6	116877402	116989105	+	Zswim5	zinc finger SWIM-type containing 5	-	-	GO:0008270:zinc ion binding;
gene37020	6.30903	2.79475	1.30441e-10	1.78788e-08	NC_000081.6	97975602	98004724	-	Col2a1	collagen%2C type II%2C alpha 1	GO:0006029:proteoglycan metabolic process;GO:0071773:cellular response to BMP stimulus;GO:0060272:embryonic skeletal joint morphogenesis;GO:0001894:tissue homeostasis;GO:0002062:chondrocyte differentiation;GO:0010468:regulation of gene expression;GO:0042472:inner ear morphogenesis;GO:0003007:heart morphogenesis;GO:0007601:visual perception;GO:0030199:collagen fibril organization;GO:0035108:limb m…	GO:0005585:collagen type II trimer;GO:0005604:basement membrane;GO:0005615:extracellular space;GO:0005737:cytoplasm;	GO:0046872:metal ion binding;GO:0042802:identical protein binding;GO:0048407:platelet-derived growth factor binding;GO:0005201:extracellular matrix structural constituent;
gene9509	7.29365	2.3065	1.31303e-10	1.78788e-08	NC_000070.6	89306289	89311032	-	Cdkn2b	cyclin-dependent kinase inhibitor 2B (p15%2C inhibits CDK4)	GO:0031670:cellular response to nutrient;GO:0007050:cell cycle arrest;GO:0000079:regulation of cyclin-dependent protein serine/threonine kinase activity;GO:2000134:negative regulation of G1/S transition of mitotic cell cycle;GO:0042326:negative regulation of phosphorylation;GO:0050680:negative regulation of epithelial cell proliferation;GO:0030511:positive regulation of transforming growth factor…	GO:0005737:cytoplasm;GO:0005634:nucleus;	GO:0016301:kinase activity;GO:0019901:protein kinase binding;GO:0004861:cyclin-dependent protein serine/threonine kinase inhibitor activity;
gene47510	-6.56713	2.58836	1.31885e-10	1.78788e-08	NT_166299.2	2375018	2520227	-	Pex14	peroxisomal biogenesis factor 14	GO:0032091:negative regulation of protein binding;GO:0044721:protein import into peroxisome matrix, substrate release;GO:0016561:protein import into peroxisome matrix, translocation;GO:0045892:negative regulation of transcription, DNA-templated;GO:0043433:negative regulation of sequence-specific DNA binding transcription factor activity;GO:1901094:negative regulation of protein homotetramerizatio…	GO:0016021:integral component of membrane;GO:0043234:protein complex;GO:0005778:peroxisomal membrane;	GO:0003714:transcription corepressor activity;GO:0005102:receptor binding;GO:0047485:protein N-terminus binding;GO:0008017:microtubule binding;GO:0048487:beta-tubulin binding;
gene47287	-5.25029	4.652	1.36911e-10	1.8454e-08	NT_187020.1	1234659	1265483	-	Acadl	acyl-Coenzyme A dehydrogenase%2C long-chain	GO:0046322:negative regulation of fatty acid oxidation;GO:0051289:protein homotetramerization;GO:0001659:temperature homeostasis;GO:0090181:regulation of cholesterol metabolic process;GO:0033539:fatty acid beta-oxidation using acyl-CoA dehydrogenase;GO:0045717:negative regulation of fatty acid biosynthetic process;GO:0019254:carnitine metabolic process, CoA-linked;GO:0042758:long-chain fatty acid…	GO:0005759:mitochondrial matrix;GO:0031966:mitochondrial membrane;	GO:0050660:flavin adenine dinucleotide binding;GO:0016401:palmitoyl-CoA oxidase activity;GO:0000062:fatty-acyl-CoA binding;GO:0004466:long-chain-acyl-CoA dehydrogenase activity;
gene42676	-5.33746	3.98796	1.64767e-10	2.20825e-08	NC_000085.6	34640889	34650009	+	Ifit1	interferon-induced protein with tetratricopeptide repeats 1	GO:0045070:positive regulation of viral genome replication;GO:0035457:cellular response to interferon-alpha;GO:0050689:negative regulation of defense response to virus by host;GO:0051097:negative regulation of helicase activity;GO:0032091:negative regulation of protein binding;GO:0019060:intracellular transport of viral protein in host cell;GO:0045071:negative regulation of viral genome replicati…	GO:0005737:cytoplasm;	GO:0003723:RNA binding;GO:0005515:protein binding;
gene9968	6.60176	2.53203	1.72757e-10	2.30226e-08	NC_000070.6	118554550	118620766	-	Cfap57	cilia and flagella associated protein 57	-	-	-
gene37106	5.41079	3.97173	1.7647e-10	2.33853e-08	NC_000081.6	99591028	99594829	+	Aqp5	aquaporin 5	GO:0042476:odontogenesis;GO:0055085:transmembrane transport;GO:0030157:pancreatic juice secretion;GO:0015670:carbon dioxide transport;GO:0046541:saliva secretion;GO:0006833:water transport;GO:0048593:camera-type eye morphogenesis;	GO:0009925:basal plasma membrane;GO:0016324:apical plasma membrane;GO:0005902:microvillus;GO:0005783:endoplasmic reticulum;GO:0005887:integral component of plasma membrane;	GO:0015250:water channel activity;GO:0005515:protein binding;
gene20694	5.44056	3.88696	1.78572e-10	2.35316e-08	NC_000074.6	41389181	41417121	-	Frg1	FSHD region gene 1	GO:0008380:RNA splicing;GO:0006397:mRNA processing;GO:0006364:rRNA processing;	GO:0071013:catalytic step 2 spliceosome;	-
gene25141	6.59435	2.5248	1.80837e-10	2.36442e-08	NC_000076.6	57794544	57811830	+	Smpdl3a	sphingomyelin phosphodiesterase%2C acid-like 3A	GO:0006685:sphingomyelin catabolic process;	GO:0005615:extracellular space;	GO:0016798:hydrolase activity, acting on glycosyl bonds;GO:0004767:sphingomyelin phosphodiesterase activity;
gene46095	-10.0156	1.91424	1.81432e-10	2.36442e-08	NW_019168510.1	305224	342374	+	Katna1	katanin p60 (ATPase-containing) subunit A1	GO:0001764:neuron migration;GO:0051329:mitotic interphase;GO:0031122:cytoplasmic microtubule organization;GO:0051301:cell division;GO:0051013:microtubule severing;GO:0007067:mitotic nuclear division;GO:0016567:protein ubiquitination;GO:0008104:protein localization;GO:0001578:microtubule bundle formation;GO:0010977:negative regulation of neuron projection development;	GO:0030426:growth cone;GO:0005874:microtubule;GO:0043025:neuronal cell body;GO:0005813:centrosome;GO:0030424:axon;GO:0030496:midbody;GO:0005811:lipid particle;GO:0005886:plasma membrane;GO:0005634:nucleus;GO:0000922:spindle pole;	GO:0045502:dynein binding;GO:0008568:microtubule-severing ATPase activity;GO:0046982:protein heterodimerization activity;GO:0008017:microtubule binding;GO:0004842:ubiquitin-protein transferase activity;GO:0005524:ATP binding;
gene20214	5.51167	3.69761	1.83066e-10	2.37262e-08	NC_000074.6	13465374	13494535	-	Gas6	growth arrest specific 6	GO:0048146:positive regulation of fibroblast proliferation;GO:0040008:regulation of growth;GO:0009267:cellular response to starvation;GO:0035754:B cell chemotaxis;GO:0031589:cell-substrate adhesion;GO:0019064:fusion of virus membrane with host plasma membrane;GO:0019079:viral genome replication;GO:0050711:negative regulation of interleukin-1 secretion;GO:0035690:cellular response to drug;GO:00320…	GO:0005737:cytoplasm;GO:0005615:extracellular space;	GO:0008083:growth factor activity;GO:0030296:protein tyrosine kinase activator activity;GO:0060090:binding, bridging;GO:0030971:receptor tyrosine kinase binding;GO:0005245:voltage-gated calcium channel activity;GO:0043027:cysteine-type endopeptidase inhibitor activity involved in apoptotic process;GO:0005509:calcium ion binding;GO:0048018:receptor agonist activity;GO:0001786:phosphatidylserine bi…
gene10822	6.03283	2.92105	1.97233e-10	2.54225e-08	NC_000070.6	147909753	147936776	-	Plod1	procollagen-lysine%2C 2-oxoglutarate 5-dioxygenase 1	GO:0055114:oxidation-reduction process;GO:0008544:epidermis development;GO:0017185:peptidyl-lysine hydroxylation;	GO:0005581:collagen trimer;GO:0016020:membrane;GO:0005783:endoplasmic reticulum;	GO:0042277:peptide binding;GO:0008198:ferrous iron binding;GO:0016702:oxidoreductase activity, acting on single donors with incorporation of molecular oxygen, incorporation of two atoms of oxygen;GO:0008475:procollagen-lysine 5-dioxygenase activity;GO:0031418:L-ascorbic acid binding;
gene16287	5.54454	3.58056	2.02726e-10	2.59885e-08	NC_000073.6	4007073	4073507	-	Lair1	leukocyte-associated Ig-like receptor 1	-	GO:0005886:plasma membrane;GO:0016021:integral component of membrane;GO:0016020:membrane;	-
gene21590	9.99793	1.87835	2.08782e-10	2.66202e-08	NC_000074.6	102632095	102785983	-	Cdh11	cadherin 11	GO:0007156:homophilic cell adhesion via plasma membrane adhesion molecules;GO:0021957:corticospinal tract morphogenesis;	GO:0005737:cytoplasm;GO:0005886:plasma membrane;GO:0016021:integral component of membrane;	GO:0005509:calcium ion binding;
gene1582	-5.01028	5.7054	2.1581e-10	2.73684e-08	NC_000067.6	131638314	131675507	+	Ctse	cathepsin E	GO:0016540:protein autoprocessing;GO:0019886:antigen processing and presentation of exogenous peptide antigen via MHC class II;GO:0006508:proteolysis;	GO:0005768:endosome;	GO:0004190:aspartic-type endopeptidase activity;GO:0042803:protein homodimerization activity;
gene47500	-5.39461	3.67221	2.3057e-10	2.90838e-08	NT_166299.2	1971752	1995618	+	Exosc10	exosome component 10	GO:0009048:dosage compensation by inactivation of X chromosome;GO:0071048:nuclear retention of unspliced pre-mRNA at the site of transcription;GO:0071034:CUT catabolic process;GO:0000460:maturation of 5.8S rRNA;GO:0071044:histone mRNA catabolic process;GO:0000184:nuclear-transcribed mRNA catabolic process, nonsense-mediated decay;GO:0071035:nuclear polyadenylation-dependent rRNA catabolic process;	GO:0000176:nuclear exosome (RNase complex);GO:0005730:nucleolus;GO:0035327:transcriptionally active chromatin;GO:0005737:cytoplasm;	GO:0003723:RNA binding;GO:0008408:3'-5' exonuclease activity;GO:0000166:nucleotide binding;GO:0004532:exoribonuclease activity;
gene1235	6.21351	2.70163	2.45457e-10	3.0797e-08	NC_000067.6	92831686	92860211	+	Gpc1	glypican 1	GO:2001016:positive regulation of skeletal muscle cell differentiation;GO:0032288:myelin assembly;GO:0030200:heparan sulfate proteoglycan catabolic process;GO:0014037:Schwann cell differentiation;GO:0040037:negative regulation of fibroblast growth factor receptor signaling pathway;	GO:0045121:membrane raft;GO:0005615:extracellular space;GO:0031225:anchored component of membrane;GO:0043025:neuronal cell body;GO:0005578:proteinaceous extracellular matrix;GO:0005768:endosome;GO:0005886:plasma membrane;	GO:0043236:laminin binding;GO:0043395:heparan sulfate proteoglycan binding;GO:0017134:fibroblast growth factor binding;GO:0070052:collagen V binding;GO:0005507:copper ion binding;
gene42604	-7.11872	2.22437	2.53596e-10	3.16499e-08	NC_000085.6	30098441	30175441	-	Gldc	glycine decarboxylase	GO:0006546:glycine catabolic process;GO:0055114:oxidation-reduction process;	GO:0005739:mitochondrion;	GO:0004375:glycine dehydrogenase (decarboxylating) activity;GO:0030170:pyridoxal phosphate binding;GO:0016829:lyase activity;
gene8076	9.96264	1.84394	2.58701e-10	3.19489e-08	NC_000069.6	129914960	129970214	-	Ccdc109b	coiled-coil domain containing 109B	-	GO:0016021:integral component of membrane;	-
gene47397	-9.96033	1.8609	2.58701e-10	3.19489e-08	NT_187023.1	1218466	1222896	-	Ccdc28b	coiled coil domain containing 28B	GO:0042384:cilium assembly;	GO:0005737:cytoplasm;GO:0005813:centrosome;	-
gene17459	7.18615	2.20162	2.68434e-10	3.29782e-08	NC_000073.6	30899175	30914921	-	Mag	myelin-associated glycoprotein	GO:0007155:cell adhesion;	GO:0043220:Schmidt-Lanterman incisure;GO:0016021:integral component of membrane;GO:0033270:paranode region of axon;	-
gene5116	-5.2315	3.99058	2.73602e-10	3.3439e-08	NC_000068.7	131127412	131145985	+	Hspa12b	heat shock protein 12B	-	-	GO:0005524:ATP binding;
gene29845	7.17682	2.19253	2.84231e-10	3.4559e-08	NC_000078.6	31433142	31473922	+	Slc26a3	solute carrier family 26%2C member 3	GO:0008272:sulfate transport;GO:0034220:ion transmembrane transport;	GO:0005887:integral component of plasma membrane;GO:0016324:apical plasma membrane;GO:0031526:brush border membrane;	GO:0015301:anion:anion antiporter activity;GO:0008271:secondary active sulfate transmembrane transporter activity;
gene47557	-5.03067	5.01902	2.89093e-10	3.49698e-08	NT_187025.1	1202157	1214994	-	Park7	Parkinson disease (autosomal recessive%2C early onset) 7	GO:0007338:single fertilization;GO:2000277:positive regulation of oxidative phosphorylation uncoupler activity;GO:0032091:negative regulation of protein binding;GO:0051583:dopamine uptake involved in synaptic transmission;GO:0060081:membrane hyperpolarization;GO:0070301:cellular response to hydrogen peroxide;GO:0060765:regulation of androgen receptor signaling pathway;GO:0042743:hydrogen peroxide…	GO:0005829:cytosol;GO:0030424:axon;GO:0005634:nucleus;GO:0005739:mitochondrion;	GO:0051920:peroxiredoxin activity;GO:0004601:peroxidase activity;GO:0008233:peptidase activity;GO:0042803:protein homodimerization activity;GO:0003729:mRNA binding;
gene19886	5.54876	3.41847	2.91877e-10	3.51265e-08	NC_000073.6	141078229	141090511	+	Pkp3	plakophilin 3	GO:0007155:cell adhesion;	GO:0030057:desmosome;GO:0005914:spot adherens junction;GO:0005634:nucleus;	GO:0005515:protein binding;
gene4827	9.93861	1.82053	2.99224e-10	3.58279e-08	NC_000068.7	119237360	119249535	+	Spint1	serine protease inhibitor%2C Kunitz type 1	GO:0010466:negative regulation of peptidase activity;GO:0060674:placenta blood vessel development;GO:0030198:extracellular matrix organization;GO:0060670:branching involved in labyrinthine layer morphogenesis;	GO:0005576:extracellular region;	GO:0004867:serine-type endopeptidase inhibitor activity;
gene39717	6.51804	2.45044	3.03286e-10	3.59493e-08	NC_000083.6	35972539	35980008	-	Prr3	proline-rich polypeptide 3	-	-	-
gene46121	-6.43242	2.45805	3.03286e-10	3.59493e-08	NW_019168516.1	143741	164929	+	Ifi47	interferon gamma inducible protein 47	GO:0006952:defense response;	GO:0005783:endoplasmic reticulum;	-
gene12899	4.89283	6.22559	3.11285e-10	3.6713e-08	NC_000071.6	122206807	122242297	+	Hvcn1	hydrogen voltage-gated channel 1	GO:0009268:response to pH;GO:0034765:regulation of ion transmembrane transport;GO:0010043:response to zinc ion;GO:0015992:proton transport;	GO:0016021:integral component of membrane;	GO:0030171:voltage-gated proton channel activity;
gene10598	9.92645	1.80868	3.22066e-10	3.77955e-08	NC_000070.6	140745508	140774239	-	Padi4	peptidyl arginine deiminase%2C type IV	GO:0016568:chromatin modification;GO:0006355:regulation of transcription, DNA-templated;GO:0018101:protein citrullination;	GO:0005737:cytoplasm;GO:0005634:nucleus;	GO:0005509:calcium ion binding;GO:0004668:protein-arginine deiminase activity;
gene47516	-7.06532	2.1728	3.38095e-10	3.94802e-08	NT_166299.2	2548941	2558131	-	Apitd1	apoptosis-inducing%2C TAF9-like domain 1	GO:0006281:DNA repair;GO:0000712:resolution of meiotic recombination intermediates;GO:0051301:cell division;GO:0007067:mitotic nuclear division;GO:0006352:DNA-templated transcription, initiation;GO:0031297:replication fork processing;	GO:0043240:Fanconi anaemia nuclear complex;GO:0071821:FANCM-MHF complex;GO:0000776:kinetochore;	GO:0003677:DNA binding;GO:0046982:protein heterodimerization activity;GO:0003682:chromatin binding;
gene999	9.91419	1.79674	3.4684e-10	4.03018e-08	NC_000067.6	82233105	82291439	-	Irs1	insulin receptor substrate 1	GO:0010468:regulation of gene expression;GO:0002053:positive regulation of mesenchymal cell proliferation;GO:0090275:negative regulation of somatostatin secretion;GO:0043491:protein kinase B signaling;GO:0046676:negative regulation of insulin secretion;GO:0070094:positive regulation of glucagon secretion;GO:0045725:positive regulation of glycogen biosynthetic process;GO:0043552:positive regulatio…	GO:0005901:caveola;GO:0005829:cytosol;GO:0005634:nucleus;GO:0005899:insulin receptor complex;	GO:0004871:signal transducer activity;GO:0005080:protein kinase C binding;GO:0043548:phosphatidylinositol 3-kinase binding;GO:0005543:phospholipid binding;GO:0042169:SH2 domain binding;GO:0005159:insulin-like growth factor receptor binding;GO:0005158:insulin receptor binding;GO:0005068:transmembrane receptor protein tyrosine kinase adaptor activity;
gene15260	-5.37522	3.50502	3.52721e-10	4.07842e-08	NC_000072.6	91978824	92076005	+	Fgd5	FYVE%2C RhoGEF and PH domain containing 5	GO:0035023:regulation of Rho protein signal transduction;	GO:0005856:cytoskeleton;GO:0005768:endosome;GO:0005794:Golgi apparatus;GO:0005886:plasma membrane;GO:0005783:endoplasmic reticulum;GO:0042995:cell projection;	GO:0046872:metal ion binding;GO:0005089:Rho guanyl-nucleotide exchange factor activity;GO:0005543:phospholipid binding;
gene17129	4.90771	5.64867	3.66449e-10	4.21649e-08	NC_000073.6	24369825	24385212	+	Kcnn4	potassium intermediate/small conductance calcium-activated channel%2C subfamily N%2C member 4	GO:0045332:phospholipid translocation;GO:0006884:cell volume homeostasis;GO:0006816:calcium ion transport;GO:0030322:stabilization of membrane potential;GO:0050714:positive regulation of protein secretion;GO:0050862:positive regulation of T cell receptor signaling pathway;GO:0071435:potassium ion export;GO:0006820:anion transport;GO:0046541:saliva secretion;	GO:0045121:membrane raft;GO:0016323:basolateral plasma membrane;GO:0043025:neuronal cell body;GO:0005887:integral component of plasma membrane;GO:0016324:apical plasma membrane;	GO:0022894:Intermediate conductance calcium-activated potassium channel activity;GO:0019903:protein phosphatase binding;GO:0005516:calmodulin binding;GO:0016286:small conductance calcium-activated potassium channel activity;
gene37151	4.85841	6.38857	3.78085e-10	4.3251e-08	NC_000081.6	100689915	100729376	-	Galnt6	UDP-N-acetyl-alpha-D-galactosamine:polypeptide N-acetylgalactosaminyltransferase 6	GO:0008152:metabolic process;	GO:0016021:integral component of membrane;GO:0048471:perinuclear region of cytoplasm;GO:0005794:Golgi apparatus;	GO:0004653:polypeptide N-acetylgalactosaminyltransferase activity;
gene6857	5.92727	2.81832	3.79555e-10	4.3251e-08	NC_000069.6	63295224	63383713	+	Mme	membrane metallo endopeptidase	GO:0090399:replicative senescence;GO:0071345:cellular response to cytokine stimulus;GO:0019233:sensory perception of pain;GO:0071493:cellular response to UV-B;GO:0071492:cellular response to UV-A;GO:0006508:proteolysis;GO:0046449:creatinine metabolic process;GO:0050435:beta-amyloid metabolic process;GO:0001822:kidney development;	GO:0030424:axon;GO:0016021:integral component of membrane;GO:0030425:dendrite;GO:0005903:brush border;GO:0008021:synaptic vesicle;GO:0044306:neuron projection terminus;GO:0005886:plasma membrane;	GO:0042277:peptide binding;GO:0008270:zinc ion binding;GO:0004222:metalloendopeptidase activity;
gene11476	5.39457	3.58387	3.88835e-10	4.40954e-08	NC_000071.6	30013114	30019975	+	Il6	interleukin 6	GO:0032966:negative regulation of collagen biosynthetic process;GO:1901215:negative regulation of neuron death;GO:0051971:positive regulation of transmission of nerve impulse;GO:0042102:positive regulation of T cell proliferation;GO:0051024:positive regulation of immunoglobulin secretion;GO:0051384:response to glucocorticoid;GO:0031175:neuron projection development;GO:0008360:regulation of cell s…	GO:0009897:external side of plasma membrane;GO:0005615:extracellular space;GO:0005896:interleukin-6 receptor complex;	GO:0008083:growth factor activity;GO:0005138:interleukin-6 receptor binding;GO:0005125:cytokine activity;
gene38397	6.47025	2.40391	4.06833e-10	4.59157e-08	NC_000082.6	85858157	85901125	-	Adamts5	a disintegrin-like and metallopeptidase (reprolysin type) with thrombospondin type 1 motif%2C 5 (aggrecanase-2)	GO:0007229:integrin-mediated signaling pathway;GO:0006508:proteolysis;	GO:0005737:cytoplasm;GO:0005730:nucleolus;GO:0005578:proteinaceous extracellular matrix;	GO:0004222:metalloendopeptidase activity;GO:0008270:zinc ion binding;
gene38060	4.99871	4.76597	4.09314e-10	4.59757e-08	NC_000082.6	44943596	45058365	+	Cd200r3	CD200 receptor 3	-	GO:0009897:external side of plasma membrane;GO:0016021:integral component of membrane;	GO:0004872:receptor activity;GO:0005515:protein binding;
gene5585	5.56326	3.24467	4.163e-10	4.65388e-08	NC_000068.7	156357022	156363034	-	Gm39972	-	-	-	-
gene10269	4.99077	4.70974	4.51546e-10	5.02409e-08	NC_000070.6	129702380	129742768	-	Khdrbs1	KH domain containing%2C RNA binding%2C signal transduction associated 1	GO:0006351:transcription, DNA-templated;GO:0007166:cell surface receptor signaling pathway;GO:0031647:regulation of protein stability;GO:0046833:positive regulation of RNA export from nucleus;GO:0006397:mRNA processing;GO:0008283:cell proliferation;GO:0045948:positive regulation of translational initiation;GO:0007050:cell cycle arrest;	GO:0016020:membrane;GO:0005634:nucleus;	GO:0003677:DNA binding;GO:0003723:RNA binding;GO:0005070:SH3/SH2 adaptor activity;
gene28394	9.85124	1.73549	5.06679e-10	5.61105e-08	NC_000077.6	87863997	87875536	-	Epx	eosinophil peroxidase	GO:0042744:hydrogen peroxide catabolic process;GO:0032753:positive regulation of interleukin-4 production;GO:0055114:oxidation-reduction process;GO:0072677:eosinophil migration;GO:0032693:negative regulation of interleukin-10 production;GO:0002215:defense response to nematode;GO:0032714:negative regulation of interleukin-5 production;	-	GO:0046872:metal ion binding;GO:0004601:peroxidase activity;GO:0020037:heme binding;
gene48235	-5.37108	3.33554	5.28823e-10	5.82891e-08	NT_187003.1	2058275	2089098	-	Scpep1	serine carboxypeptidase 1	GO:0042573:retinoic acid metabolic process;GO:0006508:proteolysis;	GO:0005576:extracellular region;GO:0005829:cytosol;	GO:0004185:serine-type carboxypeptidase activity;
gene5781	7.04969	2.06879	6.16805e-10	6.76706e-08	NC_000068.7	164940744	164955850	+	Mmp9	matrix metallopeptidase 9	GO:0001501:skeletal system development;GO:0019087:transformation of host cell by virus;GO:0035094:response to nicotine;GO:0060033:anatomical structure regression;GO:0071347:cellular response to interleukin-1;GO:0048771:tissue remodeling;GO:0030198:extracellular matrix organization;GO:0071356:cellular response to tumor necrosis factor;GO:0045471:response to ethanol;GO:0033189:response to vitamin A…	GO:0005615:extracellular space;GO:0005578:proteinaceous extracellular matrix;GO:0043234:protein complex;	GO:0008270:zinc ion binding;GO:0004222:metalloendopeptidase activity;GO:0032403:protein complex binding;GO:0001968:fibronectin binding;
gene48097	-5.09525	4.13479	6.5551e-10	7.15841e-08	NT_166305.2	1632944	1693046	+	Lrmp	lymphoid-restricted membrane protein	-	GO:0030176:integral component of endoplasmic reticulum membrane;	-
gene24006	5.05238	3.91985	6.93916e-10	7.53592e-08	NC_000075.6	104288240	104337722	-	Acpp	acid phosphatase%2C prostate	GO:0006144:purine nucleobase metabolic process;GO:0016311:dephosphorylation;GO:0009117:nucleotide metabolic process;GO:0046085:adenosine metabolic process;	GO:0030175:filopodium;GO:0005764:lysosome;GO:0030141:secretory granule;GO:0005771:multivesicular body;GO:0016021:integral component of membrane;GO:0031985:Golgi cisterna;GO:0005576:extracellular region;GO:0045177:apical part of cell;GO:0005886:plasma membrane;GO:0005765:lysosomal membrane;	GO:0008253:5'-nucleotidase activity;GO:0003993:acid phosphatase activity;GO:0042803:protein homodimerization activity;GO:0033265:choline binding;
gene47518	-5.10809	4.06101	6.96469e-10	7.53592e-08	NT_166299.2	2570471	2587123	-	Pgd	phosphogluconate dehydrogenase	-	-	-
gene37743	-4.89207	4.79586	7.73287e-10	8.3289e-08	NC_000082.6	23601293	23614222	+	Rtp4	receptor transporter protein 4	GO:0001580:detection of chemical stimulus involved in sensory perception of bitter taste;GO:0006612:protein targeting to membrane;	GO:0005737:cytoplasm;GO:0016021:integral component of membrane;	-
gene2310	5.33235	3.37468	7.97055e-10	8.54588e-08	NC_000067.6	173857220	173880375	-	Mndal	myeloid nuclear differentiation antigen like	GO:0030308:negative regulation of cell growth;GO:0040008:regulation of growth;	GO:0005634:nucleus;	-
gene11340	4.88503	4.70317	8.28826e-10	8.84631e-08	NC_000071.6	23703215	23705658	-	Gm42226	-	-	-	-
gene10744	-6.25889	2.29077	9.31335e-10	9.89564e-08	NC_000070.6	145510759	145538956	+	LOC101056073	zinc finger protein 501-like	-	-	-
gene17800	-5.43778	2.99778	9.51369e-10	1.00632e-07	NC_000073.6	43797577	43803826	+	Klk8	kallikrein related-peptidase 8	GO:0007613:memory;GO:0043616:keratinocyte proliferation;GO:0048681:negative regulation of axon regeneration;GO:0050807:regulation of synapse organization;GO:0031642:negative regulation of myelination;GO:0008219:cell death;GO:0006508:proteolysis;	GO:0005615:extracellular space;GO:0005737:cytoplasm;	GO:0004252:serine-type endopeptidase activity;
gene29287	5.29445	3.338	1.00755e-09	1.06099e-07	NC_000077.6	118301061	118355411	-	Timp2	tissue inhibitor of metalloproteinase 2	GO:0007417:central nervous system development;GO:0010951:negative regulation of endopeptidase activity;GO:0045930:negative regulation of mitotic cell cycle;GO:0045762:positive regulation of adenylate cyclase activity;GO:0032487:regulation of Rap protein signal transduction;GO:0007283:spermatogenesis;GO:0007568:aging;GO:0046580:negative regulation of Ras protein signal transduction;GO:0071310:cell…	GO:0005604:basement membrane;GO:0030426:growth cone;GO:0005615:extracellular space;GO:0009986:cell surface;GO:0043025:neuronal cell body;GO:0005634:nucleus;	GO:0005178:integrin binding;GO:0008047:enzyme activator activity;GO:0046872:metal ion binding;GO:0008191:metalloendopeptidase inhibitor activity;
gene13976	5.19266	3.52326	1.09676e-09	1.14979e-07	NC_000072.6	34598496	34775469	+	Cald1	caldesmon 1	GO:0051017:actin filament bundle assembly;GO:0006940:regulation of smooth muscle contraction;GO:0032092:positive regulation of protein binding;	GO:0043025:neuronal cell body;GO:0005884:actin filament;GO:0014069:postsynaptic density;GO:0016020:membrane;GO:0030478:actin cap;	GO:0003779:actin binding;
gene46842	-6.87155	1.9862	1.16938e-09	1.2205e-07	NT_039198.1	19912	29688	-	Utp14b	UTP14B small subunit processome component	GO:0007283:spermatogenesis;GO:0030154:cell differentiation;GO:0007126:meiotic nuclear division;GO:0007275:multicellular organismal development;GO:0006364:rRNA processing;	GO:0032040:small-subunit processome;GO:0005634:nucleus;	GO:0003676:nucleic acid binding;
gene30665	5.48537	2.9532	1.20578e-09	1.25294e-07	NC_000078.6	90724552	90739037	-	Dio2	deiodinase%2C iodothyronine%2C type II	GO:0042404:thyroid hormone catabolic process;GO:0055114:oxidation-reduction process;GO:0042446:hormone biosynthetic process;GO:0009409:response to cold;GO:0070460:thyroid-stimulating hormone secretion;GO:0006590:thyroid hormone generation;	GO:0016021:integral component of membrane;	GO:0004800:thyroxine 5'-deiodinase activity;GO:0031625:ubiquitin protein ligase binding;
gene10405	6.29842	2.23703	1.22433e-09	1.26111e-07	NC_000070.6	134003330	134019202	-	Lin28a	lin-28 homolog A (C. elegans)	GO:0031123:RNA 3'-end processing;GO:0045686:negative regulation of glial cell differentiation;GO:0006355:regulation of transcription, DNA-templated;GO:0010587:miRNA catabolic process;GO:0031054:pre-miRNA processing;GO:0045727:positive regulation of translation;GO:0019827:stem cell maintenance;GO:0060964:regulation of gene silencing by miRNA;GO:0007281:germ cell development;GO:0045666:positive reg…	GO:0005730:nucleolus;GO:0010494:cytoplasmic stress granule;GO:0000932:cytoplasmic mRNA processing body;	GO:0008270:zinc ion binding;GO:0035198:miRNA binding;GO:0003677:DNA binding;GO:0031369:translation initiation factor binding;GO:0003729:mRNA binding;
gene46468	-6.21636	2.24988	1.22433e-09	1.26111e-07	NT_039382.4	132929	154899	-	Cecr5	cat eye syndrome chromosome region%2C candidate 5	GO:0008152:metabolic process;	GO:0005739:mitochondrion;	GO:0016787:hydrolase activity;
gene37944	9.70227	1.59086	1.23156e-09	1.26304e-07	NC_000082.6	36403944	36420916	-	Stfa2	stefin A2	GO:0010951:negative regulation of endopeptidase activity;	GO:0005737:cytoplasm;	GO:0004869:cysteine-type endopeptidase inhibitor activity;
gene19655	9.68793	1.57696	1.34054e-09	1.36296e-07	NC_000073.6	130162451	130266944	-	Fgfr2	fibroblast growth factor receptor 2	GO:0060664:epithelial cell proliferation involved in salivary gland morphogenesis;GO:0060916:mesenchymal cell proliferation involved in lung development;GO:0002053:positive regulation of mesenchymal cell proliferation;GO:0031069:hair follicle morphogenesis;GO:0060174:limb bud formation;GO:0060601:lateral sprouting from an epithelium;GO:0060915:mesenchymal cell differentiation involved in lung dev…	GO:0009986:cell surface;GO:0005887:integral component of plasma membrane;GO:0060076:excitatory synapse;GO:0005634:nucleus;GO:0005938:cell cortex;GO:0031012:extracellular matrix;GO:0005794:Golgi apparatus;GO:0031410:cytoplasmic vesicle;GO:0005576:extracellular region;	GO:0042803:protein homodimerization activity;GO:0017134:fibroblast growth factor binding;GO:0005007:fibroblast growth factor-activated receptor activity;GO:0005524:ATP binding;GO:0008201:heparin binding;
gene23879	9.68793	1.57696	1.34054e-09	1.36296e-07	NC_000075.6	96943482	97018355	-	Spsb4	splA/ryanodine receptor domain and SOCS box containing 4	GO:0035556:intracellular signal transduction;	GO:0005737:cytoplasm;	-
gene8086	4.60008	7.80944	1.47707e-09	1.49533e-07	NC_000069.6	130726827	130730398	-	Rpl34	ribosomal protein L34	GO:0006412:translation;	GO:0005840:ribosome;GO:0005739:mitochondrion;	GO:0003735:structural constituent of ribosome;
gene27191	-5.20829	3.17894	1.49147e-09	1.50345e-07	NC_000077.6	48985329	48992246	-	Tgtp1	T cell specific GTPase 1	GO:0034341:response to interferon-gamma;GO:0035458:cellular response to interferon-beta;GO:0035455:response to interferon-alpha;	-	GO:0005525:GTP binding;GO:0003924:GTPase activity;
gene22565	5.92272	2.41923	1.52974e-09	1.53547e-07	NC_000075.6	25481524	25604110	+	Eepd1	endonuclease/exonuclease/phosphatase family domain containing 1	GO:0006281:DNA repair;	-	GO:0003677:DNA binding;
gene48137	-6.81874	1.9355	1.63613e-09	1.63006e-07	NT_166305.2	3583611	3605406	+	Klhl42	kelch-like 42	GO:0032886:regulation of microtubule-based process;GO:0000209:protein polyubiquitination;GO:0043161:proteasome-mediated ubiquitin-dependent protein catabolic process;	GO:0031463:Cul3-RING ubiquitin ligase complex;	GO:0004842:ubiquitin-protein transferase activity;
gene45464	-5.13724	3.27595	1.6378e-09	1.63006e-07	NC_000087.7	897639	943813	+	Kdm5d	lysine (K)-specific demethylase 5D	GO:0034720:histone H3-K4 demethylation;GO:0055114:oxidation-reduction process;	GO:0005634:nucleus;	GO:0032453:histone demethylase activity (H3-K4 specific);GO:0003677:DNA binding;GO:0016706:oxidoreductase activity, acting on paired donors, with incorporation or reduction of molecular oxygen, 2-oxoglutarate as one donor, and incorporation of one atom each of oxygen into both donors;GO:0016702:oxidoreductase activity, acting on single donors with incorporation of molecular oxygen, incorporation …
gene12012	5.90652	2.40355	1.68794e-09	1.66591e-07	NC_000071.6	75151400	75198211	+	Pdgfra	platelet derived growth factor receptor%2C alpha polypeptide	GO:0023019:signal transduction involved in regulation of gene expression;GO:0007204:positive regulation of cytosolic calcium ion concentration;GO:0048146:positive regulation of fibroblast proliferation;GO:0001701:in utero embryonic development;GO:0050920:regulation of chemotaxis;GO:0070374:positive regulation of ERK1 and ERK2 cascade;GO:0048010:vascular endothelial growth factor receptor signalin…	GO:0005737:cytoplasm;GO:0005887:integral component of plasma membrane;GO:0009897:external side of plasma membrane;GO:0005634:nucleus;	GO:0042803:protein homodimerization activity;GO:0043548:phosphatidylinositol 3-kinase binding;GO:0048407:platelet-derived growth factor binding;GO:0038085:vascular endothelial growth factor binding;GO:0005161:platelet-derived growth factor receptor binding;GO:0005524:ATP binding;GO:0005018:platelet-derived growth factor alpha-receptor activity;GO:0005021:vascular endothelial growth factor-activat…
gene13184	5.90652	2.40355	1.68794e-09	1.66591e-07	NC_000071.6	136688892	136701857	+	Myl10	myosin%2C light chain 10%2C regulatory	-	GO:0005739:mitochondrion;	GO:0005509:calcium ion binding;
gene11339	4.5696	8.05043	1.74391e-09	1.71398e-07	NC_000071.6	23701126	23703111	-	Gm29779	-	GO:0019058:viral life cycle;GO:0019064:fusion of virus membrane with host plasma membrane;GO:0019062:virion attachment to host cell;	GO:0055036:virion membrane;GO:0020002:host cell plasma membrane;GO:0016021:integral component of membrane;GO:0019031:viral envelope;GO:0019028:viral capsid;	GO:0005198:structural molecule activity;
gene29842	5.89835	2.39564	1.77372e-09	1.73604e-07	NC_000078.6	31265146	31329644	+	Lamb1	laminin B1	GO:0042476:odontogenesis;GO:0007566:embryo implantation;GO:0007611:learning or memory;GO:0031175:neuron projection development;GO:0007162:negative regulation of cell adhesion;GO:0034446:substrate adhesion-dependent cell spreading;GO:0030335:positive regulation of cell migration;	GO:0070062:extracellular exosome;GO:0005606:laminin-1 complex;GO:0005615:extracellular space;GO:0043257:laminin-8 complex;GO:0048471:perinuclear region of cytoplasm;GO:0043259:laminin-10 complex;GO:0005607:laminin-2 complex;	GO:0043208:glycosphingolipid binding;GO:0019899:enzyme binding;GO:0005178:integrin binding;GO:0005201:extracellular matrix structural constituent;
gene25349	6.2331	2.17375	1.8191e-09	1.7731e-07	NC_000076.6	70922837	71159690	-	Bicc1	BicC family RNA binding protein 1	GO:0090090:negative regulation of canonical Wnt signaling pathway;GO:0007275:multicellular organismal development;	-	GO:0003723:RNA binding;
gene43410	4.79659	4.31016	1.86038e-09	1.80587e-07	NC_000086.7	13623413	13640859	+	Gpr34	G protein-coupled receptor 34	GO:0035589:G-protein coupled purinergic nucleotide receptor signaling pathway;	GO:0005886:plasma membrane;GO:0016021:integral component of membrane;	GO:0045028:G-protein coupled purinergic nucleotide receptor activity;
gene28423	4.69009	5.01769	2.10975e-09	2.03954e-07	NC_000077.6	88999398	89020293	+	Trim25	tripartite motif-containing 25	GO:0051607:defense response to virus;GO:0045087:innate immune response;	GO:0005737:cytoplasm;	GO:0004842:ubiquitin-protein transferase activity;GO:0008270:zinc ion binding;
gene12058	4.64548	5.15837	2.14017e-09	2.06051e-07	NC_000071.6	77349240	77408045	-	Igfbp7	insulin-like growth factor binding protein 7	GO:0048839:inner ear development;GO:0001558:regulation of cell growth;GO:0007155:cell adhesion;GO:0050810:regulation of steroid biosynthetic process;	GO:0005615:extracellular space;	GO:0005520:insulin-like growth factor binding;
gene47284	-4.90773	3.67905	2.17983e-09	2.09015e-07	NT_187020.1	1108899	1127437	+	Rpe	ribulose-5-phosphate-3-epimerase	GO:0009052:pentose-phosphate shunt, non-oxidative branch;	GO:0043231:intracellular membrane-bounded organelle;	GO:0004750:ribulose-phosphate 3-epimerase activity;GO:0046872:metal ion binding;GO:0048029:monosaccharide binding;GO:0042803:protein homodimerization activity;
gene4621	-9.60459	1.51901	2.26493e-09	2.15424e-07	NC_000068.7	106693459	106868360	+	Mpped2	metallophosphoesterase domain containing 2	GO:0007399:nervous system development;	-	GO:0046872:metal ion binding;GO:0016787:hydrolase activity;
gene48241	-9.60459	1.51901	2.26493e-09	2.15424e-07	NT_187003.1	2177420	2200856	-	Dgke	diacylglycerol kinase%2C epsilon	GO:0035556:intracellular signal transduction;GO:0007205:protein kinase C-activating G-protein coupled receptor signaling pathway;GO:0016310:phosphorylation;	GO:0016021:integral component of membrane;	GO:0046872:metal ion binding;GO:0005524:ATP binding;GO:0004143:diacylglycerol kinase activity;
gene31559	5.63115	2.53135	2.41986e-09	2.29236e-07	NC_000079.6	13437602	13512275	+	Nid1	nidogen 1	-	-	-
gene43149	9.58337	1.47578	2.4786e-09	2.33861e-07	NC_000085.6	60926467	60933440	-	Gm41885	-	-	-	-
gene8848	4.9913	3.56581	2.59709e-09	2.44064e-07	NC_000070.6	41760443	41769473	+	Il11ra1	interleukin 11 receptor%2C alpha chain 1	GO:0038154:interleukin-11-mediated signaling pathway;GO:0007566:embryo implantation;GO:0001779:natural killer cell differentiation;GO:0060322:head development;GO:0046697:decidualization;GO:0008284:positive regulation of cell proliferation;	GO:0016021:integral component of membrane;	GO:0019970:interleukin-11 binding;GO:0004921:interleukin-11 receptor activity;
gene22250	6.81724	1.84344	2.67065e-09	2.49981e-07	NC_000075.6	7344397	7360461	+	Mmp12	matrix metallopeptidase 12	GO:0035313:wound healing, spreading of epidermal cells;GO:0060054:positive regulation of epithelial cell proliferation involved in wound healing;GO:0006508:proteolysis;	GO:0005578:proteinaceous extracellular matrix;	GO:0004222:metalloendopeptidase activity;GO:0005509:calcium ion binding;GO:0008270:zinc ion binding;
gene2244	-4.91746	3.47045	2.94546e-09	2.74615e-07	NC_000067.6	171767132	171801184	+	Slamf1	signaling lymphocytic activation molecule family member 1	GO:0046649:lymphocyte activation;	GO:0016021:integral component of membrane;GO:0009897:external side of plasma membrane;	GO:0004872:receptor activity;GO:0005515:protein binding;
gene42275	4.53271	6.15759	3.04134e-09	2.82437e-07	NC_000085.6	11615517	11623790	-	Ms4a2	membrane-spanning 4-domains%2C subfamily A%2C member 2	GO:0050663:cytokine secretion;GO:0007202:activation of phospholipase C activity;GO:0007205:protein kinase C-activating G-protein coupled receptor signaling pathway;GO:0006954:inflammatory response;GO:0051279:regulation of release of sequestered calcium ion into cytosol;GO:0043306:positive regulation of mast cell degranulation;	GO:0045121:membrane raft;GO:0032998:Fc-epsilon receptor I complex;GO:0009897:external side of plasma membrane;GO:0005768:endosome;GO:0005887:integral component of plasma membrane;	GO:0019901:protein kinase binding;GO:0051219:phosphoprotein binding;GO:0019767:IgE receptor activity;GO:0042169:SH2 domain binding;GO:0019863:IgE binding;
gene48217	-4.85063	3.51959	3.66161e-09	3.38706e-07	NT_187003.1	1207357	1223821	+	Vezf1	vascular endothelial zinc finger 1	GO:0001525:angiogenesis;GO:0001885:endothelial cell development;	GO:0005634:nucleus;	-
gene47639	-4.8533	3.72465	4.09594e-09	3.77403e-07	NT_187026.1	1051428	1078329	-	Nup88	nucleoporin 88	GO:0055085:transmembrane transport;GO:0051028:mRNA transport;GO:0015031:protein transport;	GO:0005643:nuclear pore;	GO:0015288:porin activity;
gene26167	-4.83133	3.70363	4.723e-09	4.33487e-07	NC_000076.6	116275513	116389538	+	Ptprb	protein tyrosine phosphatase%2C receptor type%2C B	GO:0016311:dephosphorylation;GO:0001525:angiogenesis;	-	GO:0004725:protein tyrosine phosphatase activity;
gene29101	9.48728	1.38304	4.77124e-09	4.36217e-07	NC_000077.6	112782210	112787757	+	Sox9	SRY (sex determining region Y)-box 9	GO:0007173:epidermal growth factor receptor signaling pathway;GO:0006334:nucleosome assembly;GO:0071504:cellular response to heparin;GO:0019933:cAMP-mediated signaling;GO:0001837:epithelial to mesenchymal transition;GO:0001934:positive regulation of protein phosphorylation;GO:0071364:cellular response to epidermal growth factor stimulus;GO:0006461:protein complex assembly;GO:0035019:somatic stem …	GO:0005667:transcription factor complex;	GO:0001158:enhancer sequence-specific DNA binding;GO:0001077:RNA polymerase II core promoter proximal region sequence-specific DNA binding transcription factor activity involved in positive regulation of transcription;GO:0008013:beta-catenin binding;GO:0001046:core promoter sequence-specific DNA binding;GO:0004672:protein kinase activity;GO:0003705:RNA polymerase II distal enhancer sequence-speci…
gene46435	-5.28882	2.60239	4.89617e-09	4.45911e-07	NT_039256.1	60380	257599	+	4932438A13Rik	RIKEN cDNA 4932438A13 gene	-	-	-
gene7115	5.73366	2.23663	5.05205e-09	4.58338e-07	NC_000069.6	87078592	87174747	-	Kirrel	kin of IRRE like (Drosophila)	GO:0016337:single organismal cell-cell adhesion;GO:0001933:negative regulation of protein phosphorylation;GO:0007588:excretion;GO:0030838:positive regulation of actin filament polymerization;	GO:0016021:integral component of membrane;GO:0031253:cell projection membrane;GO:0005911:cell-cell junction;GO:0045121:membrane raft;GO:0043198:dendritic shaft;GO:0048471:perinuclear region of cytoplasm;	GO:0017022:myosin binding;
gene23000	9.47063	1.36699	5.25811e-09	4.75204e-07	NC_000075.6	45929628	45936058	-	Tagln	transgelin	GO:0007010:cytoskeleton organization;GO:0007517:muscle organ development;	GO:0005737:cytoplasm;	GO:0003779:actin binding;
gene32571	4.6297	4.15011	5.35196e-09	4.8184e-07	NC_000079.6	58380046	58385225	-	2210016F16Rik	RIKEN cDNA 2210016F16 gene	-	-	-
gene5737	4.43644	6.1684	5.54876e-09	4.97658e-07	NC_000068.7	164354070	164356507	-	Slpi	secretory leukocyte peptidase inhibitor	GO:0010466:negative regulation of peptidase activity;GO:0045071:negative regulation of viral genome replication;GO:0032091:negative regulation of protein binding;GO:0006508:proteolysis;	GO:0005576:extracellular region;	GO:0008233:peptidase activity;GO:0004867:serine-type endopeptidase inhibitor activity;GO:0019899:enzyme binding;
gene39710	4.84078	3.52633	5.60541e-09	5.00835e-07	NC_000083.6	35916512	35932283	+	Ppp1r10	protein phosphatase 1%2C regulatory subunit 10	GO:0043086:negative regulation of catalytic activity;	GO:0000790:nuclear chromatin;GO:0072357:PTW/PP1 phosphatase complex;	GO:0003676:nucleic acid binding;GO:0008157:protein phosphatase 1 binding;GO:0046872:metal ion binding;GO:0004864:protein phosphatase inhibitor activity;
gene23897	-4.93738	3.08473	5.62859e-09	5.01008e-07	NC_000075.6	98422961	98446551	+	Rbp1	retinol binding protein 1%2C cellular	-	-	-
gene3207	5.07792	2.9634	5.79633e-09	5.11263e-07	NC_000068.7	28076479	28084903	-	Fcnb	ficolin B	GO:0001867:complement activation, lectin pathway;	GO:0005581:collagen trimer;	-
gene14334	-9.4367	1.35878	5.80018e-09	5.11263e-07	NC_000072.6	48537569	48541801	+	Atp6v0e2	ATPase%2C H+ transporting%2C lysosomal V0 subunit E2	GO:0033572:transferrin transport;GO:0090382:phagosome maturation;GO:0008286:insulin receptor signaling pathway;GO:0006879:cellular iron ion homeostasis;GO:0015991:ATP hydrolysis coupled proton transport;GO:0007035:vacuolar acidification;GO:0051701:interaction with host;GO:0016049:cell growth;	GO:0030670:phagocytic vesicle membrane;GO:0016021:integral component of membrane;GO:0033179:proton-transporting V-type ATPase, V0 domain;GO:0010008:endosome membrane;	GO:0015078:hydrogen ion transmembrane transporter activity;GO:0042625:ATPase activity, coupled to transmembrane movement of ions;
gene11770	-5.96215	2.00644	5.80883e-09	5.11263e-07	NC_000071.6	47983102	48307735	+	Slit2	slit homolog 2 (Drosophila)	GO:0043065:positive regulation of apoptotic process;GO:0021836:chemorepulsion involved in postnatal olfactory bulb interneuron migration;GO:0051058:negative regulation of small GTPase mediated signal transduction;GO:0050728:negative regulation of inflammatory response;GO:0001701:in utero embryonic development;GO:0043116:negative regulation of vascular permeability;GO:0010593:negative regulation o…	GO:0009986:cell surface;GO:0005615:extracellular space;GO:0005886:plasma membrane;GO:0005737:cytoplasm;	GO:0042803:protein homodimerization activity;GO:0045499:chemorepellent activity;GO:0008201:heparin binding;GO:0043395:heparan sulfate proteoglycan binding;GO:0048495:Roundabout binding;GO:0005095:GTPase inhibitor activity;GO:0005509:calcium ion binding;GO:0043237:laminin-1 binding;
gene47474	-5.26135	2.57618	5.83471e-09	5.11632e-07	NT_166299.2	1260285	1268191	-	Miip	migration and invasion inhibitory protein	-	-	-
gene21132	5.00742	3.06138	6.18506e-09	5.3956e-07	NC_000074.6	72646225	72716880	+	Nwd1	NACHT and WD repeat domain containing 1	-	-	-
gene48665	-5.95182	1.99658	6.19895e-09	5.3956e-07	NT_187000.1	9018	34581	+	Snx30	sorting nexin family member 30	GO:0015031:protein transport;GO:0007154:cell communication;	GO:0005737:cytoplasm;	GO:0035091:phosphatidylinositol binding;
gene28389	6.6654	1.69692	6.56996e-09	5.68746e-07	NC_000077.6	87758130	87785928	+	Bzrap1	benzodiazepine receptor associated protein 1	-	-	-
gene7285	4.44291	5.50827	6.58248e-09	5.68746e-07	NC_000069.6	90612894	90614414	+	S100a6	S100 calcium binding protein A6 (calcyclin)	-	-	-
gene40162	5.21017	2.68781	6.69654e-09	5.76489e-07	NC_000083.6	56119678	56121946	-	Lrg1	leucine-rich alpha-2-glycoprotein 1	GO:0050873:brown fat cell differentiation;	GO:0005615:extracellular space;	-
gene8582	6.00612	1.95466	7.06859e-09	6.04956e-07	NC_000070.6	14502430	14621973	-	Slc26a7	solute carrier family 26%2C member 7	GO:0015701:bicarbonate transport;GO:0008272:sulfate transport;GO:0006821:chloride transport;GO:0034220:ion transmembrane transport;GO:0019532:oxalate transport;GO:0001696:gastric acid secretion;	GO:0016021:integral component of membrane;GO:0005768:endosome;GO:0016323:basolateral plasma membrane;	GO:0015116:sulfate transmembrane transporter activity;GO:0015106:bicarbonate transmembrane transporter activity;GO:0019531:oxalate transmembrane transporter activity;GO:0005254:chloride channel activity;GO:0015301:anion:anion antiporter activity;
gene1149	9.41947	1.31774	7.07851e-09	6.04956e-07	NC_000067.6	88499871	88510066	-	Glrp1	glutamine repeat protein 1	-	-	-
gene19013	-6.57309	1.70063	7.10863e-09	6.05337e-07	NC_000073.6	104329471	104336617	+	Trim34b	tripartite motif-containing 34B	GO:0070206:protein trimerization;	GO:0005737:cytoplasm;	GO:0008270:zinc ion binding;
gene5180	-5.22627	2.54272	7.29683e-09	6.19129e-07	NC_000068.7	133552159	133562896	+	Bmp2	bone morphogenetic protein 2	GO:0043065:positive regulation of apoptotic process;GO:0007179:transforming growth factor beta receptor signaling pathway;GO:0072138:mesenchymal cell proliferation involved in ureteric bud development;GO:0030501:positive regulation of bone mineralization;GO:0006954:inflammatory response;GO:0071407:cellular response to organic cyclic compound;GO:0003308:negative regulation of Wnt signaling pathway…	GO:0009986:cell surface;GO:0043234:protein complex;GO:0005615:extracellular space;GO:0031988:membrane-bounded vesicle;GO:0005737:cytoplasm;	GO:0042803:protein homodimerization activity;GO:0004745:retinol dehydrogenase activity;GO:0008083:growth factor activity;GO:0019211:phosphatase activator activity;GO:0005125:cytokine activity;GO:0019904:protein domain specific binding;GO:0046982:protein heterodimerization activity;GO:0046332:SMAD binding;GO:0070700:BMP receptor binding;
gene32076	-9.3873	1.31179	7.83154e-09	6.59946e-07	NC_000079.6	33027414	33040559	+	Serpinb9b	serine (or cysteine) peptidase inhibitor%2C clade B%2C member 9b	GO:0019835:cytolysis;GO:0043154:negative regulation of cysteine-type endopeptidase activity involved in apoptotic process;GO:0042742:defense response to bacterium;GO:0001913:T cell mediated cytotoxicity;GO:0070233:negative regulation of T cell apoptotic process;GO:0002438:acute inflammatory response to antigenic stimulus;GO:0030162:regulation of proteolysis;	GO:0005829:cytosol;GO:0005615:extracellular space;GO:0005634:nucleus;	GO:0004867:serine-type endopeptidase inhibitor activity;GO:0043027:cysteine-type endopeptidase inhibitor activity involved in apoptotic process;GO:0002020:protease binding;
gene6279	4.64175	3.69305	7.83385e-09	6.59946e-07	NC_000069.6	10204342	10208602	-	Fabp4	fatty acid binding protein 4%2C adipocyte	GO:0050872:white fat cell differentiation;GO:0006810:transport;GO:0006469:negative regulation of protein kinase activity;GO:0050873:brown fat cell differentiation;GO:0045892:negative regulation of transcription, DNA-templated;GO:0001816:cytokine production;GO:0008284:positive regulation of cell proliferation;GO:0006631:fatty acid metabolic process;GO:0071285:cellular response to lithium ion;GO:00…	GO:0005829:cytosol;GO:0005634:nucleus;	GO:0005215:transporter activity;GO:0008289:lipid binding;
gene47342	-5.57017	2.17363	7.93392e-09	6.65998e-07	NT_166287.2	210215	219033	-	Dclre1b	DNA cross-link repair 1B	GO:0006289:nucleotide-excision repair;GO:0000075:cell cycle checkpoint;GO:0031848:protection from non-homologous end joining at telomere;GO:0031860:telomeric 3' overhang formation;GO:0031627:telomeric loop formation;	GO:0000781:chromosome, telomeric region;GO:0005813:centrosome;GO:0005737:cytoplasm;GO:0005634:nucleus;	GO:0008409:5'-3' exonuclease activity;GO:0005515:protein binding;
gene15364	-4.75224	3.31276	8.34905e-09	6.98359e-07	NC_000072.6	101149607	101377897	-	Pdzrn3	PDZ domain containing RING finger 3	GO:0007528:neuromuscular junction development;GO:0016567:protein ubiquitination;	GO:0031594:neuromuscular junction;	GO:0005515:protein binding;GO:0004842:ubiquitin-protein transferase activity;GO:0008270:zinc ion binding;
gene47644	-5.34208	2.34688	8.89623e-09	7.41499e-07	NT_187026.1	1128038	1135561	+	Mis12	MIS12 kinetochore complex component	GO:0007059:chromosome segregation;GO:0007067:mitotic nuclear division;GO:0051382:kinetochore assembly;GO:0051301:cell division;	GO:0000444:MIS12/MIND type complex;GO:0005634:nucleus;	-
gene10798	-5.54236	2.14715	9.44786e-09	7.84704e-07	NC_000070.6	147221860	147226323	+	Gm42368	-	-	-	-
gene5437	-4.40413	5.12356	1.03835e-08	8.59387e-07	NC_000068.7	152411956	152415044	-	Zcchc3	zinc finger%2C CCHC domain containing 3	-	-	GO:0008270:zinc ion binding;GO:0003676:nucleic acid binding;
gene42512	5.24939	2.47209	1.0548e-08	8.69951e-07	NC_000085.6	23972750	24031272	-	Fam189a2	family with sequence similarity 189%2C member A2	-	-	-
gene37945	9.34832	1.24937	1.06732e-08	8.77209e-07	NC_000082.6	36450537	36455392	-	Stfa3	stefin A3	GO:0010951:negative regulation of endopeptidase activity;	GO:0005622:intracellular;	GO:0004869:cysteine-type endopeptidase inhibitor activity;
gene36382	4.28096	7.5525	1.09869e-08	8.99861e-07	NC_000081.6	75108161	75112036	-	Ly6c2	lymphocyte antigen 6 complex%2C locus C2	-	GO:0031225:anchored component of membrane;GO:0009897:external side of plasma membrane;	-
gene11047	-4.40825	4.80108	1.1026e-08	8.99934e-07	NC_000070.6	156199424	156200818	-	Isg15	ISG15 ubiquitin-like modifier	GO:0051607:defense response to virus;GO:0032020:ISG15-protein conjugation;GO:0019941:modification-dependent protein catabolic process;	GO:0005737:cytoplasm;GO:0005576:extracellular region;	GO:0031386:protein tag;GO:0005515:protein binding;
gene32347	5.93747	1.88867	1.13496e-08	9.23157e-07	NC_000079.6	49608071	49624500	+	Ogn	osteoglycin	GO:0048662:negative regulation of smooth muscle cell proliferation;	GO:0005615:extracellular space;GO:0005578:proteinaceous extracellular matrix;	GO:0008083:growth factor activity;
gene10403	4.28333	7.03944	1.14874e-08	9.31154e-07	NC_000070.6	133964739	133967991	-	Hmgn2	high mobility group nucleosomal binding domain 2	-	-	-
gene47875	-6.48094	1.61296	1.25662e-08	1.01273e-06	NT_187027.1	1825718	1829793	-	Tcf19	transcription factor 19	-	GO:0005634:nucleus;	-
gene11242	-4.68396	3.24784	1.25797e-08	1.01273e-06	NC_000071.6	14025276	14256689	+	Sema3e	sema domain%2C immunoglobulin domain (Ig)%2C short basic domain%2C secreted%2C (semaphorin) 3E	GO:0071526:semaphorin-plexin signaling pathway;GO:0008360:regulation of cell shape;GO:0016525:negative regulation of angiogenesis;GO:0007399:nervous system development;GO:0002040:sprouting angiogenesis;GO:0030154:cell differentiation;GO:0050808:synapse organization;GO:0001569:patterning of blood vessels;GO:0001953:negative regulation of cell-matrix adhesion;GO:2000249:regulation of actin cytoskel…	GO:0005576:extracellular region;GO:0016020:membrane;	GO:0004872:receptor activity;
gene499	5.91384	1.86598	1.30488e-08	1.04692e-06	NC_000067.6	45311538	45349706	+	Col3a1	collagen%2C type III%2C alpha 1	GO:0042060:wound healing;GO:0009314:response to radiation;GO:0018149:peptide cross-linking;GO:0048565:digestive tract development;GO:0007229:integrin-mediated signaling pathway;GO:0050777:negative regulation of immune response;GO:0007507:heart development;GO:0007160:cell-matrix adhesion;GO:0043588:skin development;GO:0030199:collagen fibril organization;GO:0007179:transforming growth factor beta …	GO:0005586:collagen type III trimer;GO:0005615:extracellular space;	GO:0046872:metal ion binding;GO:0046332:SMAD binding;GO:0048407:platelet-derived growth factor binding;GO:0005178:integrin binding;GO:0005201:extracellular matrix structural constituent;
gene46152	-9.30102	1.22988	1.31916e-08	1.05386e-06	NW_019168518.1	17419	29973	+	Slfn5	schlafen 5	GO:0030154:cell differentiation;	GO:0005634:nucleus;	GO:0005524:ATP binding;
gene20719	4.83648	3.04605	1.32246e-08	1.05386e-06	NC_000074.6	44935046	45052257	+	Fat1	FAT atypical cadherin 1	GO:0007156:homophilic cell adhesion via plasma membrane adhesion molecules;GO:0007163:establishment or maintenance of cell polarity;GO:0007015:actin filament organization;	GO:0005911:cell-cell junction;GO:0030027:lamellipodium;GO:0005886:plasma membrane;GO:0030175:filopodium;GO:0016021:integral component of membrane;GO:0005634:nucleus;GO:0048471:perinuclear region of cytoplasm;	GO:0005509:calcium ion binding;
gene32613	5.56846	2.07782	1.35241e-08	1.07409e-06	NC_000079.6	60174405	60177535	-	Gas1	growth arrest specific 1	GO:0007411:axon guidance;GO:0060021:palate development;GO:0042733:embryonic digit morphogenesis;GO:0048589:developmental growth;GO:0042473:outer ear morphogenesis;GO:0043066:negative regulation of apoptotic process;GO:0043010:camera-type eye development;GO:0048701:embryonic cranial skeleton morphogenesis;GO:0045165:cell fate commitment;GO:0042476:odontogenesis;GO:0045880:positive regulation of sm…	GO:0046658:anchored component of plasma membrane;	GO:0005515:protein binding;
gene7872	9.29256	1.19588	1.46906e-08	1.16283e-06	NC_000069.6	114030479	114220756	+	Col11a1	collagen%2C type XI%2C alpha 1	GO:0006029:proteoglycan metabolic process;GO:0048704:embryonic skeletal system morphogenesis;GO:0055010:ventricular cardiac muscle tissue morphogenesis;GO:0001503:ossification;GO:0050910:detection of mechanical stimulus involved in sensory perception of sound;GO:0042472:inner ear morphogenesis;GO:0007601:visual perception;GO:0030199:collagen fibril organization;GO:0035989:tendon development;GO:00…	GO:0005592:collagen type XI trimer;	GO:0046872:metal ion binding;GO:0005201:extracellular matrix structural constituent;
gene17898	6.52539	1.56236	1.48786e-08	1.17377e-06	NC_000073.6	45082914	45092257	-	Rcn3	reticulocalbin 3%2C EF-hand calcium binding domain	-	GO:0005783:endoplasmic reticulum;	GO:0005509:calcium ion binding;
gene34426	5.53723	2.04789	1.62605e-08	1.2785e-06	NC_000080.6	50956141	50964751	+	Pnp2	purine-nucleoside phosphorylase 2	GO:0006183:GTP biosynthetic process;GO:0006161:deoxyguanosine catabolic process;GO:0010332:response to gamma radiation;GO:0045739:positive regulation of DNA repair;GO:0046115:guanosine catabolic process;GO:0070970:interleukin-2 secretion;GO:0006738:nicotinamide riboside catabolic process;GO:0034418:urate biosynthetic process;GO:0001916:positive regulation of T cell mediated cytotoxicity;GO:000614…	GO:0005856:cytoskeleton;GO:0005829:cytosol;GO:0005634:nucleus;GO:0005576:extracellular region;	GO:0001882:nucleoside binding;GO:0008144:drug binding;GO:0004731:purine-nucleoside phosphorylase activity;GO:0042301:phosphate ion binding;GO:0002060:purine nucleobase binding;
gene39705	4.5699	3.36537	1.63145e-08	1.2785e-06	NC_000083.6	35879764	35892670	+	Dhx16	DEAH (Asp-Glu-Ala-His) box polypeptide 16	-	GO:0005730:nucleolus;	GO:0004386:helicase activity;GO:0005524:ATP binding;
gene39426	9.27348	1.1776	1.63792e-08	1.27931e-06	NC_000083.6	30626936	30875762	+	Dnah8	dynein%2C axonemal%2C heavy chain 8	GO:0007018:microtubule-based movement;	GO:0005737:cytoplasm;GO:0030286:dynein complex;GO:0031514:motile cilium;GO:0005874:microtubule;	GO:0016887:ATPase activity;GO:0005524:ATP binding;GO:0003777:microtubule motor activity;
gene47394	-5.24087	2.25067	1.68335e-08	1.31046e-06	NT_187023.1	1200272	1207257	+	Tmem234	transmembrane protein 234	-	GO:0016021:integral component of membrane;	-
gene36617	4.20566	8.06558	1.71589e-08	1.33139e-06	NC_000081.6	80077781	80083406	-	Rpl3	ribosomal protein L3	GO:0071353:cellular response to interleukin-4;GO:0006412:translation;	GO:0005730:nucleolus;GO:0022625:cytosolic large ribosomal subunit;	GO:0003735:structural constituent of ribosome;
gene20638	6.49568	1.53387	1.76677e-08	1.36638e-06	NC_000074.6	36567739	36953170	-	Dlc1	deleted in liver cancer 1	GO:0001843:neural tube closure;GO:0030336:negative regulation of cell migration;GO:0035307:positive regulation of protein dephosphorylation;GO:0030900:forebrain development;GO:0007202:activation of phospholipase C activity;GO:0006919:activation of cysteine-type endopeptidase activity involved in apoptotic process;GO:0003007:heart morphogenesis;GO:0008285:negative regulation of cell proliferation;…	GO:0005925:focal adhesion;GO:0005901:caveola;GO:0005884:actin filament;GO:0005737:cytoplasm;GO:0001725:stress fiber;GO:0005634:nucleus;	GO:0017166:vinculin binding;GO:0042169:SH2 domain binding;GO:0043274:phospholipase binding;
gene18494	4.77717	2.98939	1.88754e-08	1.45501e-06	NC_000073.6	81600481	81706925	-	Homer2	homer scaffolding protein 2	GO:0035584:calcium-mediated signaling using intracellular calcium source;GO:0008277:regulation of G-protein coupled receptor protein signaling pathway;GO:0048875:chemical homeostasis within a tissue;GO:0048148:behavioral response to cocaine;GO:0007216:G-protein coupled glutamate receptor signaling pathway;	GO:0030054:cell junction;GO:0045211:postsynaptic membrane;GO:0043025:neuronal cell body;GO:0005737:cytoplasm;GO:0045177:apical part of cell;GO:0014069:postsynaptic density;GO:0005886:plasma membrane;	GO:0003779:actin binding;GO:0035256:G-protein coupled glutamate receptor binding;GO:0019904:protein domain specific binding;GO:0046982:protein heterodimerization activity;GO:0030160:GKAP/Homer scaffold activity;GO:0042803:protein homodimerization activity;
gene15613	-4.3058	5.03016	1.92692e-08	1.48053e-06	NC_000072.6	121245906	121270917	+	Usp18	ubiquitin specific peptidase 18	GO:0032020:ISG15-protein conjugation;GO:0006511:ubiquitin-dependent protein catabolic process;	-	GO:0019785:ISG15-specific protease activity;
gene39714	4.33587	4.71155	1.93715e-08	1.48356e-06	NC_000083.6	35956816	35969800	-	Abcf1	ATP-binding cassette%2C sub-family F (GCN20)%2C member 1	GO:0006413:translational initiation;GO:0045727:positive regulation of translation;GO:0042254:ribosome biogenesis;	GO:0042788:polysomal ribosome;GO:0005635:nuclear envelope;GO:0005654:nucleoplasm;	GO:0017111:nucleoside-triphosphatase activity;GO:0008494:translation activator activity;GO:0043022:ribosome binding;GO:0005524:ATP binding;GO:0016887:ATPase activity;
gene29017	4.28138	4.97366	2.0262e-08	1.54617e-06	NC_000077.6	106988629	106999525	-	Kpna2	karyopherin (importin) alpha 2	GO:0046015:regulation of transcription by glucose;GO:0006607:NLS-bearing protein import into nucleus;	GO:0005737:cytoplasm;GO:0005634:nucleus;	GO:0008565:protein transporter activity;GO:0008139:nuclear localization sequence binding;GO:0042826:histone deacetylase binding;
gene12724	-4.25272	5.43194	2.03202e-08	1.54617e-06	NC_000071.6	114896934	114912245	+	Oasl2	2'-5' oligoadenylate synthetase-like 2	GO:0006164:purine nucleotide biosynthetic process;GO:0045087:innate immune response;GO:0051607:defense response to virus;	-	GO:0046872:metal ion binding;GO:0003725:double-stranded RNA binding;GO:0005524:ATP binding;GO:0001730:2'-5'-oligoadenylate synthetase activity;
gene34431	9.23455	1.14034	2.04348e-08	1.54989e-06	NC_000080.6	51056698	51057242	-	Rnase12	ribonuclease%2C RNase A family%2C 12 (non-active)	-	GO:0005576:extracellular region;	GO:0003676:nucleic acid binding;GO:0004522:ribonuclease A activity;
gene38055	4.27999	4.80967	2.15222e-08	1.62714e-06	NC_000082.6	44801339	44839150	+	Cd200r4	CD200 receptor 4	-	GO:0016021:integral component of membrane;GO:0009897:external side of plasma membrane;	GO:0004872:receptor activity;GO:0005515:protein binding;
gene1253	4.86212	2.75673	2.20467e-08	1.66146e-06	NC_000067.6	93235816	93301065	+	Sned1	sushi%2C nidogen and EGF-like domains 1	GO:0007160:cell-matrix adhesion;	GO:0005576:extracellular region;	GO:0005509:calcium ion binding;
gene46428	-5.39464	2.00689	2.37544e-08	1.78402e-06	NT_039223.3	37803	90253	-	Pdhx	pyruvate dehydrogenase complex%2C component X	GO:0008152:metabolic process;	GO:0005739:mitochondrion;	GO:0016746:transferase activity, transferring acyl groups;
gene20241	4.84913	2.74433	2.38242e-08	1.78402e-06	NC_000074.6	15011005	15033333	+	Kbtbd11	kelch repeat and BTB (POZ) domain containing 11	-	-	-
gene23252	4.62676	3.21666	2.49714e-08	1.864e-06	NC_000075.6	58156246	58159236	-	Islr	immunoglobulin superfamily containing leucine-rich repeat	-	GO:0005576:extracellular region;	-
gene48145	-5.71576	1.77225	2.50707e-08	1.86551e-06	NT_166305.2	4006665	4162643	+	Ccdc91	coiled-coil domain containing 91	GO:0015031:protein transport;	GO:0005730:nucleolus;GO:0005794:Golgi apparatus;GO:0016020:membrane;	GO:0042802:identical protein binding;
gene48206	-9.19017	1.125	2.56226e-08	1.90058e-06	NT_187003.1	990540	1001024	+	Mks1	Meckel syndrome%2C type 1	GO:0048754:branching morphogenesis of an epithelial tube;GO:0042384:cilium assembly;	GO:0005813:centrosome;GO:0005737:cytoplasm;GO:0016020:membrane;GO:0036038:TCTN-B9D complex;	GO:0005515:protein binding;
gene34006	4.30865	4.44334	2.60761e-08	1.92816e-06	NC_000080.6	30009000	30040466	+	Chdh	choline dehydrogenase	GO:0019285:glycine betaine biosynthetic process from choline;	GO:0005743:mitochondrial inner membrane;	GO:0008812:choline dehydrogenase activity;GO:0050660:flavin adenine dinucleotide binding;
gene47636	-4.74112	2.73361	2.67931e-08	1.97499e-06	NT_187026.1	952890	1051475	+	Rabep1	rabaptin%2C RAB GTPase binding effector protein 1	GO:0006915:apoptotic process;GO:0006897:endocytosis;GO:0015031:protein transport;	GO:0005769:early endosome;GO:0055037:recycling endosome;GO:0030139:endocytic vesicle;	GO:0005096:GTPase activator activity;GO:0008083:growth factor activity;GO:0042803:protein homodimerization activity;
gene2041	6.41861	1.46012	2.7512e-08	2.02166e-06	NC_000067.6	163245119	163313705	-	Prrx1	paired related homeobox 1	GO:0060021:palate development;GO:0000122:negative regulation of transcription from RNA polymerase II promoter;GO:0048844:artery morphogenesis;GO:0051216:cartilage development;GO:0048701:embryonic cranial skeleton morphogenesis;GO:0045880:positive regulation of smoothened signaling pathway;GO:0030326:embryonic limb morphogenesis;GO:0042472:inner ear morphogenesis;GO:0042474:middle ear morphogenesi…	GO:0005730:nucleolus;	GO:0071837:HMG box domain binding;GO:0003713:transcription coactivator activity;GO:0043565:sequence-specific DNA binding;GO:0003700:sequence-specific DNA binding transcription factor activity;
gene13887	5.43929	1.95419	2.88696e-08	2.11484e-06	NC_000072.6	29433153	29461888	+	Flnc	filamin C%2C gamma	GO:0048747:muscle fiber development;GO:0030029:actin filament-based process;	GO:0005737:cytoplasm;GO:0042383:sarcolemma;GO:0015629:actin cytoskeleton;	GO:0003779:actin binding;GO:0030506:ankyrin binding;
gene48202	-9.15124	1.08827	3.22964e-08	2.35853e-06	NT_187003.1	891979	917349	+	Bzrap1	benzodiazepine receptor associated protein 1	-	-	-
gene47347	-6.30783	1.44899	3.62368e-08	2.63001e-06	NT_166287.2	324102	376732	+	Rsbn1	rosbin%2C round spermatid basic protein 1	-	GO:0005634:nucleus;	-
gene47610	-6.30783	1.44899	3.62368e-08	2.63001e-06	NT_187026.1	556365	558162	+	Med11	mediator complex subunit 11	GO:0006357:regulation of transcription from RNA polymerase II promoter;	GO:0016592:mediator complex;	GO:0001104:RNA polymerase II transcription cofactor activity;
gene28293	4.55428	3.14771	3.96278e-08	2.85739e-06	NC_000077.6	83746940	83752646	+	Wfdc21	WAP four-disulfide core domain 21	GO:0034612:response to tumor necrosis factor;GO:0050872:white fat cell differentiation;GO:0043085:positive regulation of catalytic activity;GO:0032496:response to lipopolysaccharide;	GO:0005615:extracellular space;	GO:0010577:metalloenzyme activator activity;
gene47390	-5.64056	1.70116	3.97233e-08	2.85739e-06	NT_187023.1	1147929	1173325	-	Lck	lymphocyte protein tyrosine kinase	-	-	-
gene33451	5.17858	2.09699	3.9733e-08	2.85739e-06	NC_000079.6	112987802	112990778	+	Ccno	cyclin O	GO:0006284:base-excision repair;GO:0000079:regulation of cyclin-dependent protein serine/threonine kinase activity;GO:0051301:cell division;	GO:0005654:nucleoplasm;	GO:0004844:uracil DNA N-glycosylase activity;GO:0019901:protein kinase binding;
gene431	4.41274	3.21621	4.29262e-08	3.07218e-06	NC_000067.6	40465552	40500854	+	Il18r1	interleukin 18 receptor 1	GO:0035655:interleukin-18-mediated signaling pathway;GO:0030101:natural killer cell activation;GO:0045063:T-helper 1 cell differentiation;GO:0032729:positive regulation of interferon-gamma production;GO:0045087:innate immune response;GO:0042346:positive regulation of NF-kappaB import into nucleus;	GO:0016021:integral component of membrane;	GO:0042008:interleukin-18 receptor activity;
gene4550	5.70944	1.67044	4.29802e-08	3.07218e-06	NC_000068.7	103021055	103073513	-	Pdhx	pyruvate dehydrogenase complex%2C component X	GO:0008152:metabolic process;	GO:0005739:mitochondrion;	GO:0016746:transferase activity, transferring acyl groups;
gene34475	4.60228	2.95725	4.41359e-08	3.14525e-06	NC_000080.6	51884842	51891868	+	Mettl17	methyltransferase like 17	GO:0032259:methylation;GO:0006412:translation;	GO:0005840:ribosome;GO:0005739:mitochondrion;	GO:0005507:copper ion binding;GO:0008168:methyltransferase activity;
gene25190	9.08937	1.00182	4.61803e-08	3.27315e-06	NC_000076.6	60762593	60831598	-	Unc5b	unc-5 netrin receptor B	GO:0033564:anterior/posterior axon guidance;GO:2001241:positive regulation of extrinsic apoptotic signaling pathway in absence of ligand;GO:2001240:negative regulation of extrinsic apoptotic signaling pathway in absence of ligand;GO:0038007:netrin-activated signaling pathway;	GO:0016021:integral component of membrane;	GO:0005042:netrin receptor activity;GO:0005515:protein binding;
gene20896	5.37009	1.88818	4.62082e-08	3.27315e-06	NC_000074.6	64592542	64693109	-	Cpe	carboxypeptidase E	-	-	-
gene34798	9.06739	0.980909	5.21778e-08	3.68494e-06	NC_000080.6	55617995	55625395	+	Rec8	REC8 meiotic recombination protein	GO:0001556:oocyte maturation;GO:0007141:male meiosis I;GO:0007286:spermatid development;GO:0007129:synapsis;GO:0007059:chromosome segregation;	GO:0001673:male germ cell nucleus;GO:0034991:nuclear meiotic cohesin complex;GO:0000778:condensed nuclear chromosome kinetochore;GO:0000800:lateral element;	GO:0005515:protein binding;
gene26265	-4.02553	7.71282	5.27066e-08	3.71118e-06	NC_000076.6	120361268	120476935	-	Hmga2	high mobility group AT-hook 2	GO:0043065:positive regulation of apoptotic process;GO:0042769:DNA damage response, detection of DNA damage;GO:0003131:mesodermal-endodermal cell signaling;GO:0007095:mitotic G2 DNA damage checkpoint;GO:0006284:base-excision repair;GO:2001038:regulation of cellular response to drug;GO:2000679:positive regulation of transcription regulatory region DNA binding;GO:0048712:negative regulation of astr…	GO:0071141:SMAD protein complex;GO:0035985:senescence-associated heterochromatin focus;GO:0032993:protein-DNA complex;GO:0000228:nuclear chromosome;	GO:0035497:cAMP response element binding;GO:0051575:5'-deoxyribose-5-phosphate lyase activity;GO:0031492:nucleosomal DNA binding;GO:0008134:transcription factor binding;GO:0001077:RNA polymerase II core promoter proximal region sequence-specific DNA binding transcription factor activity involved in positive regulation of transcription;GO:0035500:MH2 domain binding;GO:0070742:C2H2 zinc finger doma…
gene11356	6.32034	1.36635	5.29605e-08	3.71795e-06	NC_000071.6	24217878	24232438	+	LOC108169093	-	-	-	-
gene10266	4.31812	3.46244	5.38286e-08	3.76769e-06	NC_000070.6	129643979	129672767	-	Kpna6	karyopherin (importin) alpha 6	GO:0045944:positive regulation of transcription from RNA polymerase II promoter;GO:0006606:protein import into nucleus;GO:0060135:maternal process involved in female pregnancy;	GO:0005737:cytoplasm;GO:0005634:nucleus;	GO:0008565:protein transporter activity;GO:0005515:protein binding;
gene30455	5.66767	1.63064	5.46493e-08	3.81381e-06	NC_000078.6	81714950	81781425	-	Map3k9	mitogen-activated protein kinase kinase kinase 9	GO:0046777:protein autophosphorylation;GO:0006355:regulation of transcription, DNA-templated;GO:0043065:positive regulation of apoptotic process;GO:0006950:response to stress;GO:0006351:transcription, DNA-templated;	-	GO:0004713:protein tyrosine kinase activity;GO:0005524:ATP binding;GO:0004709:MAP kinase kinase kinase activity;GO:0004674:protein serine/threonine kinase activity;GO:0000166:nucleotide binding;
gene10928	-4.77947	2.3707	5.5752e-08	3.87929e-06	NC_000070.6	152120331	152152420	-	Espn	espin	GO:0030046:parallel actin filament bundle assembly;GO:0007626:locomotory behavior;GO:0051491:positive regulation of filopodium assembly;GO:0051494:negative regulation of cytoskeleton organization;GO:0051639:actin filament network formation;GO:0007605:sensory perception of sound;	GO:0032426:stereocilium bundle tip;GO:0005903:brush border;GO:0031941:filamentous actin;GO:0005902:microvillus;GO:0005737:cytoplasm;GO:0030054:cell junction;GO:0015629:actin cytoskeleton;	GO:0051015:actin filament binding;GO:0017124:SH3 domain binding;GO:0003779:actin binding;
gene27710	-5.03459	2.05562	5.72484e-08	3.97169e-06	NC_000077.6	67854523	67922153	-	Usp43	ubiquitin specific peptidase 43	GO:0006511:ubiquitin-dependent protein catabolic process;	-	GO:0008234:cysteine-type peptidase activity;
gene39629	5.10518	2.02713	6.09212e-08	4.21411e-06	NC_000083.6	34996678	35000746	-	D17H6S56E-5	DNA segment%2C Chr 17%2C human D6S56E 5	-	GO:0019031:viral envelope;	-
gene48219	-4.86497	2.20045	6.33829e-08	4.37157e-06	NT_187003.1	1238326	1330312	+	Cuedc1	CUE domain containing 1	-	-	-
gene40359	-4.3546	3.42811	6.68756e-08	4.59901e-06	NC_000083.6	71019002	71126856	+	Myom1	myomesin 1	GO:0006936:muscle contraction;	GO:0031430:M band;GO:0032982:myosin filament;	GO:0005200:structural constituent of cytoskeleton;GO:0008307:structural constituent of muscle;
gene10843	4.17346	4.02412	7.27748e-08	4.99015e-06	NC_000070.6	148558422	148582401	+	Exosc10	exosome component 10	GO:0009048:dosage compensation by inactivation of X chromosome;GO:0071048:nuclear retention of unspliced pre-mRNA at the site of transcription;GO:0071034:CUT catabolic process;GO:0000460:maturation of 5.8S rRNA;GO:0071044:histone mRNA catabolic process;GO:0000184:nuclear-transcribed mRNA catabolic process, nonsense-mediated decay;GO:0071035:nuclear polyadenylation-dependent rRNA catabolic process;	GO:0000176:nuclear exosome (RNase complex);GO:0005730:nucleolus;GO:0035327:transcriptionally active chromatin;GO:0005737:cytoplasm;	GO:0003723:RNA binding;GO:0008408:3'-5' exonuclease activity;GO:0000166:nucleotide binding;GO:0004532:exoribonuclease activity;
gene48297	-9.00608	0.951751	7.59584e-08	5.16463e-06	NT_187005.1	1491373	1529180	+	Brpf3	bromodomain and PHD finger containing%2C 3	GO:0043966:histone H3 acetylation;	GO:0070776:MOZ/MORF histone acetyltransferase complex;	GO:0046872:metal ion binding;
gene34260	8.99934	0.916294	7.59584e-08	5.16463e-06	NC_000080.6	44102654	44103531	+	Ear2	eosinophil-associated%2C ribonuclease A family%2C member 2	GO:0048666:neuron development;GO:0000122:negative regulation of transcription from RNA polymerase II promoter;GO:0050965:detection of temperature stimulus involved in sensory perception of pain;GO:0043401:steroid hormone mediated signaling pathway;GO:0006935:chemotaxis;GO:0043153:entrainment of circadian clock by photoperiod;	GO:0005634:nucleus;	GO:0004522:ribonuclease A activity;GO:0005515:protein binding;GO:0008270:zinc ion binding;GO:0003707:steroid hormone receptor activity;GO:0004879:ligand-activated sequence-specific DNA binding RNA polymerase II transcription factor activity;GO:0043565:sequence-specific DNA binding;
gene4544	-5.53377	1.60055	7.59763e-08	5.16463e-06	NC_000068.7	102449366	102451792	-	Fjx1	four jointed box 1 (Drosophila)	-	GO:0005615:extracellular space;	-
gene47524	-4.97281	1.9975	8.36301e-08	5.66859e-06	NT_166299.2	2899609	2911150	+	Lzic	leucine zipper and CTNNBIP1 domain containing	GO:0007417:central nervous system development;	-	GO:0008013:beta-catenin binding;
gene40500	8.97593	0.8941	8.63636e-08	5.83709e-06	NC_000083.6	80944632	81001816	+	Tmem178	transmembrane protein 178	-	GO:0016021:integral component of membrane;	-
gene9796	4.20636	3.49943	9.11896e-08	6.14566e-06	NC_000070.6	109660876	109666756	-	Cdkn2c	cyclin-dependent kinase inhibitor 2C (p18%2C inhibits CDK4)	GO:0007050:cell cycle arrest;GO:0030308:negative regulation of cell growth;GO:0000079:regulation of cyclin-dependent protein serine/threonine kinase activity;GO:0048709:oligodendrocyte differentiation;GO:0008285:negative regulation of cell proliferation;GO:0042326:negative regulation of phosphorylation;GO:0000082:G1/S transition of mitotic cell cycle;	GO:0005737:cytoplasm;GO:0005634:nucleus;	GO:0016301:kinase activity;GO:0019901:protein kinase binding;GO:0004861:cyclin-dependent protein serine/threonine kinase inhibitor activity;
gene22690	6.21489	1.2661	9.62699e-08	6.45118e-06	NC_000075.6	36890979	37147327	-	Pknox2	Pbx/knotted 1 homeobox 2	-	-	-
gene47519	-6.12854	1.28024	9.62699e-08	6.45118e-06	NT_166299.2	2596702	2728204	-	Kif1b	kinesin family member 1B	GO:0006098:pentose-phosphate shunt;GO:0007270:neuron-neuron synaptic transmission;GO:0008089:anterograde axon cargo transport;GO:0009790:embryo development;GO:0047497:mitochondrion transport along microtubule;GO:0007274:neuromuscular synaptic transmission;	GO:0043005:neuron projection;GO:0030659:cytoplasmic vesicle membrane;GO:0005874:microtubule;GO:0005875:microtubule associated complex;GO:0005739:mitochondrion;	GO:0050661:NADP binding;GO:0005543:phospholipid binding;GO:0046982:protein heterodimerization activity;GO:0003777:microtubule motor activity;GO:0008017:microtubule binding;GO:0016887:ATPase activity;GO:0005524:ATP binding;GO:0004616:phosphogluconate dehydrogenase (decarboxylating) activity;
gene7689	-8.96178	0.910235	9.83586e-08	6.5539e-06	NC_000069.6	102939658	102964286	-	Nr1h5	nuclear receptor subfamily 1%2C group H%2C member 5	GO:0006355:regulation of transcription, DNA-templated;	GO:0005634:nucleus;	GO:0046872:metal ion binding;GO:0003677:DNA binding;
gene36612	8.95213	0.871562	9.83586e-08	6.5539e-06	NC_000081.6	79915804	79971148	-	Cbx7	chromobox 7	GO:0016568:chromatin modification;GO:0000122:negative regulation of transcription from RNA polymerase II promoter;	GO:0000790:nuclear chromatin;GO:0035102:PRC1 complex;GO:0000792:heterochromatin;	GO:0003727:single-stranded RNA binding;GO:0035064:methylated histone binding;GO:0003682:chromatin binding;
gene23693	4.0126	4.93394	1.00232e-07	6.65994e-06	NC_000075.6	83109942	83146735	-	Hmgn3	high mobility group nucleosomal binding domain 3	GO:0061178:regulation of insulin secretion involved in cellular response to glucose stimulus;GO:0051091:positive regulation of sequence-specific DNA binding transcription factor activity;GO:0045944:positive regulation of transcription from RNA polymerase II promoter;GO:0016568:chromatin modification;	GO:0000785:chromatin;GO:0005737:cytoplasm;GO:0005730:nucleolus;	GO:0046966:thyroid hormone receptor binding;GO:0031492:nucleosomal DNA binding;
gene26050	6.19654	1.24869	1.06732e-07	7.07188e-06	NC_000076.6	103367459	103419379	+	Slc6a15	solute carrier family 6 (neurotransmitter transporter)%2C member 15	GO:0035524:proline transmembrane transport;GO:0015820:leucine transport;GO:0006836:neurotransmitter transport;GO:0035725:sodium ion transmembrane transport;GO:0015807:L-amino acid transport;	GO:0005887:integral component of plasma membrane;	GO:0005328:neurotransmitter:sodium symporter activity;GO:0005298:proline:sodium symporter activity;
gene45467	-4.27231	3.07663	1.10532e-07	7.30315e-06	NC_000087.7	1085187	1245771	-	Uty	ubiquitously transcribed tetratricopeptide repeat gene%2C Y chromosome	GO:0060070:canonical Wnt signaling pathway;GO:0086003:cardiac muscle cell contraction;GO:0007507:heart development;GO:0031935:regulation of chromatin silencing;GO:0045184:establishment of protein localization;GO:0055114:oxidation-reduction process;GO:0016568:chromatin modification;GO:0001701:in utero embryonic development;	GO:0005634:nucleus;	GO:0005515:protein binding;GO:0000978:RNA polymerase II core promoter proximal region sequence-specific DNA binding;GO:0016702:oxidoreductase activity, acting on single donors with incorporation of molecular oxygen, incorporation of two atoms of oxygen;GO:0046872:metal ion binding;GO:0051864:histone demethylase activity (H3-K36 specific);
gene9644	3.95879	5.51692	1.11691e-07	7.35914e-06	NC_000070.6	101496022	101642799	+	Dnajc6	DnaJ heat shock protein family (Hsp40) member C6	-	-	GO:0004725:protein tyrosine phosphatase activity;GO:0017124:SH3 domain binding;
gene40085	8.92793	0.848668	1.12212e-07	7.37285e-06	NC_000083.6	50279393	50293620	-	Dazl	deleted in azoospermia-like	GO:0045948:positive regulation of translational initiation;GO:0045836:positive regulation of meiotic nuclear division;GO:0007281:germ cell development;GO:0007283:spermatogenesis;GO:0007275:multicellular organismal development;GO:0048477:oogenesis;	GO:0005844:polysome;GO:0005737:cytoplasm;	GO:0003730:mRNA 3'-UTR binding;GO:0008494:translation activator activity;GO:0042802:identical protein binding;GO:0000166:nucleotide binding;
gene32956	4.85541	2.09656	1.12893e-07	7.39697e-06	NC_000079.6	74211117	74292331	-	Ahrr	aryl-hydrocarbon receptor repressor	GO:0006805:xenobiotic metabolic process;GO:0033235:positive regulation of protein sumoylation;GO:0000122:negative regulation of transcription from RNA polymerase II promoter;GO:0007165:signal transduction;	GO:0005737:cytoplasm;GO:0005634:nucleus;	GO:0004871:signal transducer activity;GO:0003677:DNA binding;GO:0046983:protein dimerization activity;
gene21468	5.53457	1.50423	1.16525e-07	7.61383e-06	NC_000074.6	92827291	92853421	+	Mmp2	matrix metallopeptidase 2	GO:0001525:angiogenesis;GO:0001957:intramembranous ossification;GO:0001541:ovarian follicle development;GO:0042542:response to hydrogen peroxide;GO:0048771:tissue remodeling;GO:0009612:response to mechanical stimulus;GO:0060325:face morphogenesis;GO:0060740:prostate gland epithelium morphogenesis;GO:0007162:negative regulation of cell adhesion;GO:0001955:blood vessel maturation;GO:0045906:negativ…	GO:0005615:extracellular space;GO:0005578:proteinaceous extracellular matrix;GO:0005886:plasma membrane;GO:0005634:nucleus;GO:0030017:sarcomere;GO:0005739:mitochondrion;	GO:0008270:zinc ion binding;GO:0004222:metalloendopeptidase activity;GO:0001968:fibronectin binding;
gene34341	3.93105	5.9296	1.18307e-07	7.69746e-06	NC_000080.6	47373860	47386167	+	Lgals3	lectin%2C galactose binding%2C soluble 3	GO:0008380:RNA splicing;GO:0045087:innate immune response;GO:0001501:skeletal system development;GO:0030154:cell differentiation;GO:0006397:mRNA processing;GO:0030198:extracellular matrix organization;	GO:0005681:spliceosomal complex;GO:0005743:mitochondrial inner membrane;GO:0005578:proteinaceous extracellular matrix;	GO:0019863:IgE binding;GO:0030246:carbohydrate binding;
gene5598	6.17795	1.23107	1.18458e-07	7.69746e-06	NC_000068.7	156775413	156781657	+	Myl9	myosin%2C light polypeptide 9%2C regulatory	-	-	GO:0005509:calcium ion binding;
gene3434	-5.10888	1.73767	1.27192e-07	8.24229e-06	NC_000068.7	35751226	35979624	-	Ttll11	tubulin tyrosine ligase-like family%2C member 11	GO:0051013:microtubule severing;GO:0018095:protein polyglutamylation;	GO:0005737:cytoplasm;GO:0005856:cytoskeleton;GO:0005929:cilium;	GO:0004835:tubulin-tyrosine ligase activity;
gene30130	-8.91607	0.867482	1.28242e-07	8.28761e-06	NC_000078.6	58264720	58269258	-	Clec14a	C-type lectin domain family 14%2C member a	-	GO:0016021:integral component of membrane;	GO:0030246:carbohydrate binding;
gene47396	-4.74121	2.08426	1.35136e-07	8.70367e-06	NT_187023.1	1214818	1218284	-	Iqcc	IQ motif containing C	-	-	-
gene27892	4.56125	2.47103	1.35418e-07	8.70367e-06	NC_000077.6	71019611	71027371	+	Mis12	MIS12 kinetochore complex component	GO:0007059:chromosome segregation;GO:0007067:mitotic nuclear division;GO:0051382:kinetochore assembly;GO:0051301:cell division;	GO:0000444:MIS12/MIND type complex;GO:0005634:nucleus;	-
gene31136	4.96996	1.89891	1.41893e-07	9.095e-06	NC_000078.6	113152012	113153879	+	Crip1	cysteine-rich protein 1 (intestinal)	GO:0006915:apoptotic process;GO:0010468:regulation of gene expression;GO:0071236:cellular response to antibiotic;GO:0060741:prostate gland stromal morphogenesis;GO:0071493:cellular response to UV-B;GO:0006955:immune response;GO:0010043:response to zinc ion;GO:0010033:response to organic substance;	GO:0005737:cytoplasm;	GO:0042277:peptide binding;GO:0008270:zinc ion binding;GO:0008301:DNA binding, bending;GO:0003680:AT DNA binding;
gene48305	-3.96414	4.81074	1.47622e-07	9.4366e-06	NT_187005.1	1731530	1742202	+	Srsf3	serine/arginine-rich splicing factor 3	-	-	GO:0097159:organic cyclic compound binding;GO:1901363:heterocyclic compound binding;
gene43855	-4.26034	2.8487	1.6862e-07	1.07498e-05	NC_000086.7	52272426	52613974	-	Gpc3	glypican 3	GO:0030513:positive regulation of BMP signaling pathway;GO:0030324:lung development;GO:0030316:osteoclast differentiation;GO:2000096:positive regulation of Wnt signaling pathway, planar cell polarity pathway;GO:0090090:negative regulation of canonical Wnt signaling pathway;GO:0072180:mesonephric duct morphogenesis;GO:0035116:embryonic hindlimb morphogenesis;GO:0045926:negative regulation of growt…	GO:0046658:anchored component of plasma membrane;GO:0005764:lysosome;GO:0005578:proteinaceous extracellular matrix;GO:0005887:integral component of plasma membrane;	GO:0043395:heparan sulfate proteoglycan binding;GO:0060422:peptidyl-dipeptidase inhibitor activity;
gene37738	3.98005	4.37584	1.7198e-07	1.09344e-05	NC_000082.6	23224740	23360350	+	St6gal1	beta galactoside alpha 2%2C6 sialyltransferase 1	GO:0006486:protein glycosylation;	GO:0032580:Golgi cisterna membrane;GO:0005576:extracellular region;GO:0030173:integral component of Golgi membrane;	GO:0003835:beta-galactoside alpha-2,6-sialyltransferase activity;
gene14345	-4.24657	3.14978	1.74815e-07	1.10848e-05	NC_000072.6	48684578	48692062	+	Gimap4	GTPase%2C IMAP family member 4	-	GO:0005730:nucleolus;GO:0005829:cytosol;GO:0005737:cytoplasm;	GO:0005525:GTP binding;
gene30768	6.10112	1.15839	1.81762e-07	1.14944e-05	NC_000078.6	101746565	101819130	-	Fbln5	fibulin 5	GO:0000042:protein targeting to Golgi;GO:0034394:protein localization to cell surface;GO:2000121:regulation of removal of superoxide radicals;GO:0001558:regulation of cell growth;GO:0048251:elastic fiber assembly;GO:0007155:cell adhesion;	GO:0005615:extracellular space;GO:0005737:cytoplasm;GO:0071953:elastic fiber;	GO:0005509:calcium ion binding;GO:0008022:protein C-terminus binding;
gene9138	4.32307	2.81601	1.88025e-07	1.1838e-05	NC_000070.6	55527137	55532475	-	Klf4	Kruppel-like factor 4 (gut)	GO:0048662:negative regulation of smooth muscle cell proliferation;GO:0071407:cellular response to organic cyclic compound;GO:0014067:negative regulation of phosphatidylinositol 3-kinase signaling;GO:0034115:negative regulation of heterotypic cell-cell adhesion;GO:0045415:negative regulation of interleukin-8 biosynthetic process;GO:0090051:negative regulation of cell migration involved in sprouti…	GO:0000790:nuclear chromatin;GO:0005667:transcription factor complex;GO:0005730:nucleolus;	GO:0003690:double-stranded DNA binding;GO:0001190:RNA polymerase II transcription factor binding transcription factor activity involved in positive regulation of transcription;GO:0035014:phosphatidylinositol 3-kinase regulator activity;GO:0001085:RNA polymerase II transcription factor binding;GO:0001077:RNA polymerase II core promoter proximal region sequence-specific DNA binding transcription fa…
gene937	-3.97647	4.17923	1.882e-07	1.1838e-05	NC_000067.6	75485825	75506658	-	Obsl1	obscurin-like 1	-	-	-
gene10840	4.08373	3.31489	2.07387e-07	1.30102e-05	NC_000070.6	148434497	148444751	-	Ubiad1	UbiA prenyltransferase domain containing 1	GO:0009234:menaquinone biosynthetic process;GO:0042371:vitamin K biosynthetic process;	GO:0005789:endoplasmic reticulum membrane;GO:0016021:integral component of membrane;GO:0005634:nucleus;GO:0005739:mitochondrion;	GO:0004659:prenyltransferase activity;
gene27947	4.74859	1.99566	2.08275e-07	1.30313e-05	NC_000077.6	73135484	73138294	-	Gsg2	germ cell-specific gene 2	GO:0007064:mitotic sister chromatid cohesion;GO:2000751:histone H3-T3 phosphorylation involved in chromosome passenger complex localization to kinetochore;GO:0090231:regulation of spindle checkpoint;GO:0071459:protein localization to chromosome, centromeric region;	GO:0005813:centrosome;GO:0005819:spindle;GO:0005694:chromosome;GO:0005737:cytoplasm;GO:0005634:nucleus;	GO:0072354:histone kinase activity (H3-T3 specific);GO:0003677:DNA binding;GO:0005524:ATP binding;
gene24813	-3.91186	4.65953	2.16558e-07	1.35137e-05	NC_000076.6	28074481	28597397	+	Ptprk	protein tyrosine phosphatase%2C receptor type%2C K	GO:0030336:negative regulation of cell migration;GO:0007179:transforming growth factor beta receptor signaling pathway;GO:0034614:cellular response to reactive oxygen species;GO:0048041:focal adhesion assembly;GO:0045786:negative regulation of cell cycle;GO:0031175:neuron projection development;GO:0045892:negative regulation of transcription, DNA-templated;GO:0034394:protein localization to cell …	GO:0001750:photoreceptor outer segment;GO:0005911:cell-cell junction;GO:0031256:leading edge membrane;GO:0016021:integral component of membrane;GO:0009986:cell surface;GO:0030425:dendrite;GO:0043025:neuronal cell body;GO:0030424:axon;	GO:0004725:protein tyrosine phosphatase activity;GO:0045295:gamma-catenin binding;GO:0019901:protein kinase binding;GO:0008013:beta-catenin binding;
gene16329	6.06111	1.12063	2.26746e-07	1.4075e-05	NC_000073.6	4844959	4866179	-	Isoc2b	isochorismatase domain containing 2b	GO:0008152:metabolic process;	GO:0005739:mitochondrion;GO:0005634:nucleus;	GO:0003824:catalytic activity;
gene46984	-5.98256	1.14372	2.26746e-07	1.4075e-05	NT_187017.1	69261	89625	+	LOC102641031	-	-	-	-
gene47405	-3.82727	5.57519	2.34881e-07	1.45416e-05	NT_187023.1	1420968	1450685	+	Ptp4a2	protein tyrosine phosphatase 4a2	GO:0006470:protein dephosphorylation;	GO:0005768:endosome;GO:0005886:plasma membrane;	GO:0004725:protein tyrosine phosphatase activity;
gene16275	4.00629	3.5601	2.49455e-07	1.53913e-05	NC_000073.6	3712505	3720447	-	Pirb	paired Ig-like receptor B	GO:0019724:B cell mediated immunity;GO:0045671:negative regulation of osteoclast differentiation;GO:0019221:cytokine-mediated signaling pathway;GO:0001782:B cell homeostasis;GO:0043011:myeloid dendritic cell differentiation;	GO:0016021:integral component of membrane;GO:0005886:plasma membrane;	-
gene788	3.95378	3.95002	2.4991e-07	1.53913e-05	NC_000067.6	66700812	66719805	+	Rpe	ribulose-5-phosphate-3-epimerase	GO:0009052:pentose-phosphate shunt, non-oxidative branch;	GO:0043231:intracellular membrane-bounded organelle;	GO:0004750:ribulose-phosphate 3-epimerase activity;GO:0046872:metal ion binding;GO:0048029:monosaccharide binding;GO:0042803:protein homodimerization activity;
gene39672	8.80045	0.728444	2.57175e-07	1.57975e-05	NC_000083.6	35379617	35384674	+	H2-Q4	histocompatibility 2%2C Q region locus 4	-	-	-
gene511	4.06877	3.15124	2.62454e-07	1.60799e-05	NC_000067.6	45908070	45926536	-	Slc40a1	solute carrier family 40 (iron-regulated transporter)%2C member 1	GO:0060345:spleen trabecula formation;GO:0002260:lymphocyte homeostasis;GO:0006915:apoptotic process;GO:0034755:iron ion transmembrane transport;GO:0003158:endothelium development;GO:0006879:cellular iron ion homeostasis;GO:0060586:multicellular organismal iron ion homeostasis;	GO:0005771:multivesicular body;GO:0016021:integral component of membrane;GO:0008021:synaptic vesicle;GO:0005886:plasma membrane;	GO:0005381:iron ion transmembrane transporter activity;GO:0005515:protein binding;
gene47224	-4.15182	2.85989	2.68596e-07	1.64136e-05	NT_187028.1	46311	66975	-	Ifi47	interferon gamma inducible protein 47	GO:0006952:defense response;	GO:0005783:endoplasmic reticulum;	-
gene33405	3.80922	5.25845	2.80669e-07	1.71071e-05	NC_000079.6	110352614	110357279	-	Gapt	Grb2-binding adaptor%2C transmembrane	GO:0042113:B cell activation;	GO:0016021:integral component of membrane;GO:0005886:plasma membrane;	-
gene39699	4.20025	2.91834	2.8336e-07	1.72265e-05	NC_000083.6	35823320	35832787	+	Flot1	flotillin 1	GO:0007411:axon guidance;GO:0072659:protein localization to plasma membrane;GO:0006897:endocytosis;GO:0035023:regulation of Rho protein signal transduction;	GO:0005768:endosome;GO:0034451:centriolar satellite;GO:0016600:flotillin complex;GO:0042383:sarcolemma;	GO:0035255:ionotropic glutamate receptor binding;
gene16302	8.77355	0.703156	2.97358e-07	1.79848e-05	NC_000073.6	4460631	4480487	+	Eps8l1	EPS8-like 1	GO:0016601:Rac protein signal transduction;	GO:0005737:cytoplasm;GO:0001726:ruffle;	GO:0051015:actin filament binding;
gene46983	-8.74361	0.706935	2.97358e-07	1.79848e-05	NT_187017.1	24601	51858	+	LOC100044068	-	GO:0035458:cellular response to interferon-beta;	-	-
gene10256	5.99893	1.06208	3.18927e-07	1.91909e-05	NC_000070.6	129548344	129573641	-	Lck	lymphocyte protein tyrosine kinase	-	-	-
gene29240	-5.92377	1.08899	3.18927e-07	1.91909e-05	NC_000077.6	116676703	116695234	-	St6galnac2	ST6 (alpha-N-acetyl-neuraminyl-2%2C3-beta-galactosyl-1%2C3)-N-acetylgalactosaminide alpha-2%2C6-sialyltransferase 2	GO:0006486:protein glycosylation;	GO:0030173:integral component of Golgi membrane;	GO:0008373:sialyltransferase activity;
gene35178	5.37068	1.34948	3.20078e-07	1.92112e-05	NC_000080.6	70554056	70573548	+	Hr	hairless	GO:0051291:protein heterooligomerization;GO:0043433:negative regulation of sequence-specific DNA binding transcription factor activity;GO:0045892:negative regulation of transcription, DNA-templated;	GO:0016604:nuclear body;GO:0000118:histone deacetylase complex;	GO:0046872:metal ion binding;GO:0003677:DNA binding;GO:0003714:transcription corepressor activity;GO:0046966:thyroid hormone receptor binding;GO:0042826:histone deacetylase binding;GO:0042809:vitamin D receptor binding;
gene47477	-4.22919	2.56455	3.21037e-07	1.92199e-05	NT_166299.2	1314401	1341265	-	Plod1	procollagen-lysine%2C 2-oxoglutarate 5-dioxygenase 1	GO:0055114:oxidation-reduction process;GO:0008544:epidermis development;GO:0017185:peptidyl-lysine hydroxylation;	GO:0005581:collagen trimer;GO:0016020:membrane;GO:0005783:endoplasmic reticulum;	GO:0042277:peptide binding;GO:0008198:ferrous iron binding;GO:0016702:oxidoreductase activity, acting on single donors with incorporation of molecular oxygen, incorporation of two atoms of oxygen;GO:0008475:procollagen-lysine 5-dioxygenase activity;GO:0031418:L-ascorbic acid binding;
gene2296	-4.03351	3.3574	3.38466e-07	2.0212e-05	NC_000067.6	173331886	173333503	-	Ackr1	atypical chemokine receptor 1 (Duffy blood group)	GO:0006954:inflammatory response;GO:0032642:regulation of chemokine production;GO:0007186:G-protein coupled receptor signaling pathway;	GO:0016021:integral component of membrane;	GO:0004930:G-protein coupled receptor activity;GO:0019957:C-C chemokine binding;
gene10846	3.77438	5.33037	3.41487e-07	2.03186e-05	NC_000070.6	148612382	148626996	-	Tardbp	TAR DNA binding protein	GO:0006958:complement activation, classical pathway;GO:0001867:complement activation, lectin pathway;GO:0006508:proteolysis;GO:0006355:regulation of transcription, DNA-templated;GO:0008380:RNA splicing;GO:0070935:3'-UTR-mediated mRNA stabilization;GO:0043922:negative regulation by host of viral transcription;GO:0006397:mRNA processing;	GO:0005576:extracellular region;GO:0005634:nucleus;	GO:0004252:serine-type endopeptidase activity;GO:0005509:calcium ion binding;GO:0048306:calcium-dependent protein binding;GO:0003730:mRNA 3'-UTR binding;GO:0003690:double-stranded DNA binding;GO:0005515:protein binding;GO:0000166:nucleotide binding;
gene11798	8.74613	0.67742	3.44558e-07	2.03186e-05	NC_000071.6	52363804	52369738	+	Sod3	superoxide dismutase 3%2C extracellular	GO:0046688:response to copper ion;GO:0019430:removal of superoxide radicals;GO:0001666:response to hypoxia;GO:0055114:oxidation-reduction process;	GO:0005615:extracellular space;GO:0031012:extracellular matrix;GO:0005634:nucleus;GO:0005829:cytosol;GO:0005802:trans-Golgi network;GO:0005739:mitochondrion;	GO:0005507:copper ion binding;GO:0005515:protein binding;GO:0004784:superoxide dismutase activity;GO:0008270:zinc ion binding;
gene21488	8.74613	0.67742	3.44558e-07	2.03186e-05	NC_000074.6	93810561	93969388	+	Gnao1	guanine nucleotide binding protein%2C alpha O	GO:0007626:locomotory behavior;GO:0008016:regulation of heart contraction;GO:0010243:response to organonitrogen compound;GO:0007568:aging;GO:0007212:dopamine receptor signaling pathway;GO:0051926:negative regulation of calcium ion transport;GO:0043547:positive regulation of GTPase activity;GO:0007188:adenylate cyclase-modulating G-protein coupled receptor signaling pathway;GO:0042542:response to …	GO:0043005:neuron projection;GO:0005834:heterotrimeric G-protein complex;	GO:0031821:G-protein coupled serotonin receptor binding;GO:0004871:signal transducer activity;GO:0051430:corticotropin-releasing hormone receptor 1 binding;GO:0032794:GTPase activating protein binding;GO:0005525:GTP binding;GO:0046872:metal ion binding;GO:0031683:G-protein beta/gamma-subunit complex binding;GO:0003924:GTPase activity;GO:0031852:mu-type opioid receptor binding;
gene37484	8.74613	0.67742	3.44558e-07	2.03186e-05	NC_000082.6	14705859	14709385	+	Snai2	snail family zinc finger 2	GO:0003273:cell migration involved in endocardial cushion formation;GO:0003198:epithelial to mesenchymal transition involved in endocardial cushion formation;GO:2000647:negative regulation of stem cell proliferation;GO:0071479:cellular response to ionizing radiation;GO:0050872:white fat cell differentiation;GO:0044344:cellular response to fibroblast growth factor stimulus;GO:0071364:cellular resp…	GO:0000790:nuclear chromatin;GO:0005737:cytoplasm;	GO:0003705:RNA polymerase II distal enhancer sequence-specific DNA binding transcription factor activity;GO:0008270:zinc ion binding;GO:0001078:RNA polymerase II core promoter proximal region sequence-specific DNA binding transcription factor activity involved in negative regulation of transcription;GO:0005515:protein binding;GO:0003682:chromatin binding;GO:0043565:sequence-specific DNA binding;
gene37733	8.74613	0.67742	3.44558e-07	2.03186e-05	NC_000082.6	23146536	23157968	+	Adipoq	adiponectin%2C C1Q and collagen domain containing	GO:0033034:positive regulation of myeloid cell apoptotic process;GO:0051899:membrane depolarization;GO:0045777:positive regulation of blood pressure;GO:0045923:positive regulation of fatty acid metabolic process;GO:0034383:low-density lipoprotein particle clearance;GO:0045599:negative regulation of fat cell differentiation;GO:0071320:cellular response to cAMP;GO:0070208:protein heterotrimerizatio…	GO:0005783:endoplasmic reticulum;GO:0005615:extracellular space;GO:0005581:collagen trimer;	GO:0042803:protein homodimerization activity;GO:0005179:hormone activity;GO:0033691:sialic acid binding;
gene14461	3.98167	3.21956	3.74988e-07	2.20579e-05	NC_000072.6	52768065	53068624	-	Jazf1	JAZF zinc finger 1	GO:0000122:negative regulation of transcription from RNA polymerase II promoter;	GO:0005622:intracellular;GO:0017053:transcriptional repressor complex;	GO:0005488:binding;GO:0008270:zinc ion binding;GO:0003676:nucleic acid binding;GO:0003714:transcription corepressor activity;
gene10859	3.96044	3.33528	3.84515e-07	2.2562e-05	NC_000070.6	149104142	149120653	+	Dffa	DNA fragmentation factor%2C alpha subunit	GO:0006309:apoptotic DNA fragmentation;GO:0043066:negative regulation of apoptotic process;	GO:0000790:nuclear chromatin;GO:0005737:cytoplasm;	-
gene34477	8.71818	0.65122	4.00132e-07	2.33565e-05	NC_000080.6	51905271	51914092	-	Ndrg2	N-myc downstream regulated gene 2	GO:0016055:Wnt signaling pathway;GO:0090361:regulation of platelet-derived growth factor production;GO:0001818:negative regulation of cytokine production;GO:0010574:regulation of vascular endothelial growth factor production;GO:0007399:nervous system development;GO:0030154:cell differentiation;GO:0070373:negative regulation of ERK1 and ERK2 cascade;GO:0048662:negative regulation of smooth muscle …	GO:0042995:cell projection;GO:0005737:cytoplasm;GO:0005634:nucleus;	-
gene48498	-8.6903	0.657558	4.00132e-07	2.33565e-05	NT_187004.1	2366231	2369172	-	H2-T23	-	GO:0002474:antigen processing and presentation of peptide antigen via MHC class I;GO:0048839:inner ear development;GO:0001916:positive regulation of T cell mediated cytotoxicity;GO:0002489:antigen processing and presentation of endogenous peptide antigen via MHC class Ib via ER pathway, TAP-dependent;	GO:0016021:integral component of membrane;GO:0042612:MHC class I protein complex;	-
gene22980	4.23018	2.60633	4.01025e-07	2.33565e-05	NC_000075.6	45079101	45108531	+	Amica1	adhesion molecule%2C interacts with CXADR antigen 1	GO:0070633:transepithelial transport;GO:0030593:neutrophil chemotaxis;GO:0007157:heterophilic cell-cell adhesion via plasma membrane cell adhesion molecules;	GO:0005923:bicellular tight junction;GO:0005886:plasma membrane;GO:0016021:integral component of membrane;	GO:0050839:cell adhesion molecule binding;
gene6832	5.95594	1.02169	4.03028e-07	2.33578e-05	NC_000069.6	60081869	60087566	+	Sucnr1	succinate receptor 1	GO:0035589:G-protein coupled purinergic nucleotide receptor signaling pathway;	GO:0005886:plasma membrane;GO:0016021:integral component of membrane;	GO:0045028:G-protein coupled purinergic nucleotide receptor activity;
gene27435	-5.8832	1.0513	4.03028e-07	2.33578e-05	NC_000077.6	58199556	58207592	+	Igtp	interferon gamma induced GTPase	GO:0035458:cellular response to interferon-beta;	GO:0005829:cytosol;	GO:0003924:GTPase activity;
gene38313	-4.35239	2.184	4.14096e-07	2.39404e-05	NC_000082.6	73891976	75447302	-	Robo2	roundabout guidance receptor 2	GO:0007156:homophilic cell adhesion via plasma membrane adhesion molecules;GO:0001657:ureteric bud development;GO:0001656:metanephros development;GO:0016199:axon midline choice point recognition;GO:0050925:negative regulation of negative chemotaxis;GO:0050772:positive regulation of axonogenesis;GO:0021891:olfactory bulb interneuron development;GO:0031290:retinal ganglion cell axon guidance;	GO:0016021:integral component of membrane;GO:0009986:cell surface;GO:0030673:axolemma;	GO:0008046:axon guidance receptor activity;GO:0042802:identical protein binding;GO:0046982:protein heterodimerization activity;
gene27004	4.26759	2.50747	4.18573e-07	2.41401e-05	NC_000077.6	32283672	32284486	+	Hba-a1	hemoglobin alpha%2C adult chain 1	GO:0042744:hydrogen peroxide catabolic process;GO:0045776:negative regulation of blood pressure;GO:0051291:protein heterooligomerization;GO:0010942:positive regulation of cell death;GO:0048821:erythrocyte development;GO:0051930:regulation of sensory perception of pain;GO:0001701:in utero embryonic development;	GO:0022627:cytosolic small ribosomal subunit;GO:0031838:haptoglobin-hemoglobin complex;GO:0005833:hemoglobin complex;	GO:0001540:beta-amyloid binding;GO:0019825:oxygen binding;GO:0020037:heme binding;GO:0043177:organic acid binding;
gene26018	4.18438	2.68594	4.34212e-07	2.49518e-05	NC_000076.6	100015635	100100416	+	Kitl	kit ligand	GO:0001541:ovarian follicle development;GO:0007155:cell adhesion;GO:0045636:positive regulation of melanocyte differentiation;GO:0035162:embryonic hemopoiesis;GO:0002763:positive regulation of myeloid leukocyte differentiation;GO:0033026:negative regulation of mast cell apoptotic process;GO:0001755:neural crest cell migration;GO:0043406:positive regulation of MAP kinase activity;GO:0050731:positi…	GO:0005615:extracellular space;GO:0016021:integral component of membrane;GO:0005737:cytoplasm;GO:0005856:cytoskeleton;GO:0005886:plasma membrane;	GO:0008083:growth factor activity;GO:0005125:cytokine activity;GO:0005173:stem cell factor receptor binding;
gene25581	3.67674	7.81589	4.34763e-07	2.49518e-05	NC_000076.6	79886312	79888216	+	Elane	elastase%2C neutrophil expressed	GO:0006909:phagocytosis;GO:0032496:response to lipopolysaccharide;GO:0001878:response to yeast;GO:0050778:positive regulation of immune response;GO:0044130:negative regulation of growth of symbiont in host;GO:0050900:leukocyte migration;GO:0009411:response to UV;GO:0045415:negative regulation of interleukin-8 biosynthetic process;GO:0045416:positive regulation of interleukin-8 biosynthetic proces…	GO:0030141:secretory granule;GO:0009986:cell surface;	GO:0004252:serine-type endopeptidase activity;GO:0008201:heparin binding;GO:0019955:cytokine binding;GO:0002020:protease binding;
gene47340	-3.86275	3.86635	4.43211e-07	2.53749e-05	NT_166287.2	149713	201155	-	Hipk1	homeodomain interacting protein kinase 1	GO:0000122:negative regulation of transcription from RNA polymerase II promoter;GO:0010803:regulation of tumor necrosis factor-mediated signaling pathway;GO:0010842:retina layer formation;GO:0048596:embryonic camera-type eye morphogenesis;GO:0061072:iris morphogenesis;GO:0008284:positive regulation of cell proliferation;GO:0006468:protein phosphorylation;GO:0060235:lens induction in camera-type e…	GO:0016607:nuclear speck;GO:0016605:PML body;GO:0005737:cytoplasm;	GO:0003714:transcription corepressor activity;GO:0004674:protein serine/threonine kinase activity;GO:0042802:identical protein binding;GO:0003677:DNA binding;GO:0005524:ATP binding;
gene38599	3.94028	3.25036	4.52523e-07	2.58453e-05	NC_000082.6	94370620	94469222	+	Ttc3	tetratricopeptide repeat domain 3	-	-	-
gene39355	4.42096	2.15304	4.63527e-07	2.64099e-05	NC_000083.6	28207778	28228608	+	Def6	differentially expressed in FDCP 6	-	-	-
gene39684	8.68968	0.624538	4.65727e-07	2.64532e-05	NC_000083.6	35517039	35531015	+	Cchcr1	coiled-coil alpha-helical rod protein 1	GO:0030154:cell differentiation;GO:0007275:multicellular organismal development;GO:0006611:protein export from nucleus;	GO:0005737:cytoplasm;GO:0005634:nucleus;	GO:0005515:protein binding;
gene19968	-3.80973	4.13543	4.66532e-07	2.64532e-05	NC_000073.6	142650768	142666816	-	Igf2	insulin-like growth factor 2	GO:0042104:positive regulation of activated T cell proliferation;GO:2000467:positive regulation of glycogen (starch) synthase activity;GO:0007613:memory;GO:0045725:positive regulation of glycogen biosynthetic process;GO:0090031:positive regulation of steroid hormone biosynthetic process;GO:0001503:ossification;GO:0043410:positive regulation of MAPK cascade;GO:0051781:positive regulation of cell d…	GO:0005615:extracellular space;	GO:0043539:protein serine/threonine kinase activator activity;GO:0008083:growth factor activity;GO:0005159:insulin-like growth factor receptor binding;GO:0030546:receptor activator activity;GO:0005158:insulin receptor binding;GO:0005179:hormone activity;
gene48294	-3.82975	3.96346	4.82133e-07	2.72723e-05	NT_187005.1	1382527	1438986	+	Mapk14	mitogen-activated protein kinase 14	GO:0048011:neurotrophin TRK receptor signaling pathway;GO:0006006:glucose metabolic process;GO:0000902:cell morphogenesis;GO:0023014:signal transduction by protein phosphorylation;GO:0019395:fatty acid oxidation;GO:0051149:positive regulation of muscle cell differentiation;GO:0006915:apoptotic process;GO:0034138:toll-like receptor 3 signaling pathway;GO:0071479:cellular response to ionizing radia…	GO:0044445:cytosolic part;GO:0005654:nucleoplasm;GO:0000922:spindle pole;GO:0005739:mitochondrion;GO:0005829:cytosol;	GO:0008022:protein C-terminus binding;GO:0004708:MAP kinase kinase activity;GO:0051525:NFAT protein binding;GO:0004707:MAP kinase activity;GO:0005524:ATP binding;
gene6383	3.65414	7.49595	5.05286e-07	2.84642e-05	NC_000069.6	20215616	20242209	-	Cpa3	carboxypeptidase A3%2C mast cell	GO:0002002:regulation of angiotensin levels in blood;GO:0006508:proteolysis;	GO:0030133:transport vesicle;	GO:0004181:metallocarboxypeptidase activity;GO:0008270:zinc ion binding;
gene39155	3.65895	6.97264	5.06615e-07	2.84642e-05	NC_000083.6	24163866	24169429	-	Atp6v0c	ATPase%2C H+ transporting%2C lysosomal V0 subunit C	GO:0015991:ATP hydrolysis coupled proton transport;GO:0007035:vacuolar acidification;GO:0007042:lysosomal lumen acidification;	GO:0005764:lysosome;GO:0016021:integral component of membrane;GO:0005794:Golgi apparatus;GO:0016471:vacuolar proton-transporting V-type ATPase complex;GO:0033179:proton-transporting V-type ATPase, V0 domain;	GO:0008553:hydrogen-exporting ATPase activity, phosphorylative mechanism;GO:0031625:ubiquitin protein ligase binding;
gene26678	4.94764	1.48887	5.08031e-07	2.84642e-05	NC_000077.6	5861866	5872248	+	Aebp1	AE binding protein 1	GO:0006355:regulation of transcription, DNA-templated;GO:0006508:proteolysis;GO:0007155:cell adhesion;	GO:0005615:extracellular space;GO:0005737:cytoplasm;GO:0005634:nucleus;	GO:0004181:metallocarboxypeptidase activity;GO:0005516:calmodulin binding;GO:0008270:zinc ion binding;GO:0003677:DNA binding;GO:0003714:transcription corepressor activity;
gene28367	-4.87619	1.52077	5.08031e-07	2.84642e-05	NC_000077.6	87089156	87108714	-	Prr11	proline rich 11	-	-	-
gene11037	4.15639	2.65978	5.09517e-07	2.84798e-05	NC_000070.6	156026164	156028896	+	Tnfrsf18	tumor necrosis factor receptor superfamily%2C member 18	GO:0006915:apoptotic process;	GO:0005576:extracellular region;GO:0005887:integral component of plasma membrane;GO:0009897:external side of plasma membrane;	GO:0005515:protein binding;
gene19237	5.91163	0.980146	5.12166e-07	2.85602e-05	NC_000073.6	109758056	109781545	-	Nrip3	nuclear receptor interacting protein 3	GO:0006508:proteolysis;	-	GO:0004190:aspartic-type endopeptidase activity;
gene10391	4.33769	2.26094	5.13935e-07	2.85913e-05	NC_000070.6	133600556	133602168	-	Sfn	stratifin	GO:0030307:positive regulation of cell growth;GO:0008630:intrinsic apoptotic signaling pathway in response to DNA damage;GO:0043616:keratinocyte proliferation;GO:0046827:positive regulation of protein export from nucleus;GO:0008285:negative regulation of cell proliferation;GO:0000079:regulation of cyclin-dependent protein serine/threonine kinase activity;GO:0043154:negative regulation of cysteine…	GO:0005737:cytoplasm;GO:0005634:nucleus;	GO:0019901:protein kinase binding;GO:0051219:phosphoprotein binding;GO:0019904:protein domain specific binding;
gene28983	4.59674	1.85301	5.25397e-07	2.91602e-05	NC_000077.6	105967945	105989964	+	Ace	angiotensin I converting enzyme (peptidyl-dipeptidase A) 1	GO:0050769:positive regulation of neurogenesis;GO:0032496:response to lipopolysaccharide;GO:0043171:peptide catabolic process;GO:0001822:kidney development;GO:0048286:lung alveolus development;GO:0060978:angiogenesis involved in coronary vascular morphogenesis;GO:0031100:organ regeneration;GO:0007283:spermatogenesis;GO:0002446:neutrophil mediated immunity;GO:0042755:eating behavior;GO:0007568:agi…	GO:0005615:extracellular space;GO:0016021:integral component of membrane;GO:0009897:external side of plasma membrane;GO:0005768:endosome;	GO:0004175:endopeptidase activity;GO:0008270:zinc ion binding;GO:0008144:drug binding;GO:0031404:chloride ion binding;GO:0008241:peptidyl-dipeptidase activity;GO:0031711:bradykinin receptor binding;GO:0004180:carboxypeptidase activity;GO:0003779:actin binding;GO:0042277:peptide binding;GO:0008237:metallopeptidase activity;
gene32856	5.88895	0.958919	5.78624e-07	3.20389e-05	NC_000079.6	67885454	67889982	-	Gm40991	-	-	-	-
gene4946	4.10433	2.72401	5.85675e-07	3.23534e-05	NC_000068.7	124089918	124667789	+	Sema6d	sema domain%2C transmembrane domain (TM)%2C and cytoplasmic domain%2C (semaphorin) 6D	GO:0030154:cell differentiation;GO:0007399:nervous system development;	GO:0016021:integral component of membrane;GO:0005886:plasma membrane;	GO:0030215:semaphorin receptor binding;GO:0004872:receptor activity;
gene34122	4.45795	1.97415	5.94281e-07	3.27521e-05	NC_000080.6	34411068	34503461	-	Bmpr1a	bone morphogenetic protein receptor%2C type 1A	GO:0030501:positive regulation of bone mineralization;GO:0003272:endocardial cushion formation;GO:0050768:negative regulation of neurogenesis;GO:0007398:ectoderm development;GO:0002053:positive regulation of mesenchymal cell proliferation;GO:0001701:in utero embryonic development;GO:0006955:immune response;GO:0045669:positive regulation of osteoblast differentiation;GO:0009950:dorsal/ventral axis…	GO:0005901:caveola;GO:0016021:integral component of membrane;GO:0030425:dendrite;GO:0043025:neuronal cell body;	GO:0005024:transforming growth factor beta-activated receptor activity;GO:0042803:protein homodimerization activity;GO:0046872:metal ion binding;GO:0005524:ATP binding;GO:0000981:sequence-specific DNA binding RNA polymerase II transcription factor activity;GO:0046332:SMAD binding;
gene13790	-4.84617	1.49295	6.05924e-07	3.33159e-05	NC_000072.6	18170262	18322774	+	Cftr	cystic fibrosis transmembrane conductance regulator	GO:0048146:positive regulation of fibroblast proliferation;GO:2000811:negative regulation of anoikis;GO:0061180:mammary gland epithelium development;GO:0009267:cellular response to starvation;GO:0060716:labyrinthine layer blood vessel development;GO:0015705:iodide transport;GO:0051899:membrane depolarization;GO:0060056:mammary gland involution;GO:0045019:negative regulation of nitric oxide biosyn…	GO:0005902:microvillus;GO:0009925:basal plasma membrane;GO:0016324:apical plasma membrane;GO:0031205:endoplasmic reticulum Sec complex;GO:0005938:cell cortex;GO:0002080:acrosomal membrane;GO:0005578:proteinaceous extracellular matrix;GO:0031901:early endosome membrane;GO:0048471:perinuclear region of cytoplasm;GO:0034707:chloride channel complex;GO:0005901:caveola;GO:0000139:Golgi membrane;GO:000…	GO:0030165:PDZ domain binding;GO:0005008:hepatocyte growth factor-activated receptor activity;GO:0005260:channel-conductance-controlling ATPase activity;GO:0005109:frizzled binding;GO:0005198:structural molecule activity;GO:0050998:nitric-oxide synthase binding;GO:0005113:patched binding;GO:0019869:chloride channel inhibitor activity;GO:0016504:peptidase activator activity;GO:0005524:ATP binding;…
gene46846	-3.66701	5.58979	6.16803e-07	3.38352e-05	NT_039198.1	197223	268677	+	Farsb	phenylalanyl-tRNA synthetase%2C beta subunit	GO:0006432:phenylalanyl-tRNA aminoacylation;	GO:0005737:cytoplasm;	GO:0003723:RNA binding;GO:0005524:ATP binding;GO:0004826:phenylalanine-tRNA ligase activity;GO:0000287:magnesium ion binding;
gene820	3.65731	5.65351	6.20251e-07	3.39454e-05	NC_000067.6	71585473	71653234	-	Fn1	fibronectin 1	GO:0001525:angiogenesis;GO:0010952:positive regulation of peptidase activity;GO:0008360:regulation of cell shape;GO:0071347:cellular response to interleukin-1;GO:0007161:calcium-independent cell-matrix adhesion;GO:0043066:negative regulation of apoptotic process;GO:0030198:extracellular matrix organization;GO:0034446:substrate adhesion-dependent cell spreading;GO:0007044:cell-substrate junction a…	GO:0005604:basement membrane;GO:0005793:endoplasmic reticulum-Golgi intermediate compartment;GO:0005577:fibrinogen complex;GO:0016324:apical plasma membrane;	GO:0016504:peptidase activator activity;GO:0045340:mercury ion binding;GO:0008201:heparin binding;GO:0002020:protease binding;
gene9521	-8.60644	0.580148	6.35441e-07	3.46963e-05	NC_000070.6	91250766	91400059	-	Elavl2	ELAV (embryonic lethal%2C abnormal vision%2C Drosophila)-like 2 (Hu antigen B)	GO:0006355:regulation of transcription, DNA-templated;	-	GO:0000166:nucleotide binding;GO:0003723:RNA binding;GO:0003730:mRNA 3'-UTR binding;GO:0005515:protein binding;
gene16283	4.29042	2.21678	6.71622e-07	3.65871e-05	NC_000073.6	3908277	3915585	-	Lilra6	leukocyte immunoglobulin-like receptor%2C subfamily A (with TM domain)%2C member 6	-	-	-
gene29780	-3.85229	3.44767	7.10295e-07	3.85362e-05	NC_000078.6	26442743	26456452	-	Rsad2	radical S-adenosyl methionine domain containing 2	GO:0050709:negative regulation of protein secretion;GO:0030278:regulation of ossification;GO:2000553:positive regulation of T-helper 2 cell cytokine production;GO:0051607:defense response to virus;GO:0045071:negative regulation of viral genome replication;GO:0034165:positive regulation of toll-like receptor 9 signaling pathway;GO:0043367:CD4-positive, alpha-beta T cell differentiation;GO:0034157:…	GO:0005743:mitochondrial inner membrane;GO:0005789:endoplasmic reticulum membrane;GO:0005741:mitochondrial outer membrane;GO:0005811:lipid particle;	GO:0051539:4 iron, 4 sulfur cluster binding;GO:0043621:protein self-association;GO:0046872:metal ion binding;GO:0003824:catalytic activity;
gene1635	3.80911	3.53816	7.11392e-07	3.85362e-05	NC_000067.6	133382300	133424212	-	Sox13	SRY (sex determining region Y)-box 13	GO:0006355:regulation of transcription, DNA-templated;	GO:0005634:nucleus;	GO:0043565:sequence-specific DNA binding;
gene1946	-3.72024	4.18876	7.13202e-07	3.85362e-05	NC_000067.6	156804166	156939838	-	Ralgps2	Ral GEF with PH domain and SH3 binding motif 2	GO:0007264:small GTPase mediated signal transduction;	GO:0005737:cytoplasm;GO:0005886:plasma membrane;	GO:0005085:guanyl-nucleotide exchange factor activity;GO:0005543:phospholipid binding;
gene27764	4.68339	1.62952	7.14054e-07	3.85362e-05	NC_000077.6	69183885	69197843	-	Alox8	arachidonate 8-lipoxygenase	GO:0019370:leukotriene biosynthetic process;GO:0008285:negative regulation of cell proliferation;GO:0045926:negative regulation of growth;GO:0045786:negative regulation of cell cycle;	GO:0005737:cytoplasm;	GO:0005506:iron ion binding;GO:0050473:arachidonate 15-lipoxygenase activity;GO:0016165:linoleate 13S-lipoxygenase activity;
gene13228	5.22468	1.21256	7.1557e-07	3.85362e-05	NC_000071.6	137605105	137611764	-	Pcolce	procollagen C-endopeptidase enhancer protein	GO:0010952:positive regulation of peptidase activity;GO:0006508:proteolysis;	GO:0005615:extracellular space;GO:0070062:extracellular exosome;GO:0031012:extracellular matrix;GO:0005581:collagen trimer;	GO:0008201:heparin binding;GO:0005518:collagen binding;GO:0016504:peptidase activator activity;
gene34474	4.89934	1.44368	7.24953e-07	3.89526e-05	NC_000080.6	51853768	51854643	+	Ear6	eosinophil-associated%2C ribonuclease A family%2C member 6	GO:0016070:RNA metabolic process;	GO:0030141:secretory granule;	GO:0004519:endonuclease activity;GO:0004540:ribonuclease activity;
gene21396	-3.86165	3.39597	7.27194e-07	3.89842e-05	NC_000074.6	87661810	87959595	-	Zfp423	zinc finger protein 423	GO:0007219:Notch signaling pathway;GO:0007399:nervous system development;GO:0030154:cell differentiation;GO:0030513:positive regulation of BMP signaling pathway;GO:0045892:negative regulation of transcription, DNA-templated;GO:0045893:positive regulation of transcription, DNA-templated;	GO:0005634:nucleus;	GO:0008270:zinc ion binding;GO:0043565:sequence-specific DNA binding;GO:0046982:protein heterodimerization activity;GO:0042803:protein homodimerization activity;
gene10974	8.60064	0.54142	7.45e-07	3.9579e-05	NC_000070.6	154316122	154636873	-	Prdm16	PR domain containing 16	GO:0050872:white fat cell differentiation;GO:0060021:palate development;GO:0000122:negative regulation of transcription from RNA polymerase II promoter;GO:0030512:negative regulation of transforming growth factor beta receptor signaling pathway;GO:0050873:brown fat cell differentiation;GO:0030853:negative regulation of granulocyte differentiation;GO:0035019:somatic stem cell maintenance;GO:004358…	GO:0017053:transcriptional repressor complex;	GO:0008270:zinc ion binding;GO:0003713:transcription coactivator activity;GO:0043565:sequence-specific DNA binding;GO:0046332:SMAD binding;
gene33722	8.60064	0.54142	7.45e-07	3.9579e-05	NC_000080.6	8225511	8259019	-	Acox2	acyl-Coenzyme A oxidase 2%2C branched chain	GO:0006635:fatty acid beta-oxidation;	GO:0005777:peroxisome;	GO:0050660:flavin adenine dinucleotide binding;GO:0005102:receptor binding;GO:0003995:acyl-CoA dehydrogenase activity;GO:0003997:acyl-CoA oxidase activity;GO:0005504:fatty acid binding;GO:0033791:3alpha,7alpha,12alpha-trihydroxy-5beta-cholestanoyl-CoA 24-hydroxylase activity;
gene42461	-8.57737	0.553387	7.45e-07	3.9579e-05	NC_000085.6	18930609	19111196	-	Rorb	RAR-related orphan receptor beta	GO:0007420:brain development;GO:0042462:eye photoreceptor cell development;GO:0007601:visual perception;GO:0043401:steroid hormone mediated signaling pathway;GO:0030522:intracellular receptor signaling pathway;GO:0045893:positive regulation of transcription, DNA-templated;GO:0007623:circadian rhythm;GO:0009725:response to hormone;	GO:0005634:nucleus;	GO:0005515:protein binding;GO:0008270:zinc ion binding;GO:0003707:steroid hormone receptor activity;GO:0004879:ligand-activated sequence-specific DNA binding RNA polymerase II transcription factor activity;GO:0008502:melatonin receptor activity;GO:0043565:sequence-specific DNA binding;
gene48100	-8.57737	0.553387	7.45e-07	3.9579e-05	NT_166305.2	1729240	1734653	+	Lyrm5	LYR motif containing 5	-	GO:0005739:mitochondrion;	-
gene47491	-4.44423	1.80804	7.4722e-07	3.96077e-05	NT_166299.2	1550926	1557386	-	Fbxo6	F-box protein 6	GO:0006281:DNA repair;GO:0030433:ER-associated ubiquitin-dependent protein catabolic process;GO:0006516:glycoprotein catabolic process;GO:0016567:protein ubiquitination;GO:0006986:response to unfolded protein;GO:0031146:SCF-dependent proteasomal ubiquitin-dependent protein catabolic process;	GO:0019005:SCF ubiquitin ligase complex;GO:0005737:cytoplasm;	GO:0001948:glycoprotein binding;GO:0004842:ubiquitin-protein transferase activity;GO:0030246:carbohydrate binding;
gene32486	3.57497	8.93297	7.54942e-07	3.99273e-05	NC_000079.6	55005985	55021476	-	Hk3	hexokinase 3	GO:0001678:cellular glucose homeostasis;GO:0046835:carbohydrate phosphorylation;GO:0006096:glycolytic process;	GO:0005829:cytosol;GO:0043234:protein complex;GO:0005739:mitochondrion;	GO:0042562:hormone binding;GO:0019899:enzyme binding;GO:0005524:ATP binding;GO:0004340:glucokinase activity;GO:0019158:mannokinase activity;GO:0008865:fructokinase activity;
gene3733	4.66891	1.616	7.73518e-07	4.08182e-05	NC_000068.7	64912476	65022766	-	Grb14	growth factor receptor bound protein 14	GO:0035556:intracellular signal transduction;GO:0046627:negative regulation of insulin receptor signaling pathway;	GO:0000139:Golgi membrane;GO:0010008:endosome membrane;GO:0005886:plasma membrane;	GO:0005070:SH3/SH2 adaptor activity;GO:0005543:phospholipid binding;GO:0051219:phosphoprotein binding;
gene26357	5.20535	1.19449	7.94989e-07	4.17644e-05	NC_000076.6	127000065	127020994	+	Avil	advillin	GO:0060271:cilium morphogenesis;GO:0010976:positive regulation of neuron projection development;GO:0051693:actin filament capping;GO:0006950:response to stress;	GO:0005856:cytoskeleton;GO:0042995:cell projection;GO:0005737:cytoplasm;	GO:0003779:actin binding;
gene39881	5.20535	1.19449	7.94989e-07	4.17644e-05	NC_000083.6	40293758	40319243	-	Crisp1	cysteine-rich secretory protein 1	-	GO:0042581:specific granule;GO:0005576:extracellular region;	-
gene18760	4.1535	2.40097	7.9986e-07	4.19269e-05	NC_000073.6	99381415	99460984	+	Gdpd5	glycerophosphodiester phosphodiesterase domain containing 5	GO:0006629:lipid metabolic process;GO:0006071:glycerol metabolic process;GO:0048505:regulation of timing of cell differentiation;GO:0031175:neuron projection development;GO:0021895:cerebral cortex neuron differentiation;GO:0021522:spinal cord motor neuron differentiation;GO:0045746:negative regulation of Notch signaling pathway;	GO:0016021:integral component of membrane;GO:0042995:cell projection;GO:0005737:cytoplasm;	GO:0008889:glycerophosphodiester phosphodiesterase activity;
gene46365	4.52087	1.78211	8.02958e-07	4.1996e-05	NW_012132910.1	217500	232133	+	Rasgrp2	RAS%2C guanyl releasing protein 2	GO:0051056:regulation of small GTPase mediated signal transduction;	GO:0032587:ruffle membrane;GO:0030054:cell junction;GO:0043005:neuron projection;GO:0005829:cytosol;GO:0045202:synapse;	GO:0005085:guanyl-nucleotide exchange factor activity;GO:0005509:calcium ion binding;
gene21087	4.86622	1.41275	8.70192e-07	4.53979e-05	NC_000074.6	71691373	71702625	-	B3gnt3	UDP-GlcNAc:betaGal beta-1%2C3-N-acetylglucosaminyltransferase 3	GO:0006486:protein glycosylation;	GO:0005794:Golgi apparatus;GO:0016021:integral component of membrane;	GO:0008378:galactosyltransferase activity;
gene19771	8.56969	0.512622	8.75702e-07	4.53979e-05	NC_000073.6	137193671	137322777	-	Ebf3	early B cell factor 3	GO:0007275:multicellular organismal development;GO:0045893:positive regulation of transcription, DNA-templated;	GO:0005634:nucleus;	GO:0046872:metal ion binding;GO:0003677:DNA binding;GO:0046983:protein dimerization activity;
gene21006	8.56969	0.512622	8.75702e-07	4.53979e-05	NC_000074.6	70493107	70504081	+	Crlf1	cytokine receptor-like factor 1	GO:0042517:positive regulation of tyrosine phosphorylation of Stat3 protein;GO:2000672:negative regulation of motor neuron apoptotic process;GO:0008284:positive regulation of cell proliferation;	GO:0097058:CRLF-CLCF1 complex;GO:0005737:cytoplasm;GO:0005886:plasma membrane;	GO:0005127:ciliary neurotrophic factor receptor binding;GO:0019955:cytokine binding;GO:0046982:protein heterodimerization activity;GO:0005125:cytokine activity;
gene2172	-8.5477	0.526116	8.75702e-07	4.53979e-05	NC_000067.6	170945108	170949763	+	Gm39701	-	-	-	-
gene28774	5.18575	1.17621	8.84207e-07	4.56382e-05	NC_000077.6	100415694	100424840	+	Fkbp10	FK506 binding protein 10	GO:0006457:protein folding;GO:0000413:protein peptidyl-prolyl isomerization;	GO:0016020:membrane;GO:0005783:endoplasmic reticulum;	GO:0005528:FK506 binding;GO:0005515:protein binding;GO:0005509:calcium ion binding;GO:0003755:peptidyl-prolyl cis-trans isomerase activity;
gene33906	5.18575	1.17621	8.84207e-07	4.56382e-05	NC_000080.6	24133953	24246474	-	Dlg5	discs%2C large homolog 5 (Drosophila)	-	GO:0005913:cell-cell adherens junction;	GO:0008092:cytoskeletal protein binding;GO:0008013:beta-catenin binding;
gene9704	3.63176	4.89537	9.19708e-07	4.7367e-05	NC_000070.6	106442334	106464325	-	Pcsk9	proprotein convertase subtilisin/kexin type 9	GO:0043086:negative regulation of catalytic activity;GO:0032869:cellular response to insulin stimulus;GO:0032803:regulation of low-density lipoprotein particle receptor catabolic process;GO:0010989:negative regulation of low-density lipoprotein particle clearance;GO:0001920:negative regulation of receptor recycling;GO:0008203:cholesterol metabolic process;GO:0042157:lipoprotein metabolic process;…	GO:0005615:extracellular space;GO:0005764:lysosome;GO:0005794:Golgi apparatus;GO:0005770:late endosome;GO:0009986:cell surface;GO:0005769:early endosome;GO:0048471:perinuclear region of cytoplasm;GO:0005791:rough endoplasmic reticulum;	GO:0034190:apolipoprotein receptor binding;GO:0019871:sodium channel inhibitor activity;GO:0004252:serine-type endopeptidase activity;GO:0034189:very-low-density lipoprotein particle binding;GO:0043621:protein self-association;GO:0050750:low-density lipoprotein particle receptor binding;GO:0070326:very-low-density lipoprotein particle receptor binding;GO:0030169:low-density lipoprotein particle b…
gene19282	5.16589	1.15768	9.84556e-07	5.05963e-05	NC_000073.6	112427706	112591688	+	Parva	parvin%2C alpha	-	-	-
gene39704	3.72227	3.73493	1.00461e-06	5.15146e-05	NC_000083.6	35865561	35875596	+	Ppp1r18	protein phosphatase 1%2C regulatory subunit 18	-	GO:0005856:cytoskeleton;GO:0005737:cytoplasm;	GO:0019902:phosphatase binding;GO:0003779:actin binding;
gene45912	4.83232	1.38114	1.04806e-06	5.3626e-05	NW_016097312.1	174402	177942	+	Cox20	COX20 Cox2 chaperone	-	GO:0016021:integral component of membrane;GO:0005739:mitochondrion;	-
gene32413	3.75916	3.33051	1.08529e-06	5.54107e-05	NC_000079.6	51408618	51422797	+	S1pr3	sphingosine-1-phosphate receptor 3	GO:0006954:inflammatory response;GO:0007193:adenylate cyclase-inhibiting G-protein coupled receptor signaling pathway;GO:0003376:sphingosine-1-phosphate signaling pathway;GO:0032651:regulation of interleukin-1 beta production;	GO:0005887:integral component of plasma membrane;	GO:0038036:sphingosine-1-phosphate receptor activity;
gene16177	3.54694	5.99744	1.12372e-06	5.72488e-05	NC_000072.6	146577635	146599198	+	Fgfr1op2	FGFR1 oncogene partner 2	GO:0042060:wound healing;	GO:0005829:cytosol;GO:0005737:cytoplasm;	GO:0042803:protein homodimerization activity;
gene27797	4.81507	1.36508	1.15169e-06	5.85477e-05	NC_000077.6	69686240	69696098	-	Tnfsf12	tumor necrosis factor (ligand) superfamily%2C member 12	GO:0001525:angiogenesis;GO:2001238:positive regulation of extrinsic apoptotic signaling pathway;GO:0006955:immune response;GO:0030154:cell differentiation;	GO:0016021:integral component of membrane;GO:0005615:extracellular space;GO:0048471:perinuclear region of cytoplasm;GO:0005886:plasma membrane;	GO:0005125:cytokine activity;GO:0005164:tumor necrosis factor receptor binding;
gene27644	8.50573	0.453255	1.21973e-06	6.1608e-05	NC_000077.6	63128982	63159547	+	Pmp22	peripheral myelin protein 22	GO:0007050:cell cycle arrest;GO:0008285:negative regulation of cell proliferation;GO:0007422:peripheral nervous system development;GO:0032288:myelin assembly;GO:0010977:negative regulation of neuron projection development;	GO:0043234:protein complex;GO:0005923:bicellular tight junction;GO:0005739:mitochondrion;GO:0016021:integral component of membrane;GO:0005778:peroxisomal membrane;GO:0043218:compact myelin;GO:0005886:plasma membrane;	-
gene28687	8.50573	0.453255	1.21973e-06	6.1608e-05	NC_000077.6	99065678	99089306	-	Tns4	tensin 4	GO:0006915:apoptotic process;GO:0008104:protein localization;	GO:0005856:cytoskeleton;GO:0005737:cytoplasm;GO:0005925:focal adhesion;	GO:0003779:actin binding;
gene37877	8.50573	0.453255	1.21973e-06	6.1608e-05	NC_000082.6	32777419	32797435	-	Muc20	mucin 20	GO:0051260:protein homooligomerization;GO:0048012:hepatocyte growth factor receptor signaling pathway;GO:0000187:activation of MAPK activity;	GO:0009925:basal plasma membrane;	GO:0005515:protein binding;
gene42855	-4.24672	1.87466	1.22588e-06	6.17862e-05	NC_000085.6	43612325	43615892	+	Nkx2-3	NK2 homeobox 3	GO:0030225:macrophage differentiation;GO:0042127:regulation of cell proliferation;GO:0022612:gland morphogenesis;GO:0002317:plasma cell differentiation;GO:0050900:leukocyte migration;GO:0048541:Peyer's patch development;GO:0048621:post-embryonic digestive tract morphogenesis;GO:0048535:lymph node development;GO:0042475:odontogenesis of dentin-containing tooth;GO:0045944:positive regulation of tra…	-	GO:0003677:DNA binding;
gene24508	3.73195	3.30541	1.2664e-06	6.3606e-05	NC_000076.6	3740251	3967303	+	Plekhg1	pleckstrin homology domain containing%2C family G (with RhoGef domain) member 1	-	-	-
gene798	4.57883	1.53211	1.26737e-06	6.3606e-05	NC_000067.6	67000517	67038889	-	Lancl1	LanC (bacterial lantibiotic synthetase component C)-like 1	GO:0007186:G-protein coupled receptor signaling pathway;	GO:0005737:cytoplasm;GO:0005887:integral component of plasma membrane;GO:0005634:nucleus;GO:0015630:microtubule cytoskeleton;	GO:0050750:low-density lipoprotein particle receptor binding;GO:0008270:zinc ion binding;GO:0003824:catalytic activity;GO:0017124:SH3 domain binding;GO:0043295:glutathione binding;
gene9178	4.32737	1.85252	1.31276e-06	6.57437e-05	NC_000070.6	58042796	58206596	-	Svep1	sushi%2C von Willebrand factor type A%2C EGF and pentraxin domain containing 1	-	-	-
gene42010	5.10459	1.10065	1.3689e-06	6.84102e-05	NC_000085.6	5473960	5481854	+	Efemp2	epidermal growth factor-containing fibulin-like extracellular matrix protein 2	GO:0007596:blood coagulation;	GO:0016020:membrane;GO:0005578:proteinaceous extracellular matrix;	GO:0005509:calcium ion binding;GO:0004888:transmembrane signaling receptor activity;
gene5459	-3.9792	2.33356	1.37209e-06	6.84247e-05	NC_000068.7	152687148	152687946	+	Mcts2	malignant T cell amplified sequence 2	GO:0006355:regulation of transcription, DNA-templated;	GO:0005737:cytoplasm;	GO:0003723:RNA binding;
gene14919	4.77993	1.3324	1.39446e-06	6.92476e-05	NC_000072.6	72626371	72789045	-	Tcf7l1	transcription factor 7 like 1 (T cell specific%2C HMG box)	GO:0060070:canonical Wnt signaling pathway;GO:0048699:generation of neurons;GO:0046022:positive regulation of transcription from RNA polymerase II promoter during mitosis;GO:0045892:negative regulation of transcription, DNA-templated;GO:0035019:somatic stem cell maintenance;GO:0007420:brain development;GO:0048319:axial mesoderm morphogenesis;GO:0008595:anterior/posterior axis specification, embry…	GO:0005667:transcription factor complex;	GO:0044212:transcription regulatory region DNA binding;GO:0043565:sequence-specific DNA binding;GO:0003700:sequence-specific DNA binding transcription factor activity;GO:0003682:chromatin binding;GO:0008013:beta-catenin binding;
gene7059	4.77993	1.3324	1.39446e-06	6.92476e-05	NC_000069.6	83766158	83774314	+	Sfrp2	secreted frizzled-related protein 2	GO:0043065:positive regulation of apoptotic process;GO:0045892:negative regulation of transcription, DNA-templated;GO:0033138:positive regulation of peptidyl-serine phosphorylation;GO:0008284:positive regulation of cell proliferation;GO:2000041:negative regulation of planar cell polarity pathway involved in axis elongation;GO:0050680:negative regulation of epithelial cell proliferation;GO:0045669…	GO:0005615:extracellular space;GO:0005886:plasma membrane;GO:0005737:cytoplasm;	GO:0017147:Wnt-protein binding;GO:0048018:receptor agonist activity;GO:0042813:Wnt-activated receptor activity;GO:0030165:PDZ domain binding;GO:0061133:endopeptidase activator activity;GO:0010577:metalloenzyme activator activity;
gene47211	-4.22309	1.85295	1.40645e-06	6.96962e-05	NT_095534.1	9286	10677	+	Hbb-y	hemoglobin Y%2C beta-like embryonic chain	GO:0051291:protein heterooligomerization;GO:0000122:negative regulation of transcription from RNA polymerase II promoter;GO:0015671:oxygen transport;	GO:0005833:hemoglobin complex;	GO:0031721:hemoglobin alpha binding;GO:0005344:oxygen transporter activity;GO:0019825:oxygen binding;GO:0020037:heme binding;GO:0005506:iron ion binding;
gene38043	5.71937	0.800943	1.42078e-06	7.02585e-05	NC_000082.6	44485045	44558870	-	Boc	biregional cell adhesion molecule-related/down-regulated by oncogenes (Cdon) binding protein	GO:0007411:axon guidance;GO:0007224:smoothened signaling pathway;GO:0016337:single organismal cell-cell adhesion;GO:0045663:positive regulation of myoblast differentiation;	GO:0030424:axon;GO:0009986:cell surface;GO:0043025:neuronal cell body;GO:0030426:growth cone;GO:0005887:integral component of plasma membrane;	GO:0005515:protein binding;
gene12567	8.47266	0.422636	1.4456e-06	7.11876e-05	NC_000071.6	109467102	109478883	+	LOC108169060	-	-	-	-
gene47475	-8.45485	0.441045	1.4456e-06	7.11876e-05	NT_166299.2	1268451	1269761	+	Fv1	Friend virus susceptibility 1	GO:0009615:response to virus;	GO:0005794:Golgi apparatus;	-
gene789	4.41308	1.68183	1.45549e-06	7.15251e-05	NC_000067.6	66719243	66817596	-	Kansl1l	KAT8 regulatory NSL complex subunit 1-like	-	GO:0000123:histone acetyltransferase complex;	-
gene16186	3.73826	3.06339	1.4703e-06	7.21029e-05	NC_000072.6	146888080	147032025	+	Ppfibp1	PTPRF interacting protein%2C binding protein 1 (liprin beta 1)	-	-	-
gene5436	-3.55317	4.69939	1.47646e-06	7.22547e-05	NC_000068.7	152393611	152398046	-	Sox12	SRY (sex determining region Y)-box 12	GO:0014718:positive regulation of satellite cell activation involved in skeletal muscle regeneration;GO:0000122:negative regulation of transcription from RNA polymerase II promoter;GO:0045165:cell fate commitment;GO:0008584:male gonad development;GO:0065004:protein-DNA complex assembly;GO:0021510:spinal cord development;GO:0048627:myoblast development;GO:2000288:positive regulation of myoblast pr…	GO:0005737:cytoplasm;GO:0032993:protein-DNA complex;GO:0005634:nucleus;	GO:0001077:RNA polymerase II core promoter proximal region sequence-specific DNA binding transcription factor activity involved in positive regulation of transcription;GO:0001105:RNA polymerase II transcription coactivator activity;GO:0000976:transcription regulatory region sequence-specific DNA binding;GO:0003682:chromatin binding;
gene37398	4.76204	1.31579	1.53653e-06	7.50388e-05	NC_000082.6	10480014	10528606	+	Ciita	class II transactivator	GO:0000122:negative regulation of transcription from RNA polymerase II promoter;GO:0045348:positive regulation of MHC class II biosynthetic process;GO:0046677:response to antibiotic;GO:0034341:response to interferon-gamma;GO:0045944:positive regulation of transcription from RNA polymerase II promoter;GO:0045345:positive regulation of MHC class I biosynthetic process;	GO:0016605:PML body;	GO:0008022:protein C-terminus binding;GO:0033613:activating transcription factor binding;GO:0044212:transcription regulatory region DNA binding;GO:0032403:protein complex binding;GO:0005524:ATP binding;
gene19899	-3.5338	4.79951	1.54688e-06	7.5388e-05	NC_000073.6	141263183	141266499	-	Irf7	interferon regulatory factor 7	GO:0002819:regulation of adaptive immune response;GO:0060340:positive regulation of type I interferon-mediated signaling pathway;GO:0016064:immunoglobulin mediated immune response;GO:0032728:positive regulation of interferon-beta production;GO:0045351:type I interferon biosynthetic process;GO:0032727:positive regulation of interferon-alpha production;GO:0034124:regulation of MyD88-dependent toll-…	GO:0044424:intracellular part;GO:0005737:cytoplasm;GO:0005634:nucleus;	GO:0005515:protein binding;GO:0000982:RNA polymerase II core promoter proximal region sequence-specific DNA binding transcription factor activity;GO:0000979:RNA polymerase II core promoter sequence-specific DNA binding;
gene10854	4.03882	2.29453	1.59785e-06	7.77113e-05	NC_000070.6	148960535	149099812	-	Pex14	peroxisomal biogenesis factor 14	GO:0032091:negative regulation of protein binding;GO:0044721:protein import into peroxisome matrix, substrate release;GO:0016561:protein import into peroxisome matrix, translocation;GO:0045892:negative regulation of transcription, DNA-templated;GO:0043433:negative regulation of sequence-specific DNA binding transcription factor activity;GO:1901094:negative regulation of protein homotetramerizatio…	GO:0016021:integral component of membrane;GO:0043234:protein complex;GO:0005778:peroxisomal membrane;	GO:0003714:transcription corepressor activity;GO:0005102:receptor binding;GO:0047485:protein N-terminus binding;GO:0008017:microtubule binding;GO:0048487:beta-tubulin binding;
gene20880	-3.86496	2.48291	1.68592e-06	8.1826e-05	NC_000074.6	61928064	62037704	+	Ddx60	DEAD (Asp-Glu-Ala-Asp) box polypeptide 60	-	-	-
gene4976	3.4553	7.02123	1.69392e-06	8.20454e-05	NC_000068.7	126593659	126624025	-	Hdc	histidine decarboxylase	GO:0006520:cellular amino acid metabolic process;	-	GO:0030170:pyridoxal phosphate binding;GO:0016831:carboxy-lyase activity;
gene23876	3.54227	4.45226	1.69795e-06	8.20724e-05	NC_000075.6	96823336	96892688	-	Pxylp1	2-phosphoxylose phosphatase 1	-	GO:0005576:extracellular region;	GO:0003993:acid phosphatase activity;
gene7212	3.60159	3.95951	1.70335e-06	8.21649e-05	NC_000069.6	89183143	89189291	+	Fam189b	family with sequence similarity 189%2C member B	-	GO:0016020:membrane;GO:0016021:integral component of membrane;	GO:0050699:WW domain binding;
gene27121	5.06223	1.06134	1.71579e-06	8.25512e-05	NC_000077.6	44618100	45008096	+	Ebf1	early B cell factor 1	GO:0007275:multicellular organismal development;GO:0045893:positive regulation of transcription, DNA-templated;GO:0006355:regulation of transcription, DNA-templated;	GO:0005634:nucleus;	GO:0046872:metal ion binding;GO:0070742:C2H2 zinc finger domain binding;GO:0003677:DNA binding;GO:0046983:protein dimerization activity;GO:0003700:sequence-specific DNA binding transcription factor activity;
gene19312	8.43881	0.391359	1.71836e-06	8.25512e-05	NC_000073.6	114625903	114636460	-	Calca	calcitonin/calcitonin-related polypeptide%2C alpha	GO:0007218:neuropeptide signaling pathway;GO:0002027:regulation of heart rate;GO:0045892:negative regulation of transcription, DNA-templated;GO:0045779:negative regulation of bone resorption;GO:0001935:endothelial cell proliferation;GO:0010523:negative regulation of calcium ion transport into cytosol;GO:0045671:negative regulation of osteoclast differentiation;GO:0045986:negative regulation of sm…	GO:0005615:extracellular space;GO:0005737:cytoplasm;GO:0043195:terminal bouton;GO:0005634:nucleus;GO:0043025:neuronal cell body;	GO:0005184:neuropeptide hormone activity;GO:0032403:protein complex binding;GO:0031716:calcitonin receptor binding;
gene39373	3.60133	3.89113	1.74291e-06	8.35606e-05	NC_000083.6	28691342	28748405	+	Mapk14	mitogen-activated protein kinase 14	GO:0048011:neurotrophin TRK receptor signaling pathway;GO:0006006:glucose metabolic process;GO:0000902:cell morphogenesis;GO:0023014:signal transduction by protein phosphorylation;GO:0019395:fatty acid oxidation;GO:0051149:positive regulation of muscle cell differentiation;GO:0006915:apoptotic process;GO:0034138:toll-like receptor 3 signaling pathway;GO:0071479:cellular response to ionizing radia…	GO:0044445:cytosolic part;GO:0005654:nucleoplasm;GO:0000922:spindle pole;GO:0005739:mitochondrion;GO:0005634:nucleus;GO:0005829:cytosol;	GO:0008022:protein C-terminus binding;GO:0004708:MAP kinase kinase activity;GO:0051525:NFAT protein binding;GO:0004707:MAP kinase activity;GO:0005524:ATP binding;
gene25508	4.37048	1.64236	1.83629e-06	8.78588e-05	NC_000076.6	78042287	78063622	+	Dnmt3l	DNA (cytosine-5-)-methyltransferase 3-like	GO:0001890:placenta development;GO:0032259:methylation;GO:0045892:negative regulation of transcription, DNA-templated;GO:0001701:in utero embryonic development;GO:0043085:positive regulation of catalytic activity;GO:0060718:chorionic trophoblast cell differentiation;GO:0071514:genetic imprinting;	GO:0005829:cytosol;GO:0000794:condensed nuclear chromosome;GO:0005720:nuclear heterochromatin;	GO:0008047:enzyme activator activity;GO:0046872:metal ion binding;GO:0019899:enzyme binding;GO:0008168:methyltransferase activity;
gene1382	-3.72112	3.1378	1.9103e-06	9.1215e-05	NC_000067.6	107362314	107380475	+	Serpinb11	serine (or cysteine) peptidase inhibitor%2C clade B (ovalbumin)%2C member 11	GO:0010951:negative regulation of endopeptidase activity;GO:0030162:regulation of proteolysis;	GO:0005737:cytoplasm;	GO:0004867:serine-type endopeptidase inhibitor activity;
gene40856	4.25084	1.7816	1.99973e-06	9.52924e-05	NC_000084.6	20030633	20059554	-	Dsc2	desmocollin 2	GO:0086069:bundle of His cell to Purkinje myocyte communication;GO:0007156:homophilic cell adhesion via plasma membrane adhesion molecules;GO:0086005:ventricular cardiac muscle cell action potential;GO:0086091:regulation of heart rate by cardiac conduction;	GO:0016021:integral component of membrane;GO:0005913:cell-cell adherens junction;GO:0030057:desmosome;GO:0005886:plasma membrane;	GO:0005509:calcium ion binding;
gene20727	8.40414	0.359393	2.04881e-06	9.74342e-05	NC_000074.6	45336715	45382291	-	Fam149a	family with sequence similarity 149%2C member A	-	-	-
gene10841	3.58955	3.6542	2.09449e-06	9.94062e-05	NC_000070.6	148448582	148557685	+	Mtor	mechanistic target of rapamycin (serine/threonine kinase)	-	-	-
gene16190	3.46719	5.04697	2.10214e-06	9.95686e-05	NC_000072.6	147042740	147070906	+	Mrps35	mitochondrial ribosomal protein S35	-	GO:0005840:ribosome;GO:0005739:mitochondrion;	-
gene47490	-4.41458	1.47944	2.12999e-06	0.000100686	NT_166299.2	1536226	1550914	+	Mad2l2	MAD2 mitotic arrest deficient-like 2	GO:0033138:positive regulation of peptidyl-serine phosphorylation;GO:0007015:actin filament organization;GO:0051301:cell division;GO:0001558:regulation of cell growth;GO:0043433:negative regulation of sequence-specific DNA binding transcription factor activity;GO:0010719:negative regulation of epithelial to mesenchymal transition;GO:2000048:negative regulation of cell-cell adhesion mediated by ca…	GO:0005737:cytoplasm;GO:0016035:zeta DNA polymerase complex;GO:0005819:spindle;GO:0005634:nucleus;GO:0005680:anaphase-promoting complex;	GO:0001102:RNA polymerase II activating transcription factor binding;GO:0008432:JUN kinase binding;
gene28393	5.66702	0.752458	2.14312e-06	0.000100701	NC_000077.6	87852929	87863679	+	Mks1	Meckel syndrome%2C type 1	GO:0048754:branching morphogenesis of an epithelial tube;GO:0042384:cilium assembly;	GO:0005813:centrosome;GO:0005737:cytoplasm;GO:0016020:membrane;GO:0036038:TCTN-B9D complex;	GO:0005515:protein binding;
gene33234	5.66702	0.752458	2.14312e-06	0.000100701	NC_000079.6	98686236	98695639	-	Tmem171	transmembrane protein 171	-	GO:0016021:integral component of membrane;	-
gene47525	-5.56194	0.755498	2.14312e-06	0.000100701	NT_166299.2	2932766	2981689	+	Ctnnbip1	catenin beta interacting protein 1	-	-	-
gene15371	-4.94276	1.05203	2.16178e-06	0.000101376	NC_000072.6	102163304	102564623	-	Cntn3	contactin 3	GO:0016337:single organismal cell-cell adhesion;GO:0007399:nervous system development;	GO:0046658:anchored component of plasma membrane;	-
gene39703	4.14611	1.89745	2.28138e-06	0.000106772	NC_000083.6	35861318	35865400	+	Nrm	nurim (nuclear envelope membrane protein)	-	GO:0016021:integral component of membrane;GO:0005637:nuclear inner membrane;GO:0005652:nuclear lamina;	-
gene32545	3.49066	4.38204	2.3055e-06	0.000107687	NC_000079.6	56609603	56639339	+	Tgfbi	transforming growth factor%2C beta induced	GO:0007155:cell adhesion;GO:0030198:extracellular matrix organization;	GO:0005604:basement membrane;GO:0005615:extracellular space;GO:0070062:extracellular exosome;	GO:0050840:extracellular matrix binding;
gene37147	-3.50301	4.282	2.43753e-06	0.000113629	NC_000081.6	100621339	100636940	-	Smagp	small cell adhesion glycoprotein	-	GO:0005730:nucleolus;GO:0030659:cytoplasmic vesicle membrane;GO:0030054:cell junction;GO:0005886:plasma membrane;GO:0016021:integral component of membrane;GO:0031410:cytoplasmic vesicle;	-
gene19621	8.36863	0.326709	2.45054e-06	0.00011401	NC_000073.6	128246799	128255699	+	Tgfb1i1	transforming growth factor beta 1 induced transcript 1	GO:0030512:negative regulation of transforming growth factor beta receptor signaling pathway;GO:0045165:cell fate commitment;GO:0030579:ubiquitin-dependent SMAD protein catabolic process;GO:0030511:positive regulation of transforming growth factor beta receptor signaling pathway;GO:0009408:response to heat;GO:0016331:morphogenesis of embryonic epithelium;GO:0030855:epithelial cell differentiation…	GO:0005925:focal adhesion;GO:0005634:nucleus;GO:0031012:extracellular matrix;GO:0043229:intracellular organelle;	GO:0048495:Roundabout binding;GO:0070411:I-SMAD binding;GO:0046872:metal ion binding;GO:0003713:transcription coactivator activity;GO:0050681:androgen receptor binding;
gene37718	5.64011	0.727595	2.46727e-06	0.000114563	NC_000082.6	22892015	22899451	+	Ahsg	alpha-2-HS-glycoprotein	GO:0045780:positive regulation of bone resorption;GO:0030502:negative regulation of bone mineralization;GO:0050766:positive regulation of phagocytosis;GO:0006461:protein complex assembly;GO:0008584:male gonad development;GO:0006953:acute-phase response;GO:0030308:negative regulation of cell growth;GO:0046627:negative regulation of insulin receptor signaling pathway;GO:0050727:regulation of inflam…	GO:0005615:extracellular space;GO:0043234:protein complex;GO:0031012:extracellular matrix;	GO:0030294:receptor signaling protein tyrosine kinase inhibitor activity;GO:0004869:cysteine-type endopeptidase inhibitor activity;
gene36025	-3.7444	2.861	2.51805e-06	0.000116691	NC_000081.6	38661904	38692444	+	Atp6v1c1	ATPase%2C H+ transporting%2C lysosomal V1 subunit C1	GO:0015991:ATP hydrolysis coupled proton transport;	GO:0005886:plasma membrane;GO:0033180:proton-transporting V-type ATPase, V1 domain;	GO:0008553:hydrogen-exporting ATPase activity, phosphorylative mechanism;
gene40867	-3.97302	2.01894	2.5431e-06	0.000117621	NC_000084.6	20558074	20604526	+	Dsg2	desmoglein 2	GO:0086069:bundle of His cell to Purkinje myocyte communication;GO:0007156:homophilic cell adhesion via plasma membrane adhesion molecules;GO:0086005:ventricular cardiac muscle cell action potential;GO:0086091:regulation of heart rate by cardiac conduction;GO:0097194:execution phase of apoptosis;	GO:0016328:lateral plasma membrane;GO:0016021:integral component of membrane;GO:0016324:apical plasma membrane;GO:0030057:desmosome;	GO:0005509:calcium ion binding;
gene12017	-3.54327	3.61626	2.79423e-06	0.000128983	NC_000071.6	75933265	75979074	-	Kdr	kinase insert domain protein receptor	GO:0043524:negative regulation of neuron apoptotic process;GO:0007204:positive regulation of cytosolic calcium ion concentration;GO:0002053:positive regulation of mesenchymal cell proliferation;GO:0038083:peptidyl-tyrosine autophosphorylation;GO:0003157:endocardium development;GO:0030949:positive regulation of vascular endothelial growth factor receptor signaling pathway;GO:0001541:ovarian follic…	GO:0043005:neuron projection;GO:0045121:membrane raft;GO:0016023:cytoplasmic membrane-bounded vesicle;GO:0005887:integral component of plasma membrane;GO:0005769:early endosome;GO:0005794:Golgi apparatus;GO:0009897:external side of plasma membrane;GO:0005634:nucleus;GO:0043025:neuronal cell body;GO:0005576:extracellular region;	GO:0005178:integrin binding;GO:0038085:vascular endothelial growth factor binding;GO:0005524:ATP binding;GO:0005021:vascular endothelial growth factor-activated receptor activity;
gene45091	5.6127	0.702298	2.84614e-06	0.000131086	NC_000086.7	143285674	143394265	-	Chrdl1	chordin-like 1	GO:0030182:neuron differentiation;GO:0001709:cell fate determination;GO:0048749:compound eye development;GO:0001503:ossification;	GO:0005576:extracellular region;	-
gene2624	-3.84521	2.21104	2.8509e-06	0.000131086	NC_000067.6	191821281	191833049	+	Nek2	NIMA (never in mitosis gene a)-related expressed kinase 2	GO:0051301:cell division;GO:0001824:blastocyst development;GO:0043392:negative regulation of DNA binding;GO:0046777:protein autophosphorylation;GO:0007126:meiotic nuclear division;GO:0000070:mitotic sister chromatid segregation;GO:0090307:mitotic spindle assembly;GO:0051988:regulation of attachment of spindle microtubules to kinetochore;GO:0051299:centrosome separation;	GO:0005737:cytoplasm;GO:0005874:microtubule;GO:0000776:kinetochore;GO:0005813:centrosome;GO:0030496:midbody;GO:0000794:condensed nuclear chromosome;GO:0000922:spindle pole;	GO:0046872:metal ion binding;GO:0004674:protein serine/threonine kinase activity;GO:0019903:protein phosphatase binding;GO:0005524:ATP binding;
gene23658	8.33221	0.293273	2.94065e-06	0.000134687	NC_000075.6	79598987	79719599	-	Col12a1	collagen%2C type XII%2C alpha 1	-	-	-
gene48699	-8.32095	0.319139	2.94065e-06	0.000134687	NT_187001.1	22046	38718	-	Cbx7	chromobox 7	GO:0016568:chromatin modification;GO:0000122:negative regulation of transcription from RNA polymerase II promoter;	GO:0000790:nuclear chromatin;GO:0035102:PRC1 complex;GO:0000792:heterochromatin;	GO:0003727:single-stranded RNA binding;GO:0035064:methylated histone binding;GO:0003682:chromatin binding;
gene21266	3.43038	4.67471	3.02837e-06	0.000138437	NC_000074.6	83723251	83741311	-	Adgre5	adhesion G protein-coupled receptor E5	GO:0007155:cell adhesion;GO:0007218:neuropeptide signaling pathway;	GO:0005886:plasma membrane;GO:0016021:integral component of membrane;	GO:0004930:G-protein coupled receptor activity;GO:0005509:calcium ion binding;
gene18643	4.63014	1.1938	3.11465e-06	0.000142105	NC_000073.6	89507785	89527238	-	Prss23	protease%2C serine 23	GO:0006508:proteolysis;	GO:0005576:extracellular region;	GO:0004252:serine-type endopeptidase activity;
gene224	-3.99283	1.85345	3.19732e-06	0.000145595	NC_000067.6	24010758	24100460	-	Fam135a	family with sequence similarity 135%2C member A	-	-	-
gene47314	-3.78228	2.28619	3.21776e-06	0.000146244	NT_039247.2	18098	152512	+	Spata5	spermatogenesis associated 5	GO:0007283:spermatogenesis;GO:0030154:cell differentiation;GO:0007275:multicellular organismal development;	GO:0005739:mitochondrion;	GO:0005524:ATP binding;GO:0017111:nucleoside-triphosphatase activity;
gene13665	-3.92967	1.97943	3.26724e-06	0.000148207	NC_000072.6	4747306	4760517	+	Peg10	paternally expressed 10	GO:0030512:negative regulation of transforming growth factor beta receptor signaling pathway;GO:0006915:apoptotic process;GO:0001890:placenta development;GO:0030154:cell differentiation;	GO:0005737:cytoplasm;GO:0005634:nucleus;	GO:0008270:zinc ion binding;GO:0003677:DNA binding;
gene45973	-4.3185	1.39176	3.35393e-06	0.000151847	NW_012132905.1	98910	188269	+	Pum1	pumilio RNA-binding family member 1	GO:0006892:post-Golgi vesicle-mediated transport;	GO:0005829:cytosol;	-
gene47476	-3.3949	4.88294	3.46168e-06	0.000156426	NT_166299.2	1278804	1309615	-	Mfn2	mitofusin 2	GO:0048593:camera-type eye morphogenesis;GO:0048662:negative regulation of smooth muscle cell proliferation;GO:0051646:mitochondrion localization;GO:0046580:negative regulation of Ras protein signal transduction;GO:0007050:cell cycle arrest;GO:0008053:mitochondrial fusion;GO:0001825:blastocyst formation;GO:0007006:mitochondrial membrane organization;GO:0006626:protein targeting to mitochondrion;	GO:0015630:microtubule cytoskeleton;GO:0016021:integral component of membrane;GO:0005829:cytosol;GO:0031306:intrinsic component of mitochondrial outer membrane;	GO:0051020:GTPase binding;GO:0005525:GTP binding;GO:0031625:ubiquitin protein ligase binding;GO:0003924:GTPase activity;
gene39991	-3.33998	6.23248	3.52155e-06	0.000158783	NC_000083.6	46564451	46630049	-	Ptk7	PTK7 protein tyrosine kinase 7	-	-	-
gene19276	8.29485	0.25905	3.54078e-06	0.000158783	NC_000073.6	112116019	112159121	-	Dkk3	dickkopf WNT signaling pathway inhibitor 3	GO:0007275:multicellular organismal development;GO:0032348:negative regulation of aldosterone biosynthetic process;GO:0090090:negative regulation of canonical Wnt signaling pathway;GO:0045892:negative regulation of transcription, DNA-templated;GO:2000065:negative regulation of cortisol biosynthetic process;	GO:0005615:extracellular space;	-
gene22861	8.29485	0.25905	3.54078e-06	0.000158783	NC_000075.6	40685964	40785553	+	Clmp	CXADR-like membrane protein	-	GO:0016021:integral component of membrane;GO:0005923:bicellular tight junction;GO:0005886:plasma membrane;GO:0005881:cytoplasmic microtubule;GO:0016020:membrane;GO:0030054:cell junction;	-
gene47053	8.29485	0.25905	3.54078e-06	0.000158783	NT_039662.3	200762	204404	-	Rps18	ribosomal protein S18	GO:0006412:translation;	GO:0005840:ribosome;	GO:0003735:structural constituent of ribosome;GO:0003723:RNA binding;
gene47290	-3.96861	1.83142	3.67127e-06	0.000164156	NT_187020.1	1415046	1453478	-	Lancl1	LanC (bacterial lantibiotic synthetase component C)-like 1	GO:0007186:G-protein coupled receptor signaling pathway;	GO:0005737:cytoplasm;GO:0005887:integral component of plasma membrane;GO:0005634:nucleus;GO:0015630:microtubule cytoskeleton;	GO:0050750:low-density lipoprotein particle receptor binding;GO:0008270:zinc ion binding;GO:0003824:catalytic activity;GO:0017124:SH3 domain binding;GO:0043295:glutathione binding;
gene21089	3.34344	5.73089	3.67452e-06	0.000164156	NC_000074.6	71708387	71725703	-	Fcho1	FCH domain only 1	GO:0072583:clathrin-mediated endocytosis;GO:0048268:clathrin coat assembly;	GO:0005905:coated pit;GO:0005886:plasma membrane;	GO:0035612:AP-2 adaptor complex binding;
gene44508	5.55625	0.650344	3.81109e-06	0.000169936	NC_000086.7	96455436	96574485	+	Heph	hephaestin	GO:0006825:copper ion transport;GO:0055072:iron ion homeostasis;GO:0030218:erythrocyte differentiation;GO:0006826:iron ion transport;GO:0055114:oxidation-reduction process;GO:0006879:cellular iron ion homeostasis;	GO:0005886:plasma membrane;GO:0016021:integral component of membrane;GO:0048471:perinuclear region of cytoplasm;	GO:0016491:oxidoreductase activity;GO:0005507:copper ion binding;
gene11022	4.59013	1.15698	3.84753e-06	0.000171237	NC_000070.6	155839680	155844102	+	Mxra8	matrix-remodelling associated 8	-	GO:0016021:integral component of membrane;	-
gene2609	3.60453	2.72249	3.87813e-06	0.000172274	NC_000067.6	191306797	191318118	-	Nenf	neuron derived neurotrophic factor	GO:0043410:positive regulation of MAPK cascade;	GO:0005615:extracellular space;	GO:0046872:metal ion binding;GO:0008083:growth factor activity;GO:0020037:heme binding;
gene10225	3.39352	4.31641	4.01559e-06	0.000178045	NC_000070.6	128654673	128752881	+	Phc2	polyhomeotic-like 2 (Drosophila)	GO:0007283:spermatogenesis;GO:0007275:multicellular organismal development;	GO:0035102:PRC1 complex;GO:0005730:nucleolus;	GO:0046872:metal ion binding;GO:0005515:protein binding;GO:0003677:DNA binding;GO:0008270:zinc ion binding;
gene7956	4.3798	1.34819	4.04551e-06	0.000179034	NC_000069.6	121723537	121735052	+	F3	coagulation factor III	GO:0001938:positive regulation of endothelial cell proliferation;GO:0007186:G-protein coupled receptor signaling pathway;GO:0032496:response to lipopolysaccharide;GO:0010641:positive regulation of platelet-derived growth factor receptor signaling pathway;GO:0009612:response to mechanical stimulus;GO:0045766:positive regulation of angiogenesis;GO:0070301:cellular response to hydrogen peroxide;GO:0…	GO:0005615:extracellular space;GO:0016021:integral component of membrane;GO:0005737:cytoplasm;GO:0009986:cell surface;GO:0005886:plasma membrane;GO:0031012:extracellular matrix;	GO:0004984:olfactory receptor activity;GO:0004930:G-protein coupled receptor activity;GO:0005543:phospholipid binding;GO:0002020:protease binding;
gene39702	3.64095	2.49838	4.10074e-06	0.000181139	NC_000083.6	35841490	35859670	+	Mdc1	mediator of DNA damage checkpoint 1	GO:0007049:cell cycle;GO:0006281:DNA repair;	GO:0005694:chromosome;GO:0005634:nucleus;	GO:0070975:FHA domain binding;GO:0008022:protein C-terminus binding;
gene47725	4.21867	1.50244	4.15142e-06	0.000183035	NT_187027.1	57832	75832	-	Rab11b	RAB11B%2C member RAS oncogene family	GO:0007049:cell cycle;GO:0007264:small GTPase mediated signal transduction;GO:0015031:protein transport;	GO:0005739:mitochondrion;GO:0045335:phagocytic vesicle;GO:0005886:plasma membrane;	GO:0019003:GDP binding;GO:0005515:protein binding;GO:0003924:GTPase activity;GO:0005525:GTP binding;
gene12859	-3.58807	3.01633	4.1794e-06	0.000183885	NC_000071.6	120730333	120749874	-	Oas2	2'-5' oligoadenylate synthetase 2	GO:0018377:protein myristoylation;GO:0006164:purine nucleotide biosynthetic process;GO:0006401:RNA catabolic process;GO:0045087:innate immune response;GO:0006486:protein glycosylation;GO:0051607:defense response to virus;	GO:0005739:mitochondrion;GO:0048471:perinuclear region of cytoplasm;GO:0005783:endoplasmic reticulum;GO:0005634:nucleus;	GO:0008270:zinc ion binding;GO:0003725:double-stranded RNA binding;GO:0005524:ATP binding;GO:0001730:2'-5'-oligoadenylate synthetase activity;
gene46258	-3.67469	2.71213	4.18629e-06	0.000183885	NW_019168525.1	110519	151554	-	Atad2	ATPase family%2C AAA domain containing 2	-	GO:0005730:nucleolus;	GO:0005524:ATP binding;GO:0017111:nucleoside-triphosphatase activity;
gene9806	-3.52286	3.25918	4.27316e-06	0.000185516	NC_000070.6	111413794	111460298	+	Bend5	BEN domain containing 5	-	GO:0005794:Golgi apparatus;	-
gene34317	8.2565	0.224001	4.27844e-06	0.000185516	NC_000080.6	46383525	46390669	-	Bmp4	bone morphogenetic protein 4	GO:0002043:blood vessel endothelial cell proliferation involved in sprouting angiogenesis;GO:0060235:lens induction in camera-type eye;GO:0055020:positive regulation of cardiac muscle fiber development;GO:0000186:activation of MAPKK activity;GO:0060684:epithelial-mesenchymal cell signaling;GO:0030218:erythrocyte differentiation;GO:0035990:tendon cell differentiation;GO:0001541:ovarian follicle de…	GO:0005737:cytoplasm;GO:0005578:proteinaceous extracellular matrix;GO:0005615:extracellular space;GO:0031988:membrane-bounded vesicle;	GO:0008083:growth factor activity;GO:0042056:chemoattractant activity;GO:0070700:BMP receptor binding;GO:0042803:protein homodimerization activity;GO:0008201:heparin binding;GO:0005125:cytokine activity;
gene37938	8.2565	0.224001	4.27844e-06	0.000185516	NC_000082.6	36221562	36257450	+	2010005H15Rik	RIKEN cDNA 2010005H15 gene	GO:0018149:peptide cross-linking;GO:0016337:single organismal cell-cell adhesion;GO:0030216:keratinocyte differentiation;GO:0010951:negative regulation of endopeptidase activity;	GO:0005737:cytoplasm;GO:0001533:cornified envelope;	GO:0030674:protein binding, bridging;GO:0002020:protease binding;GO:0005198:structural molecule activity;GO:0004869:cysteine-type endopeptidase inhibitor activity;
gene39230	8.2565	0.224001	4.27844e-06	0.000185516	NC_000083.6	25366303	25368096	+	Tpsb2	tryptase beta 2	GO:0006508:proteolysis;	GO:0005576:extracellular region;	GO:0008201:heparin binding;GO:0004252:serine-type endopeptidase activity;
gene41781	8.2565	0.224001	4.27844e-06	0.000185516	NC_000084.6	80294544	80364254	-	Kcng2	potassium voltage-gated channel%2C subfamily G%2C member 2	GO:0006813:potassium ion transport;GO:0034220:ion transmembrane transport;	GO:0016021:integral component of membrane;	GO:0005251:delayed rectifier potassium channel activity;
gene7846	8.2565	0.224001	4.27844e-06	0.000185516	NC_000069.6	109123149	109168409	+	Slc25a24	solute carrier family 25 (mitochondrial carrier%2C phosphate carrier)%2C member 24	GO:0055085:transmembrane transport;	GO:0005743:mitochondrial inner membrane;GO:0016021:integral component of membrane;	GO:0005509:calcium ion binding;
gene1458	-3.56879	3.06451	4.27848e-06	0.000185516	NC_000067.6	119545032	119649138	-	Epb41l5	erythrocyte membrane protein band 4.1 like 5	GO:0007492:endoderm development;GO:0032092:positive regulation of protein binding;GO:0070201:regulation of establishment of protein localization;GO:0007398:ectoderm development;GO:0001839:neural plate morphogenesis;GO:0032091:negative regulation of protein binding;GO:0048617:embryonic foregut morphogenesis;GO:0003383:apical constriction;GO:0071560:cellular response to transforming growth factor b…	GO:0005925:focal adhesion;GO:0032587:ruffle membrane;GO:0005737:cytoplasm;GO:0005856:cytoskeleton;GO:0019898:extrinsic component of membrane;	GO:0008092:cytoskeletal protein binding;GO:0019904:protein domain specific binding;
gene11639	5.52717	0.623652	4.42441e-06	0.000191141	NC_000071.6	35893318	36003923	+	Afap1	actin filament associated protein 1	GO:0009966:regulation of signal transduction;	GO:0005737:cytoplasm;GO:0005884:actin filament;	GO:0005543:phospholipid binding;GO:0003779:actin binding;GO:0017124:SH3 domain binding;GO:0042169:SH2 domain binding;
gene24829	5.52717	0.623652	4.42441e-06	0.000191141	NC_000076.6	29453106	29535867	-	Rspo3	R-spondin 3	GO:0060670:branching involved in labyrinthine layer morphogenesis;GO:0060070:canonical Wnt signaling pathway;	GO:0005576:extracellular region;	GO:0005109:frizzled binding;GO:0008201:heparin binding;
gene7606	3.56132	2.75961	4.64248e-06	0.000200195	NC_000069.6	98381339	98431951	+	Zfp697	zinc finger protein 697	GO:0006355:regulation of transcription, DNA-templated;	GO:0005634:nucleus;	GO:0003677:DNA binding;GO:0008270:zinc ion binding;
gene15375	-3.59094	2.87775	4.86061e-06	0.000209219	NC_000072.6	103510581	103733038	+	Chl1	cell adhesion molecule L1-like	-	-	-
gene2165	3.48219	3.18626	4.94011e-06	0.000212254	NC_000067.6	170644423	170682789	+	Olfml2b	olfactomedin-like 2B	-	-	-
gene11008	5.4975	0.596462	5.14799e-06	0.000219983	NC_000070.6	155650655	155654539	-	Mmp23	matrix metallopeptidase 23	GO:0000003:reproduction;GO:0006508:proteolysis;	GO:0031012:extracellular matrix;GO:0016021:integral component of membrane;GO:0005783:endoplasmic reticulum;GO:0005789:endoplasmic reticulum membrane;	GO:0004222:metalloendopeptidase activity;GO:0008270:zinc ion binding;
gene8932	5.4975	0.596462	5.14799e-06	0.000219983	NC_000070.6	43630615	43651437	+	Npr2	natriuretic peptide receptor 2	GO:0006468:protein phosphorylation;GO:0001503:ossification;GO:0035556:intracellular signal transduction;GO:0007168:receptor guanylyl cyclase signaling pathway;GO:0060348:bone development;GO:0006182:cGMP biosynthetic process;GO:0097011:cellular response to granulocyte macrophage colony-stimulating factor stimulus;	GO:0016021:integral component of membrane;GO:0005886:plasma membrane;	GO:0004383:guanylate cyclase activity;GO:0017046:peptide hormone binding;GO:0004672:protein kinase activity;GO:0042802:identical protein binding;GO:0005524:ATP binding;GO:0016941:natriuretic peptide receptor activity;GO:0005525:GTP binding;
gene48484	-5.39883	0.607299	5.14799e-06	0.000219983	NT_187004.1	2225769	2230458	-	2310061I04Rik	RIKEN cDNA 2310061I04 gene	-	GO:0005739:mitochondrion;	-
gene40160	8.21711	0.188088	5.18875e-06	0.000221324	NC_000083.6	56100587	56109953	-	Plin4	perilipin 4	-	GO:0005811:lipid particle;GO:0005886:plasma membrane;	-
gene21748	3.47456	3.12566	5.29782e-06	0.000225569	NC_000074.6	107388225	107403205	-	Nqo1	NAD(P)H dehydrogenase%2C quinone 1	GO:0043525:positive regulation of neuron apoptotic process;GO:0006979:response to oxidative stress;GO:0006801:superoxide metabolic process;GO:0043086:negative regulation of catalytic activity;GO:0055114:oxidation-reduction process;	GO:0005829:cytosol;GO:0043025:neuronal cell body;	GO:0003955:NAD(P)H dehydrogenase (quinone) activity;GO:0004784:superoxide dismutase activity;
gene41175	3.52126	2.7958	5.48937e-06	0.000233265	NC_000084.6	37955084	37959179	+	Rell2	RELT-like 2	GO:0010811:positive regulation of cell-substrate adhesion;	GO:0005886:plasma membrane;GO:0016021:integral component of membrane;GO:0005604:basement membrane;	GO:0005518:collagen binding;
gene27492	-3.82709	1.88635	5.49837e-06	0.000233265	NC_000077.6	58994256	59136375	-	Obscn	obscurin%2C cytoskeletal calmodulin and titin-interacting RhoGEF	-	-	-
gene26461	4.50662	1.0804	5.95245e-06	0.000252076	NC_000076.6	128569368	128589501	-	Erbb3	erb-b2 receptor tyrosine kinase 3	GO:0043524:negative regulation of neuron apoptotic process;GO:0023014:signal transduction by protein phosphorylation;GO:0014037:Schwann cell differentiation;GO:0007162:negative regulation of cell adhesion;GO:0007169:transmembrane receptor protein tyrosine kinase signaling pathway;GO:0003197:endocardial cushion development;GO:0060056:mammary gland involution;GO:0046326:positive regulation of gluco…	GO:0016324:apical plasma membrane;GO:0016323:basolateral plasma membrane;GO:0005615:extracellular space;GO:0016021:integral component of membrane;GO:0045211:postsynaptic membrane;GO:0005634:nucleus;GO:0016328:lateral plasma membrane;	GO:0004714:transmembrane receptor protein tyrosine kinase activity;GO:0004716:receptor signaling protein tyrosine kinase activity;GO:0005524:ATP binding;GO:0019838:growth factor binding;GO:0046982:protein heterodimerization activity;GO:0030296:protein tyrosine kinase activator activity;
gene48303	-3.67134	2.18565	6.07868e-06	0.00025696	NT_187005.1	1670953	1707169	-	Stk38	serine/threonine kinase 38	GO:0043407:negative regulation of MAP kinase activity;	GO:0005737:cytoplasm;GO:0070688:MLL5-L complex;GO:0005886:plasma membrane;	GO:0004674:protein serine/threonine kinase activity;GO:0000287:magnesium ion binding;GO:0005524:ATP binding;GO:0031435:mitogen-activated protein kinase kinase kinase binding;
gene26628	3.28025	4.96069	6.15887e-06	0.000259469	NC_000077.6	4257568	4272514	+	Lif	leukemia inhibitory factor	GO:0016525:negative regulation of angiogenesis;GO:0008284:positive regulation of cell proliferation;GO:0006955:immune response;GO:0060708:spongiotrophoblast differentiation;GO:0051461:positive regulation of corticotropin secretion;GO:0031100:organ regeneration;GO:0043410:positive regulation of MAPK cascade;GO:0060041:retina development in camera-type eye;GO:0045835:negative regulation of meiotic …	GO:0005615:extracellular space;GO:0005737:cytoplasm;	GO:0008083:growth factor activity;GO:0005146:leukemia inhibitory factor receptor binding;GO:0005125:cytokine activity;GO:0001135:RNA polymerase II transcription factor recruiting transcription factor activity;
gene4419	3.66481	2.42301	6.16003e-06	0.000259469	NC_000068.7	91457471	91513901	+	Lrp4	low density lipoprotein receptor-related protein 4	GO:0042733:embryonic digit morphogenesis;GO:0001822:kidney development;GO:0090090:negative regulation of canonical Wnt signaling pathway;GO:0051124:synaptic growth at neuromuscular junction;GO:0030279:negative regulation of ossification;GO:0001942:hair follicle development;GO:0003050:regulation of systemic arterial blood pressure by atrial natriuretic peptide;GO:0007565:female pregnancy;GO:000193…	GO:0016023:cytoplasmic membrane-bounded vesicle;GO:0005576:extracellular region;GO:0009986:cell surface;GO:0005887:integral component of plasma membrane;	GO:0004252:serine-type endopeptidase activity;GO:0030971:receptor tyrosine kinase binding;GO:0005509:calcium ion binding;GO:0070008:serine-type exopeptidase activity;GO:0005044:scavenger receptor activity;GO:0042803:protein homodimerization activity;
gene10362	3.7888	2.0648	6.27031e-06	0.000263644	NC_000070.6	132974095	133001893	+	Fgr	FGR proto-oncogene%2C Src family tyrosine kinase	GO:0008360:regulation of cell shape;GO:0014068:positive regulation of phosphatidylinositol 3-kinase signaling;GO:0045859:regulation of protein kinase activity;GO:0050715:positive regulation of cytokine secretion;GO:0007229:integrin-mediated signaling pathway;GO:0046777:protein autophosphorylation;GO:0045088:regulation of innate immune response;GO:0018108:peptidyl-tyrosine phosphorylation;GO:00435…	GO:0032587:ruffle membrane;GO:0005758:mitochondrial intermembrane space;GO:0015629:actin cytoskeleton;GO:0005743:mitochondrial inner membrane;GO:0005829:cytosol;	GO:0004715:non-membrane spanning protein tyrosine kinase activity;GO:0019901:protein kinase binding;GO:0001784:phosphotyrosine binding;GO:0034988:Fc-gamma receptor I complex binding;GO:0005524:ATP binding;
gene41978	8.1766	0.151264	6.31674e-06	0.000265123	NC_000085.6	5068078	5070640	+	Cd248	CD248 antigen%2C endosialin	GO:0048535:lymph node development;GO:2000353:positive regulation of endothelial cell apoptotic process;GO:0008284:positive regulation of cell proliferation;GO:0016477:cell migration;GO:0060033:anatomical structure regression;	GO:0005737:cytoplasm;GO:0005886:plasma membrane;GO:0016021:integral component of membrane;	GO:0050840:extracellular matrix binding;GO:0030246:carbohydrate binding;GO:0005509:calcium ion binding;
gene28822	4.15318	1.44245	6.40675e-06	0.000268424	NC_000077.6	101330606	101339430	+	Aoc3	amine oxidase%2C copper containing 3	GO:0002675:positive regulation of acute inflammatory response;GO:0055114:oxidation-reduction process;GO:0046677:response to antibiotic;GO:0042755:eating behavior;GO:0008217:regulation of blood pressure;GO:0007155:cell adhesion;GO:0010828:positive regulation of glucose transport;GO:0007568:aging;GO:0002523:leukocyte migration involved in inflammatory response;GO:0009308:amine metabolic process;GO:…	GO:0043231:intracellular membrane-bounded organelle;GO:0016021:integral component of membrane;GO:0005615:extracellular space;GO:0009986:cell surface;GO:0005886:plasma membrane;	GO:0048038:quinone binding;GO:0005507:copper ion binding;GO:0008131:primary amine oxidase activity;GO:0005509:calcium ion binding;GO:0052595:aliphatic-amine oxidase activity;GO:0052594:aminoacetone:oxygen oxidoreductase(deaminating) activity;GO:0052596:phenethylamine:oxygen oxidoreductase (deaminating) activity;GO:0042803:protein homodimerization activity;GO:0005261:cation channel activity;GO:005…
gene12220	3.31432	4.15058	6.45e-06	0.000269756	NC_000071.6	92257660	92278181	-	Naaa	N-acylethanolamine acid amidase	GO:0006629:lipid metabolic process;	GO:0005764:lysosome;	GO:0008134:transcription factor binding;GO:0016810:hydrolase activity, acting on carbon-nitrogen (but not peptide) bonds;
gene17255	3.77784	2.05481	6.64947e-06	0.000277606	NC_000073.6	27258438	27282150	+	Numbl	numb-like	GO:0021670:lateral ventricle development;GO:0021849:neuroblast division in subventricular zone;GO:0019221:cytokine-mediated signaling pathway;GO:0034332:adherens junction organization;GO:0019538:protein metabolic process;GO:0007409:axonogenesis;GO:0050775:positive regulation of dendrite morphogenesis;	GO:0005737:cytoplasm;	-
gene47656	-4.03784	1.43688	7.00347e-06	0.00029045	NT_166317.2	90263	106308	+	P2rx1	purinergic receptor P2X%2C ligand-gated ion channel%2C 1	GO:0051291:protein heterooligomerization;GO:0030168:platelet activation;GO:0033198:response to ATP;GO:0043270:positive regulation of ion transport;GO:0007320:insemination;GO:0046513:ceramide biosynthetic process;GO:0006919:activation of cysteine-type endopeptidase activity involved in apoptotic process;GO:0003056:regulation of vascular smooth muscle contraction;GO:0051924:regulation of calcium io…	GO:0045121:membrane raft;GO:0043005:neuron projection;GO:0031240:external side of cell outer membrane;GO:0016021:integral component of membrane;GO:0045211:postsynaptic membrane;GO:0043234:protein complex;GO:0005886:plasma membrane;	GO:0004931:extracellular ATP-gated cation channel activity;GO:0005515:protein binding;GO:0008270:zinc ion binding;GO:0008144:drug binding;GO:0001614:purinergic nucleotide receptor activity;GO:0005524:ATP binding;
gene9688	3.93802	1.70649	7.00755e-06	0.00029045	NC_000070.6	105157347	105232767	+	Plpp3	phospholipid phosphatase 3	GO:0044330:canonical Wnt signaling pathway involved in positive regulation of wound healing;GO:0034109:homotypic cell-cell adhesion;GO:0044328:canonical Wnt signaling pathway involved in positive regulation of endothelial cell migration;GO:0001568:blood vessel development;GO:0051091:positive regulation of sequence-specific DNA binding transcription factor activity;GO:0044329:canonical Wnt signali…	GO:0016021:integral component of membrane;GO:0005789:endoplasmic reticulum membrane;	GO:0005178:integrin binding;GO:0008195:phosphatidate phosphatase activity;GO:0042577:lipid phosphatase activity;
gene27260	5.43626	0.540504	7.01868e-06	0.00029045	NC_000077.6	50850010	50866208	+	Grm6	glutamate receptor%2C metabotropic 6	GO:0007196:adenylate cyclase-inhibiting G-protein coupled glutamate receptor signaling pathway;GO:0050953:sensory perception of light stimulus;GO:0007268:synaptic transmission;GO:0060041:retina development in camera-type eye;GO:0007626:locomotory behavior;	GO:0005886:plasma membrane;GO:0035841:new growing cell tip;GO:0016021:integral component of membrane;	GO:0001640:adenylate cyclase inhibiting G-protein coupled glutamate receptor activity;
gene46058	5.43626	0.540504	7.01868e-06	0.00029045	NW_016097318.1	147115	256784	-	Stk32c	serine/threonine kinase 32C	GO:0006468:protein phosphorylation;	-	GO:0046872:metal ion binding;GO:0005524:ATP binding;GO:0004674:protein serine/threonine kinase activity;
gene48499	-5.34009	0.554286	7.01868e-06	0.00029045	NT_187004.1	2374534	2378901	-	H2-T22	histocompatibility 2%2C T region locus 22	GO:0048839:inner ear development;	-	-
gene44185	3.4742	2.75314	7.09248e-06	0.00029299	NC_000086.7	73853780	73880838	-	L1cam	L1 cell adhesion molecule	-	-	-
gene38611	4.26894	1.24667	7.25586e-06	0.000299215	NC_000082.6	95359169	95586593	-	Erg	avian erythroblastosis virus E-26 (v-ets) oncogene related	GO:0006355:regulation of transcription, DNA-templated;	GO:0005737:cytoplasm;GO:0030529:ribonucleoprotein complex;GO:0005634:nucleus;	GO:0003700:sequence-specific DNA binding transcription factor activity;GO:0043565:sequence-specific DNA binding;GO:0005515:protein binding;
gene22255	3.24702	4.8754	7.43381e-06	0.000306019	NC_000075.6	7558429	7568486	+	Mmp8	matrix metallopeptidase 8	GO:0001503:ossification;GO:0030574:collagen catabolic process;GO:0006508:proteolysis;	GO:0005615:extracellular space;GO:0005578:proteinaceous extracellular matrix;	GO:0004252:serine-type endopeptidase activity;GO:0004222:metalloendopeptidase activity;GO:0005509:calcium ion binding;GO:0008270:zinc ion binding;
gene27796	4.46298	1.04054	7.45779e-06	0.000306471	NC_000077.6	69682577	69685554	-	Tnfsf13	tumor necrosis factor (ligand) superfamily%2C member 13	GO:0002426:immunoglobulin production in mucosal tissue;GO:0002636:positive regulation of germinal center formation;GO:0008284:positive regulation of cell proliferation;GO:0048298:positive regulation of isotype switching to IgA isotypes;	GO:0009897:external side of plasma membrane;GO:0005615:extracellular space;	GO:0005125:cytokine activity;GO:0005164:tumor necrosis factor receptor binding;
gene14389	3.99335	1.54527	7.94171e-06	0.00032579	NC_000072.6	50207401	50262862	-	Dfna5	deafness%2C autosomal dominant 5 (human)	GO:0007605:sensory perception of sound;GO:0008285:negative regulation of cell proliferation;GO:0060113:inner ear receptor cell differentiation;	GO:0005737:cytoplasm;	-
gene39548	3.41631	2.95918	7.98533e-06	0.00032701	NC_000083.6	33996012	34000341	-	H2-K1	histocompatibility 2%2C K1%2C K region	GO:0042742:defense response to bacterium;GO:0042590:antigen processing and presentation of exogenous peptide antigen via MHC class I;GO:0002485:antigen processing and presentation of endogenous peptide antigen via MHC class I via ER pathway, TAP-dependent;GO:0048839:inner ear development;GO:0001916:positive regulation of T cell mediated cytotoxicity;	GO:0009897:external side of plasma membrane;GO:0016021:integral component of membrane;GO:0042612:MHC class I protein complex;	GO:0042605:peptide antigen binding;
gene13897	-3.19183	5.99615	8.1739e-06	0.000334031	NC_000072.6	29735497	29761366	+	Smo	smoothened%2C frizzled class receptor	GO:0060644:mammary gland epithelial cell differentiation;GO:0021984:adenohypophysis development;GO:0021938:smoothened signaling pathway involved in regulation of cerebellar granule cell precursor cell proliferation;GO:0060070:canonical Wnt signaling pathway;GO:0060684:epithelial-mesenchymal cell signaling;GO:0048846:axon extension involved in axon guidance;GO:0035264:multicellular organism growth…	GO:0043025:neuronal cell body;GO:0044295:axonal growth cone;GO:0044294:dendritic growth cone;GO:0014069:postsynaptic density;GO:0005794:Golgi apparatus;GO:0072372:primary cilium;GO:0005634:nucleus;GO:0060170:ciliary membrane;GO:0005901:caveola;GO:0016021:integral component of membrane;	GO:0030165:PDZ domain binding;GO:0042813:Wnt-activated receptor activity;GO:0052894:norspermine:oxygen oxidoreductase activity;GO:0052895:N1-acetylspermine:oxygen oxidoreductase (N1-acetylspermidine-forming) activity;GO:0005113:patched binding;GO:0052901:spermine:oxygen oxidoreductase (spermidine-forming) activity;GO:0017147:Wnt-protein binding;GO:0008144:drug binding;GO:0004930:G-protein coupled…
gene20500	-3.22488	5.15009	8.18508e-06	0.000334031	NC_000074.6	27085491	27123436	+	Adgra2	adhesion G protein-coupled receptor A2	GO:0007417:central nervous system development;GO:0043542:endothelial cell migration;GO:0050920:regulation of chemotaxis;GO:0002040:sprouting angiogenesis;GO:0045765:regulation of angiogenesis;GO:0007218:neuropeptide signaling pathway;GO:0010595:positive regulation of endothelial cell migration;GO:1900747:negative regulation of vascular endothelial growth factor signaling pathway;GO:0090210:regula…	GO:0016021:integral component of membrane;GO:0005886:plasma membrane;GO:0009986:cell surface;	GO:0004930:G-protein coupled receptor activity;
gene3552	3.18677	5.98465	8.37505e-06	0.000341193	NC_000068.7	43748782	44395953	+	Arhgap15	Rho GTPase activating protein 15	GO:0008360:regulation of cell shape;	GO:0016020:membrane;GO:0005737:cytoplasm;	GO:0005543:phospholipid binding;
gene11671	-3.48044	2.77776	8.8602e-06	0.000360181	NC_000071.6	37338478	37425055	+	Evc2	Ellis van Creveld syndrome 2	GO:0007224:smoothened signaling pathway;	GO:0005737:cytoplasm;GO:0005856:cytoskeleton;GO:0005929:cilium;GO:0005886:plasma membrane;GO:0016021:integral component of membrane;GO:0005634:nucleus;	GO:0005515:protein binding;
gene6579	3.83023	1.79263	8.87169e-06	0.000360181	NC_000069.6	37639947	37644599	+	Spry1	sprouty homolog 1 (Drosophila)	GO:0001656:metanephros development;GO:0051387:negative regulation of neurotrophin TRK receptor signaling pathway;GO:0001657:ureteric bud development;GO:0070373:negative regulation of ERK1 and ERK2 cascade;GO:0043407:negative regulation of MAP kinase activity;GO:0046580:negative regulation of Ras protein signal transduction;GO:0008285:negative regulation of cell proliferation;GO:0001759:organ indu…	-	GO:0005515:protein binding;
gene28251	-3.247	4.33701	8.95113e-06	0.000362782	NC_000077.6	82951349	82964855	+	Slfn5	schlafen 5	GO:0030154:cell differentiation;	GO:0005634:nucleus;	GO:0005524:ATP binding;
gene13370	3.62733	2.28483	8.98089e-06	0.000363364	NC_000071.6	142960355	142973189	+	Fscn1	fascin actin-bundling protein 1	GO:0048870:cell motility;GO:0001889:liver development;GO:0051017:actin filament bundle assembly;GO:0071460:cellular response to cell-matrix adhesion;	GO:0030175:filopodium;GO:0005829:cytosol;GO:0030054:cell junction;GO:0001726:ruffle;GO:0030425:dendrite;GO:0071437:invadopodium;GO:0001725:stress fiber;GO:0030426:growth cone;GO:0005902:microvillus;GO:0030027:lamellipodium;GO:0005886:plasma membrane;	GO:0030674:protein binding, bridging;GO:0051015:actin filament binding;
gene37217	3.1889	5.08042	9.44279e-06	0.0003801	NC_000081.6	102215994	102233405	-	Itgb7	integrin beta 7	GO:0007160:cell-matrix adhesion;GO:0050900:leukocyte migration;GO:0007229:integrin-mediated signaling pathway;GO:0007275:multicellular organismal development;	GO:0005737:cytoplasm;GO:0005615:extracellular space;GO:0008305:integrin complex;	GO:0004872:receptor activity;GO:0050839:cell adhesion molecule binding;
gene25503	3.61788	2.27626	9.44749e-06	0.0003801	NC_000076.6	77907722	77969911	-	Trpm2	transient receptor potential cation channel%2C subfamily M%2C member 2	GO:0033194:response to hydroperoxide;GO:0071421:manganese ion transmembrane transport;GO:0070588:calcium ion transmembrane transport;GO:0035725:sodium ion transmembrane transport;	GO:0005886:plasma membrane;GO:0016021:integral component of membrane;	GO:0016787:hydrolase activity;GO:0005384:manganese ion transmembrane transporter activity;GO:0005216:ion channel activity;GO:0005272:sodium channel activity;GO:0005262:calcium channel activity;GO:0047631:ADP-ribose diphosphatase activity;
gene27665	-8.09346	0.114291	9.4751e-06	0.0003801	NC_000077.6	65002039	65163124	-	Arhgap44	Rho GTPase activating protein 44	-	-	-
gene21539	8.09202	0.0746971	9.4751e-06	0.0003801	NC_000074.6	95239043	95306585	-	Cngb1	cyclic nucleotide gated channel beta 1	GO:0007602:phototransduction;GO:0045494:photoreceptor cell maintenance;GO:0033365:protein localization to organelle;GO:0007608:sensory perception of smell;GO:0051290:protein heterotetramerization;GO:0034220:ion transmembrane transport;GO:0051480:cytosolic calcium ion homeostasis;	GO:0017071:intracellular cyclic nucleotide activated cation channel complex;GO:0043195:terminal bouton;GO:0005886:plasma membrane;	GO:0005222:intracellular cAMP activated cation channel activity;GO:0005223:intracellular cGMP activated cation channel activity;
gene7631	8.09202	0.0746971	9.4751e-06	0.0003801	NC_000069.6	99240349	99354260	+	Tbx15	T-box 15	GO:0006355:regulation of transcription, DNA-templated;GO:0048701:embryonic cranial skeleton morphogenesis;	GO:0070722:Tle3-Aes complex;	GO:0001106:RNA polymerase II transcription corepressor activity;GO:0003700:sequence-specific DNA binding transcription factor activity;GO:0046982:protein heterodimerization activity;GO:0042803:protein homodimerization activity;GO:0000976:transcription regulatory region sequence-specific DNA binding;
gene46475	-3.48599	2.70671	9.58287e-06	0.00038377	NT_039382.4	461057	517459	+	Bcl2l13	BCL2-like 13 (apoptosis facilitator)	GO:0042981:regulation of apoptotic process;	GO:0016021:integral component of membrane;GO:0005739:mitochondrion;	-
gene28849	-5.27886	0.499235	9.66399e-06	0.000386363	NC_000077.6	101962458	101967015	-	Sost	sclerostin	GO:0030514:negative regulation of BMP signaling pathway;GO:0090090:negative regulation of canonical Wnt signaling pathway;GO:0071374:cellular response to parathyroid hormone stimulus;GO:0001503:ossification;GO:2000054:negative regulation of Wnt signaling pathway involved in dorsal/ventral axis specification;GO:0031333:negative regulation of protein complex assembly;GO:0045893:positive regulation …	GO:0005615:extracellular space;GO:0005794:Golgi apparatus;GO:0005578:proteinaceous extracellular matrix;	GO:0008201:heparin binding;GO:0008134:transcription factor binding;
gene42677	-4.66769	0.802491	9.78617e-06	0.000389926	NC_000085.6	34668401	34747823	-	Slc16a12	solute carrier family 16 (monocarboxylic acid transporters)%2C member 12	GO:0055085:transmembrane transport;	GO:0016021:integral component of membrane;	-
gene47547	-4.66769	0.802491	9.78617e-06	0.000389926	NT_187025.1	588437	929372	+	Rere	arginine glutamic acid dipeptide (RE) repeats	GO:0006351:transcription, DNA-templated;GO:0006338:chromatin remodeling;	GO:0000118:histone deacetylase complex;	GO:0046872:metal ion binding;GO:0003677:DNA binding;GO:0005515:protein binding;
gene43341	-4.12379	1.21563	9.84581e-06	0.000391641	NC_000086.7	9747559	9998864	+	Sytl5	synaptotagmin-like 5	GO:0006887:exocytosis;GO:0006886:intracellular protein transport;	GO:0016020:membrane;	GO:0046872:metal ion binding;GO:0017137:Rab GTPase binding;
gene42029	3.56779	2.33488	1.03666e-05	0.000411662	NC_000085.6	5740904	5758532	+	Ltbp3	latent transforming growth factor beta binding protein 3	GO:0030502:negative regulation of bone mineralization;GO:0060349:bone morphogenesis;GO:0007179:transforming growth factor beta receptor signaling pathway;GO:0032331:negative regulation of chondrocyte differentiation;GO:0060430:lung saccule development;GO:0045780:positive regulation of bone resorption;	GO:0005576:extracellular region;	GO:0005509:calcium ion binding;
gene9914	3.31664	3.27834	1.0614e-05	0.000420779	NC_000070.6	117095780	117116101	+	Ptch2	patched 2	GO:0043588:skin development;GO:0042633:hair cycle;	GO:0016021:integral component of membrane;	GO:0005119:smoothened binding;GO:0097108:hedgehog family protein binding;GO:0008158:hedgehog receptor activity;
gene469	-3.15372	5.42127	1.08825e-05	0.000430699	NC_000067.6	43189057	43189765	+	Gm8210	-	GO:0035264:multicellular organism growth;GO:0008283:cell proliferation;GO:0031589:cell-substrate adhesion;GO:0006412:translation;	GO:0042788:polysomal ribosome;GO:0019898:extrinsic component of membrane;GO:0022625:cytosolic large ribosomal subunit;	GO:0008201:heparin binding;
gene11158	3.85154	1.62785	1.10453e-05	0.000436409	NC_000071.6	8567091	8748570	+	Abcb1a	ATP-binding cassette%2C sub-family B (MDR/TAP)%2C member 1A	GO:0060548:negative regulation of cell death;GO:0006855:drug transmembrane transport;GO:0072089:stem cell proliferation;GO:0000086:G2/M transition of mitotic cell cycle;GO:0042908:xenobiotic transport;	GO:0000139:Golgi membrane;GO:0016021:integral component of membrane;GO:0009986:cell surface;GO:0046581:intercellular canaliculus;GO:0016324:apical plasma membrane;	GO:0008559:xenobiotic-transporting ATPase activity;GO:0005524:ATP binding;
gene23247	3.11798	7.65922	1.10909e-05	0.00043748	NC_000075.6	57998029	58027023	+	Cyp11a1	cytochrome P450%2C family 11%2C subfamily a%2C polypeptide 1	GO:0055114:oxidation-reduction process;GO:0060135:maternal process involved in female pregnancy;GO:0018894:dibenzo-p-dioxin metabolic process;GO:0006701:progesterone biosynthetic process;GO:0006703:estrogen biosynthetic process;GO:0060992:response to fungicide;GO:0010332:response to gamma radiation;GO:0050756:fractalkine metabolic process;GO:0071347:cellular response to interleukin-1;GO:0042542:r…	GO:0030061:mitochondrial crista;GO:0043204:perikaryon;	GO:0020037:heme binding;GO:0016705:oxidoreductase activity, acting on paired donors, with incorporation or reduction of molecular oxygen;GO:0004497:monooxygenase activity;GO:0005506:iron ion binding;GO:0009055:electron carrier activity;GO:0015485:cholesterol binding;GO:0008386:cholesterol monooxygenase (side-chain-cleaving) activity;
gene35565	5.33923	0.452308	1.13841e-05	0.000448295	NC_000080.6	116924657	117979529	+	Gpc6	glypican 6	GO:0016477:cell migration;	GO:0005887:integral component of plasma membrane;GO:0031225:anchored component of membrane;GO:0005578:proteinaceous extracellular matrix;	GO:0043395:heparan sulfate proteoglycan binding;
gene26258	3.15218	5.25559	1.15196e-05	0.000452876	NC_000076.6	120141648	120201744	-	Irak3	interleukin-1 receptor-associated kinase 3	GO:0042177:negative regulation of protein catabolic process;GO:0032720:negative regulation of tumor necrosis factor production;GO:0032088:negative regulation of NF-kappaB transcription factor activity;GO:0010936:negative regulation of macrophage cytokine production;GO:0070498:interleukin-1-mediated signaling pathway;GO:0032695:negative regulation of interleukin-12 production;GO:0043330:response t…	GO:0005737:cytoplasm;GO:0005634:nucleus;	GO:0004674:protein serine/threonine kinase activity;GO:0042803:protein homodimerization activity;GO:0000287:magnesium ion binding;GO:0005524:ATP binding;GO:0046982:protein heterodimerization activity;
gene40888	-8.05179	0.0771066	1.16786e-05	0.000456085	NC_000084.6	22344197	22530227	+	Asxl3	additional sex combs like 3 (Drosophila)	-	-	-
gene37741	8.04779	0.0348472	1.16786e-05	0.000456085	NC_000082.6	23451785	23521074	-	Masp1	mannan-binding lectin serine peptidase 1	GO:0006508:proteolysis;GO:0045916:negative regulation of complement activation;GO:0001867:complement activation, lectin pathway;	GO:0005615:extracellular space;	GO:0005509:calcium ion binding;GO:0048306:calcium-dependent protein binding;GO:0004252:serine-type endopeptidase activity;GO:0042803:protein homodimerization activity;
gene38516	8.04779	0.0348472	1.16786e-05	0.000456085	NC_000082.6	91044646	91069624	-	4932438H23Rik	RIKEN cDNA 4932438H23 gene	-	-	-
gene5739	8.04779	0.0348472	1.16786e-05	0.000456085	NC_000068.7	164389393	164405160	-	Matn4	matrilin 4	GO:0048678:response to axon injury;	GO:0005576:extracellular region;	GO:0005509:calcium ion binding;
gene10826	3.54942	2.31826	1.20045e-05	0.000468037	NC_000070.6	148004259	148038871	-	Clcn6	chloride channel%2C voltage-sensitive 6	GO:0055085:transmembrane transport;GO:0006821:chloride transport;GO:0009612:response to mechanical stimulus;	GO:0016021:integral component of membrane;GO:0005768:endosome;	GO:0005247:voltage-gated chloride channel activity;GO:0005524:ATP binding;GO:0015297:antiporter activity;
gene40460	3.33379	2.94274	1.20721e-05	0.000469896	NC_000083.6	79051906	79090378	+	Qpct	glutaminyl-peptide cyclotransferase (glutaminyl cyclase)	GO:0006508:proteolysis;GO:0017186:peptidyl-pyroglutamic acid biosynthetic process, using glutaminyl-peptide cyclotransferase;	GO:0005576:extracellular region;	GO:0016603:glutaminyl-peptide cyclotransferase activity;GO:0008270:zinc ion binding;GO:0008233:peptidase activity;
gene7804	3.10494	6.59064	1.25276e-05	0.000486824	NC_000069.6	108012250	108017973	-	Gstm1	glutathione S-transferase%2C mu 1	GO:0035690:cellular response to drug;GO:0018916:nitrobenzene metabolic process;GO:0042178:xenobiotic catabolic process;GO:0006749:glutathione metabolic process;GO:0070458:cellular detoxification of nitrogen compound;	GO:0005576:extracellular region;GO:0005737:cytoplasm;	GO:0004364:glutathione transferase activity;GO:0005496:steroid binding;GO:0019899:enzyme binding;GO:0043295:glutathione binding;GO:0046982:protein heterodimerization activity;GO:0042803:protein homodimerization activity;
gene6695	3.13199	5.21695	1.29086e-05	0.000500803	NC_000069.6	51660360	51682675	+	Mgst2	microsomal glutathione S-transferase 2	GO:0006750:glutathione biosynthetic process;GO:0019370:leukotriene biosynthetic process;GO:0010243:response to organonitrogen compound;GO:0032496:response to lipopolysaccharide;GO:0055114:oxidation-reduction process;	GO:0016021:integral component of membrane;GO:0005635:nuclear envelope;GO:0005783:endoplasmic reticulum;GO:0005886:plasma membrane;	GO:0008047:enzyme activator activity;GO:0004602:glutathione peroxidase activity;GO:0004364:glutathione transferase activity;GO:0004464:leukotriene-C4 synthase activity;
gene18440	3.11559	5.64438	1.34426e-05	0.000519123	NC_000073.6	79821803	79848189	-	Anpep	alanyl (membrane) aminopeptidase	GO:0001525:angiogenesis;GO:0035814:negative regulation of renal sodium excretion;GO:0006508:proteolysis;GO:0030154:cell differentiation;GO:0006725:cellular aromatic compound metabolic process;	GO:0031983:vesicle lumen;GO:0009897:external side of plasma membrane;GO:0016021:integral component of membrane;GO:0005793:endoplasmic reticulum-Golgi intermediate compartment;GO:0012506:vesicle membrane;	GO:0042277:peptide binding;GO:0008270:zinc ion binding;GO:0004177:aminopeptidase activity;GO:0008237:metallopeptidase activity;
gene2154	5.30537	0.421678	1.34468e-05	0.000519123	NC_000067.6	169972307	170110843	-	Ddr2	discoidin domain receptor family%2C member 2	GO:0038063:collagen-activated tyrosine kinase receptor signaling pathway;GO:0007155:cell adhesion;GO:0035988:chondrocyte proliferation;GO:0051091:positive regulation of sequence-specific DNA binding transcription factor activity;GO:0046777:protein autophosphorylation;GO:0030500:regulation of bone mineralization;GO:0030199:collagen fibril organization;GO:0045860:positive regulation of protein kina…	GO:0016021:integral component of membrane;GO:0016324:apical plasma membrane;	GO:0038062:protein tyrosine kinase collagen receptor activity;GO:0005518:collagen binding;GO:0005524:ATP binding;
gene39720	5.30537	0.421678	1.34468e-05	0.000519123	NC_000083.6	36003992	36020845	-	H2-T24	histocompatibility 2%2C T region locus 24	-	-	-
gene46344	-4.06579	1.1636	1.34873e-05	0.000519835	NW_004058054.1	181212	187617	-	Rad9a	RAD9 checkpoint clamp component A	GO:0006281:DNA repair;GO:0071479:cellular response to ionizing radiation;GO:0043065:positive regulation of apoptotic process;GO:0000077:DNA damage checkpoint;	GO:0005730:nucleolus;GO:0030896:checkpoint clamp complex;GO:0005737:cytoplasm;	GO:0008853:exodeoxyribonuclease III activity;GO:0008408:3'-5' exonuclease activity;GO:0019901:protein kinase binding;GO:0042826:histone deacetylase binding;GO:0017124:SH3 domain binding;
gene30913	-3.14	4.7927	1.3822e-05	0.000531865	NC_000078.6	108203599	108275927	-	Ccdc85c	coiled-coil domain containing 85C	GO:0021987:cerebral cortex development;	GO:0043296:apical junction complex;GO:0005923:bicellular tight junction;	-
gene38627	-3.45354	2.51224	1.4205e-05	0.000545711	NC_000082.6	96235801	96319859	+	B3galt5	UDP-Gal:betaGlcNAc beta 1%2C3-galactosyltransferase%2C polypeptide 5	GO:0006486:protein glycosylation;	GO:0005794:Golgi apparatus;GO:0016021:integral component of membrane;GO:0005783:endoplasmic reticulum;	GO:0008378:galactosyltransferase activity;
gene10828	3.33424	2.69606	1.43797e-05	0.000551525	NC_000070.6	148038317	148059565	+	Mthfr	5%2C10-methylenetetrahydrofolate reductase	GO:0046653:tetrahydrofolate metabolic process;GO:0009086:methionine biosynthetic process;GO:0055114:oxidation-reduction process;GO:0050667:homocysteine metabolic process;GO:0001666:response to hypoxia;GO:0033274:response to vitamin B2;GO:0035999:tetrahydrofolate interconversion;GO:0051593:response to folic acid;GO:0070555:response to interleukin-1;GO:0042493:response to drug;GO:0046500:S-adenosyl…	GO:0005829:cytosol;GO:0043005:neuron projection;	GO:0050660:flavin adenine dinucleotide binding;GO:0004489:methylenetetrahydrofolate reductase (NAD(P)H) activity;GO:0050661:NADP binding;GO:0072341:modified amino acid binding;
gene15054	-8.00889	0.0389307	1.44592e-05	0.000551884	NC_000072.6	84571414	84593908	-	Cyp26b1	cytochrome P450%2C family 26%2C subfamily b%2C polypeptide 1	GO:0010628:positive regulation of gene expression;GO:0048384:retinoic acid receptor signaling pathway;GO:0060349:bone morphogenesis;GO:0007283:spermatogenesis;GO:0030326:embryonic limb morphogenesis;GO:0034653:retinoic acid catabolic process;GO:2001037:positive regulation of tongue muscle cell differentiation;GO:0001709:cell fate determination;GO:0007140:male meiosis;GO:0055114:oxidation-reductio…	GO:0016020:membrane;GO:0005783:endoplasmic reticulum;	GO:0001972:retinoic acid binding;GO:0020037:heme binding;GO:0009055:electron carrier activity;GO:0005506:iron ion binding;GO:0008401:retinoic acid 4-hydroxylase activity;
gene28773	8.00216	-0.00612494	1.44592e-05	0.000551884	NC_000077.6	100408748	100414819	-	P3h4	prolyl 3-hydroxylase family member 4 (non-enzymatic)	-	GO:0000795:synaptonemal complex;	-
gene39221	8.00216	-0.00612494	1.44592e-05	0.000551884	NC_000083.6	25242659	25256364	-	Baiap3	BAI1-associated protein 3	GO:0007186:G-protein coupled receptor signaling pathway;	-	-
gene18281	3.3238	2.75254	1.46012e-05	0.000556402	NC_000073.6	66390892	66427477	-	Aldh1a3	aldehyde dehydrogenase family 1%2C subfamily A3	-	-	-
gene22484	3.12699	4.58783	1.48374e-05	0.000564491	NC_000075.6	21526157	21545331	+	AB124611	cDNA sequence AB124611	-	GO:0016021:integral component of membrane;GO:0016020:membrane;	-
gene2658	3.25817	3.2258	1.49235e-05	0.000566853	NC_000067.6	193272160	193273188	-	G0s2	G0/G1 switch gene 2	GO:0007049:cell cycle;GO:0043065:positive regulation of apoptotic process;GO:0016310:phosphorylation;	GO:0005739:mitochondrion;	GO:0004672:protein kinase activity;GO:0000166:nucleotide binding;
gene29781	-3.10677	4.94344	1.55227e-05	0.000588664	NC_000078.6	26469212	26479837	+	Cmpk2	cytidine monophosphate (UMP-CMP) kinase 2%2C mitochondrial	GO:0006233:dTDP biosynthetic process;GO:0046939:nucleotide phosphorylation;GO:0006227:dUDP biosynthetic process;GO:0071222:cellular response to lipopolysaccharide;	GO:0005739:mitochondrion;	GO:0004127:cytidylate kinase activity;GO:0005524:ATP binding;GO:0004798:thymidylate kinase activity;GO:0033862:UMP kinase activity;
gene40320	-3.16579	4.00361	1.63147e-05	0.000617708	NC_000083.6	67842706	68004198	-	Arhgap28	Rho GTPase activating protein 28	GO:0007165:signal transduction;	GO:0005730:nucleolus;GO:0005622:intracellular;	GO:0005096:GTPase activator activity;
gene4932	-4.02578	1.12782	1.67283e-05	0.000632351	NC_000068.7	122484941	122528040	+	Gm14085	predicted gene 14085	GO:0034394:protein localization to cell surface;GO:0015860:purine nucleoside transmembrane transport;GO:0001895:retina homeostasis;	GO:0005887:integral component of plasma membrane;	GO:0005415:nucleoside:sodium symporter activity;GO:0001882:nucleoside binding;GO:0015211:purine nucleoside transmembrane transporter activity;
gene25572	3.06382	6.04621	1.68425e-05	0.000635651	NC_000076.6	79781474	79794740	-	Prss57	protease%2C serine 57	GO:0006508:proteolysis;	GO:0005576:extracellular region;	GO:0004252:serine-type endopeptidase activity;GO:0008236:serine-type peptidase activity;
gene15595	4.29892	0.891725	1.71225e-05	0.000645185	NC_000072.6	120509494	120531364	-	Cecr5	cat eye syndrome chromosome region%2C candidate 5	GO:0008152:metabolic process;	GO:0005739:mitochondrion;	GO:0016787:hydrolase activity;
gene15897	3.49934	2.16915	1.77078e-05	0.000666175	NC_000072.6	130363918	130386874	-	Klra1	killer cell lectin-like receptor%2C subfamily A%2C member 1	GO:0007165:signal transduction;GO:0007155:cell adhesion;	GO:0016021:integral component of membrane;GO:0009897:external side of plasma membrane;	GO:0004871:signal transducer activity;GO:0030246:carbohydrate binding;
gene36685	-3.68622	1.5771	1.77842e-05	0.000667984	NC_000081.6	82206952	82212815	-	Shisa8	shisa family member 8	-	-	-
gene15658	3.95603	1.26342	1.78628e-05	0.000669868	NC_000072.6	123172868	123204671	+	Clec4b2	C-type lectin domain family 4%2C member b2	GO:0051281:positive regulation of release of sequestered calcium ion into cytosol;GO:0050715:positive regulation of cytokine secretion;GO:0045087:innate immune response;GO:0043123:positive regulation of I-kappaB kinase/NF-kappaB signaling;GO:0050832:defense response to fungus;	GO:0016020:membrane;	GO:0030246:carbohydrate binding;GO:0005515:protein binding;
gene41854	-7.96467	-0.000291705	1.79859e-05	0.000671283	NC_000084.6	86711052	86718285	+	Cbln2	cerebellin 2 precursor protein	GO:0051965:positive regulation of synapse assembly;	GO:0005615:extracellular space;GO:0016021:integral component of membrane;	GO:0005515:protein binding;
gene13520	7.95504	-0.0482843	1.79859e-05	0.000671283	NC_000071.6	147957320	148316065	+	Mtus2	microtubule associated tumor suppressor candidate 2	-	GO:0005856:cytoskeleton;	GO:0042803:protein homodimerization activity;GO:0008017:microtubule binding;
gene23979	7.95504	-0.0482843	1.79859e-05	0.000671283	NC_000075.6	103112074	103185276	+	Rab6b	RAB6B%2C member RAS oncogene family	GO:0015031:protein transport;GO:0007264:small GTPase mediated signal transduction;GO:0006890:retrograde vesicle-mediated transport, Golgi to ER;	GO:0000139:Golgi membrane;GO:0016023:cytoplasmic membrane-bounded vesicle;	GO:0005525:GTP binding;GO:0003924:GTPase activity;
gene11031	3.1854	3.51402	1.8549e-05	0.000691207	NC_000070.6	155962312	155966629	+	Fam132a	family with sequence similarity 132%2C member A	GO:0050728:negative regulation of inflammatory response;GO:0045721:negative regulation of gluconeogenesis;GO:0035774:positive regulation of insulin secretion involved in cellular response to glucose stimulus;GO:0046628:positive regulation of insulin receptor signaling pathway;GO:0046326:positive regulation of glucose import;GO:0051897:positive regulation of protein kinase B signaling;	GO:0005615:extracellular space;	-
gene31899	3.04432	5.69773	1.91784e-05	0.000713534	NC_000079.6	23456984	23465914	-	Btn1a1	butyrophilin%2C subfamily 1%2C member A1	GO:0050710:negative regulation of cytokine secretion;GO:0031324:negative regulation of cellular metabolic process;GO:0046007:negative regulation of activated T cell proliferation;	GO:0016021:integral component of membrane;	GO:0005515:protein binding;
gene6574	4.27388	0.869163	1.93925e-05	0.000720364	NC_000069.6	37404982	37420186	-	Nudt6	nudix (nucleoside diphosphate linked moiety X)-type motif 6	-	GO:0005739:mitochondrion;GO:0005634:nucleus;	GO:0016787:hydrolase activity;
gene17320	-3.35259	2.58704	1.95193e-05	0.000723933	NC_000073.6	28451985	28468242	+	Lrfn1	leucine rich repeat and fibronectin type III domain containing 1	-	GO:0016021:integral component of membrane;GO:0014069:postsynaptic density;GO:0030054:cell junction;GO:0045211:postsynaptic membrane;GO:0005886:plasma membrane;	-
gene43156	3.05805	4.95153	1.96174e-05	0.000726428	NC_000085.6	61217191	61228463	-	Csf2ra	colony stimulating factor 2 receptor%2C alpha%2C low-affinity (granulocyte-macrophage)	-	GO:0016021:integral component of membrane;	GO:0004896:cytokine receptor activity;
gene7176	3.02705	6.13132	2.0209e-05	0.000747164	NC_000069.6	88435959	88461182	-	Sema4a	sema domain%2C immunoglobulin domain (Ig)%2C transmembrane domain (TM) and short cytoplasmic domain%2C (semaphorin) 4A	GO:0071526:semaphorin-plexin signaling pathway;GO:0045063:T-helper 1 cell differentiation;GO:0008360:regulation of cell shape;GO:0016525:negative regulation of angiogenesis;GO:0007409:axonogenesis;GO:0010594:regulation of endothelial cell migration;	GO:0016021:integral component of membrane;GO:0005886:plasma membrane;	GO:0004872:receptor activity;
gene39613	4.2484	0.846246	2.19975e-05	0.000811867	NC_000083.6	34850391	34856372	+	Nelfe	negative elongation factor complex member E%2C Rdbp	GO:0034244:negative regulation of transcription elongation from RNA polymerase II promoter;	GO:0032021:NELF complex;	GO:0003676:nucleic acid binding;GO:0005515:protein binding;
gene27879	3.45755	2.13161	2.20279e-05	0.000811867	NC_000077.6	70700323	70731970	+	Kif1c	kinesin family member 1C	GO:0007018:microtubule-based movement;GO:0006890:retrograde vesicle-mediated transport, Golgi to ER;	GO:0005875:microtubule associated complex;GO:0005794:Golgi apparatus;GO:0005874:microtubule;	GO:0005524:ATP binding;GO:0003777:microtubule motor activity;
gene35722	-3.08178	4.21083	2.21166e-05	0.000813862	NC_000081.6	7090615	7197489	+	Lifr	leukemia inhibitory factor receptor	GO:0031100:organ regeneration;GO:0038165:oncostatin-M-mediated signaling pathway;GO:0010656:negative regulation of muscle cell apoptotic process;GO:0070120:ciliary neurotrophic factor-mediated signaling pathway;GO:0048812:neuron projection morphogenesis;GO:0048861:leukemia inhibitory factor signaling pathway;GO:0008284:positive regulation of cell proliferation;	GO:0016021:integral component of membrane;GO:0005576:extracellular region;GO:0005886:plasma membrane;	GO:0004924:oncostatin-M receptor activity;GO:0005127:ciliary neurotrophic factor receptor binding;GO:0019955:cytokine binding;GO:0019838:growth factor binding;GO:0046982:protein heterodimerization activity;GO:0004923:leukemia inhibitory factor receptor activity;
gene18679	-3.14999	3.42472	2.2182e-05	0.000815	NC_000073.6	93079879	93081722	+	Fam181b	family with sequence similarity 181%2C member B	-	-	-
gene21480	-7.91905	-0.0406196	2.24824e-05	0.000822192	NC_000074.6	93302369	93337209	-	Ces1g	carboxylesterase 1G	-	-	-
gene47213	-7.91905	-0.0406196	2.24824e-05	0.000822192	NT_095534.1	21053	22580	+	Hbb-bh1	hemoglobin Z%2C beta-like embryonic chain	GO:0051291:protein heterooligomerization;GO:0000122:negative regulation of transcription from RNA polymerase II promoter;GO:0015671:oxygen transport;	GO:0005833:hemoglobin complex;	GO:0031721:hemoglobin alpha binding;GO:0005344:oxygen transporter activity;GO:0019825:oxygen binding;GO:0020037:heme binding;GO:0005506:iron ion binding;
gene12656	7.90633	-0.0917017	2.24824e-05	0.000822192	NC_000071.6	112688876	112896461	-	Myo18b	myosin XVIIIb	-	-	-
gene33457	3.72752	1.51587	2.27615e-05	0.000831112	NC_000079.6	113042757	113046428	-	Gpx8	glutathione peroxidase 8 (putative)	GO:0055114:oxidation-reduction process;GO:0006979:response to oxidative stress;	GO:0016021:integral component of membrane;	GO:0004602:glutathione peroxidase activity;
gene28182	4.58214	0.622767	2.28759e-05	0.00083271	NC_000077.6	79591021	79698023	+	Rab11fip4	RAB11 family interacting protein 4 (class II)	GO:0000910:cytokinesis;GO:0006810:transport;GO:0007049:cell cycle;	GO:0055038:recycling endosome membrane;GO:0030139:endocytic vesicle;GO:0030496:midbody;GO:0032154:cleavage furrow;	GO:0005509:calcium ion binding;GO:0030306:ADP-ribosylation factor binding;GO:0017137:Rab GTPase binding;GO:0042803:protein homodimerization activity;
gene47346	-4.47911	0.633959	2.28759e-05	0.00083271	NT_166287.2	269183	322224	+	Ptpn22	protein tyrosine phosphatase%2C non-receptor type 22 (lymphoid)	GO:0035335:peptidyl-tyrosine dephosphorylation;GO:0050860:negative regulation of T cell receptor signaling pathway;GO:0032817:regulation of natural killer cell proliferation;GO:0050868:negative regulation of T cell activation;GO:0030217:T cell differentiation;GO:0035644:phosphoanandamide dephosphorylation;	GO:0009898:cytoplasmic side of plasma membrane;GO:0048471:perinuclear region of cytoplasm;GO:0005634:nucleus;	GO:0019900:kinase binding;GO:0004725:protein tyrosine phosphatase activity;GO:0017124:SH3 domain binding;
gene15521	2.97803	8.40162	2.34647e-05	0.000852827	NC_000072.6	116410071	116461178	-	Alox5	arachidonate 5-lipoxygenase	GO:0019369:arachidonic acid metabolic process;GO:0055114:oxidation-reduction process;GO:0019370:leukotriene biosynthetic process;GO:0002526:acute inflammatory response;GO:0002540:leukotriene production involved in inflammatory response;GO:0045907:positive regulation of vasoconstriction;GO:0019233:sensory perception of pain;GO:0019372:lipoxygenase pathway;	GO:0005829:cytosol;GO:0016363:nuclear matrix;GO:0005641:nuclear envelope lumen;GO:0031965:nuclear membrane;GO:0030425:dendrite;GO:0042383:sarcolemma;	GO:0005515:protein binding;GO:0016165:linoleate 13S-lipoxygenase activity;GO:0005506:iron ion binding;GO:0004051:arachidonate 5-lipoxygenase activity;
gene2538	-3.35792	2.42674	2.42016e-05	0.000878257	NC_000067.6	186087732	186117310	-	Lyplal1	lysophospholipase-like 1	GO:0042997:negative regulation of Golgi to plasma membrane protein transport;GO:0002084:protein depalmitoylation;	GO:0005829:cytosol;	GO:0016787:hydrolase activity;
gene44915	-2.99868	5.84335	2.47315e-05	0.000896109	NC_000086.7	134685648	134697775	+	Armcx4	armadillo repeat containing%2C X-linked 4	-	-	-
gene41470	2.99882	5.41303	2.56497e-05	0.000927952	NC_000084.6	60803849	60812652	+	Cd74	CD74 antigen (invariant polypeptide of major histocompatibility complex%2C class II antigen-associated)	GO:0006461:protein complex assembly;GO:0002830:positive regulation of type 2 immune response;GO:0048146:positive regulation of fibroblast proliferation;GO:0002906:negative regulation of mature B cell apoptotic process;GO:0002606:positive regulation of dendritic cell antigen processing and presentation;GO:0070374:positive regulation of ERK1 and ERK2 cascade;GO:0045060:negative thymic T cell select…	GO:0035693:NOS2-CD74 complex;GO:0005771:multivesicular body;GO:0005764:lysosome;GO:0005783:endoplasmic reticulum;GO:0035692:macrophage migration inhibitory factor receptor complex;GO:0005887:integral component of plasma membrane;GO:0005794:Golgi apparatus;GO:0009897:external side of plasma membrane;GO:0042613:MHC class II protein complex;	GO:0050998:nitric-oxide synthase binding;GO:0035718:macrophage migration inhibitory factor binding;GO:0042289:MHC class II protein binding;GO:0001540:beta-amyloid binding;GO:0004896:cytokine receptor activity;
gene11619	4.01785	1.01945	2.61012e-05	0.000942839	NC_000071.6	35041509	35048461	+	Hgfac	hepatocyte growth factor activator	GO:0006508:proteolysis;	GO:0005615:extracellular space;GO:0005791:rough endoplasmic reticulum;	GO:0004252:serine-type endopeptidase activity;
gene48276	-3.39698	1.94022	2.63973e-05	0.000952078	NT_187005.1	897803	918685	+	Def6	differentially expressed in FDCP 6	-	-	-
gene48302	-3.59423	1.49532	2.69222e-05	0.000965958	NT_187005.1	1653287	1668007	+	Kctd20	potassium channel tetramerisation domain containing 20	GO:0051260:protein homooligomerization;	-	GO:0005216:ion channel activity;GO:0042802:identical protein binding;
gene41193	3.01625	4.69685	2.69234e-05	0.000965958	NC_000084.6	38327537	38338993	-	Gnpda1	glucosamine-6-phosphate deaminase 1	GO:0007340:acrosome reaction;GO:0006002:fructose 6-phosphate metabolic process;GO:0046370:fructose biosynthetic process;GO:0006044:N-acetylglucosamine metabolic process;GO:0006043:glucosamine catabolic process;GO:0006091:generation of precursor metabolites and energy;	GO:0005737:cytoplasm;	GO:0004342:glucosamine-6-phosphate deaminase activity;GO:0016787:hydrolase activity;
gene47058	5.16142	0.292268	2.69459e-05	0.000965958	NT_039662.3	244951	249271	-	H2-K1	histocompatibility 2%2C K1%2C K region	GO:0042742:defense response to bacterium;GO:0042590:antigen processing and presentation of exogenous peptide antigen via MHC class I;GO:0002485:antigen processing and presentation of endogenous peptide antigen via MHC class I via ER pathway, TAP-dependent;GO:0048839:inner ear development;GO:0001916:positive regulation of T cell mediated cytotoxicity;	GO:0009897:external side of plasma membrane;GO:0016021:integral component of membrane;GO:0042612:MHC class I protein complex;	GO:0042605:peptide antigen binding;
gene4970	5.16142	0.292268	2.69459e-05	0.000965958	NC_000068.7	126034658	126091185	+	Fgf7	fibroblast growth factor 7	GO:0051781:positive regulation of cell division;GO:0010838:positive regulation of keratinocyte proliferation;GO:0010463:mesenchymal cell proliferation;GO:0043129:surfactant homeostasis;GO:0001541:ovarian follicle development;GO:0060665:regulation of branching involved in salivary gland morphogenesis by mesenchymal-epithelial signaling;GO:0050918:positive chemotaxis;GO:0060501:positive regulation …	GO:0005615:extracellular space;GO:0005794:Golgi apparatus;	GO:0005111:type 2 fibroblast growth factor receptor binding;GO:0008083:growth factor activity;GO:0008201:heparin binding;GO:0042056:chemoattractant activity;
gene31966	-3.35672	2.33546	2.80771e-05	0.00100496	NC_000079.6	24327404	24477289	+	Cmah	cytidine monophospho-N-acetylneuraminic acid hydroxylase	GO:0046381:CMP-N-acetylneuraminate metabolic process;GO:0006810:transport;GO:0022900:electron transport chain;	GO:0005783:endoplasmic reticulum;	GO:0046872:metal ion binding;GO:0030338:CMP-N-acetylneuraminate monooxygenase activity;GO:0051537:2 iron, 2 sulfur cluster binding;
gene10820	7.85592	-0.136454	2.82471e-05	0.00100496	NC_000070.6	147868979	147870358	+	Fv1	Friend virus susceptibility 1	-	-	-
gene15808	7.85592	-0.136454	2.82471e-05	0.00100496	NC_000072.6	127887599	127953031	+	Tspan11	tetraspanin 11	-	GO:0016021:integral component of membrane;	-
gene31027	7.85592	-0.136454	2.82471e-05	0.00100496	NC_000078.6	110279230	110281097	+	Dio3	deiodinase%2C iodothyronine type III	-	-	-
gene42745	7.85592	-0.136454	2.82471e-05	0.00100496	NC_000085.6	38481114	38785105	+	Plce1	phospholipase C%2C epsilon 1	GO:0007200:phospholipase C-activating G-protein coupled receptor signaling pathway;GO:0046578:regulation of Ras protein signal transduction;GO:0016042:lipid catabolic process;GO:0008277:regulation of G-protein coupled receptor protein signaling pathway;GO:0032835:glomerulus development;GO:0000187:activation of MAPK activity;	GO:0005794:Golgi apparatus;GO:0005829:cytosol;GO:0005886:plasma membrane;	GO:0004871:signal transducer activity;GO:0004435:phosphatidylinositol phospholipase C activity;GO:0005509:calcium ion binding;GO:0017016:Ras GTPase binding;GO:0005085:guanyl-nucleotide exchange factor activity;
gene32950	2.98982	4.9605	2.84862e-05	0.00101195	NC_000079.6	74009419	74035753	+	Tppp	tubulin polymerization promoting protein	GO:0001578:microtubule bundle formation;GO:0046785:microtubule polymerization;GO:0032273:positive regulation of protein polymerization;	GO:0005874:microtubule;GO:0005925:focal adhesion;GO:0048471:perinuclear region of cytoplasm;GO:0005634:nucleus;GO:0005886:plasma membrane;	GO:0008017:microtubule binding;GO:0005509:calcium ion binding;
gene16178	2.96404	6.14567	2.87514e-05	0.00101983	NC_000072.6	146602276	146634592	-	Tm7sf3	transmembrane 7 superfamily member 3	-	GO:0005886:plasma membrane;GO:0016021:integral component of membrane;	-
gene47285	-3.77198	1.19918	2.95262e-05	0.00104574	NT_187020.1	1126874	1221322	-	Kansl1l	KAT8 regulatory NSL complex subunit 1-like	-	GO:0000123:histone acetyltransferase complex;	-
gene37698	-3.12014	3.23581	2.96992e-05	0.00105029	NC_000082.6	22059009	22163299	-	Igf2bp2	insulin-like growth factor 2 mRNA binding protein 2	GO:0006417:regulation of translation;	GO:0005737:cytoplasm;GO:0044430:cytoskeletal part;GO:0005634:nucleus;	GO:0003730:mRNA 3'-UTR binding;GO:0048027:mRNA 5'-UTR binding;GO:0000166:nucleotide binding;
gene28119	2.97094	5.50798	2.9828e-05	0.00105327	NC_000077.6	78037841	78060434	+	Flot2	flotillin 2	GO:0007155:cell adhesion;	GO:0005768:endosome;GO:0009986:cell surface;GO:0030139:endocytic vesicle;GO:0002080:acrosomal membrane;GO:0016600:flotillin complex;	GO:0035255:ionotropic glutamate receptor binding;
gene42239	-3.03402	4.05761	3.03e-05	0.00106833	NC_000085.6	10842544	10857915	+	Slc15a3	solute carrier family 15%2C member 3	GO:0015833:peptide transport;GO:0030163:protein catabolic process;	GO:0005765:lysosomal membrane;	GO:0005427:proton-dependent oligopeptide secondary active transmembrane transporter activity;
gene37115	4.5209	0.567847	3.08679e-05	0.00108673	NC_000081.6	99717593	99725008	+	Gpd1	glycerol-3-phosphate dehydrogenase 1 (soluble)	GO:0071320:cellular response to cAMP;GO:0006116:NADH oxidation;GO:0071356:cellular response to tumor necrosis factor;GO:0046168:glycerol-3-phosphate catabolic process;GO:0019432:triglyceride biosynthetic process;GO:0006654:phosphatidic acid biosynthetic process;GO:0006094:gluconeogenesis;	GO:0005829:cytosol;GO:0009331:glycerol-3-phosphate dehydrogenase complex;GO:0005739:mitochondrion;	GO:0051287:NAD binding;GO:0004368:glycerol-3-phosphate dehydrogenase activity;GO:0004367:glycerol-3-phosphate dehydrogenase [NAD+] activity;GO:0042803:protein homodimerization activity;
gene24594	-2.95708	5.65497	3.12196e-05	0.00109748	NC_000076.6	13090788	13131694	+	Plagl1	pleiomorphic adenoma gene-like 1	GO:0045944:positive regulation of transcription from RNA polymerase II promoter;GO:0035914:skeletal muscle cell differentiation;	GO:0005634:nucleus;	GO:0000981:sequence-specific DNA binding RNA polymerase II transcription factor activity;GO:0003677:DNA binding;GO:0005515:protein binding;
gene48127	-3.51143	1.60392	3.14312e-05	0.00110327	NT_166305.2	3227989	3283926	+	Stk38l	serine/threonine kinase 38 like	-	-	-
gene13287	3.19622	2.50401	3.2289e-05	0.00112907	NC_000071.6	138754309	138810072	+	Fam20c	family with sequence similarity 20%2C member C	GO:0097187:dentinogenesis;GO:0070166:enamel mineralization;GO:0051174:regulation of phosphorus metabolic process;GO:0006468:protein phosphorylation;GO:0040036:regulation of fibroblast growth factor receptor signaling pathway;GO:0071895:odontoblast differentiation;GO:0045669:positive regulation of osteoblast differentiation;GO:0001501:skeletal system development;GO:0030501:positive regulation of b…	GO:0005615:extracellular space;	GO:0004674:protein serine/threonine kinase activity;GO:0005509:calcium ion binding;
gene21441	5.12307	0.258032	3.23096e-05	0.00112907	NC_000074.6	90888875	90892587	+	Gm42035	-	-	-	-
gene24161	5.12307	0.258032	3.23096e-05	0.00112907	NC_000075.6	109094190	109119915	+	Plxnb1	plexin B1	GO:0033689:negative regulation of osteoblast proliferation;GO:0043931:ossification involved in bone maturation;GO:0008360:regulation of cell shape;GO:0014068:positive regulation of phosphatidylinositol 3-kinase signaling;GO:0051493:regulation of cytoskeleton organization;GO:0050772:positive regulation of axonogenesis;GO:1900220:semaphorin-plexin signaling pathway involved in bone trabecula morpho…	GO:0005622:intracellular;GO:0002116:semaphorin receptor complex;GO:0005887:integral component of plasma membrane;	GO:0017154:semaphorin receptor activity;GO:0032794:GTPase activating protein binding;GO:0005096:GTPase activator activity;
gene21469	3.00566	4.36367	3.23799e-05	0.00112949	NC_000074.6	92855329	92919279	+	Lpcat2	lysophosphatidylcholine acyltransferase 2	GO:0006663:platelet activating factor biosynthetic process;	GO:0016021:integral component of membrane;GO:0005795:Golgi stack;GO:0005783:endoplasmic reticulum;GO:0000139:Golgi membrane;GO:0005789:endoplasmic reticulum membrane;	GO:0005509:calcium ion binding;GO:0047184:1-acylglycerophosphocholine O-acyltransferase activity;GO:0047192:1-alkylglycerophosphocholine O-acetyltransferase activity;
gene20729	4.19605	0.799295	3.24175e-05	0.00112949	NC_000074.6	45507788	45827906	+	Sorbs2	sorbin and SH3 domain containing 2	-	GO:0005737:cytoplasm;GO:0030054:cell junction;GO:0005886:plasma membrane;GO:0014069:postsynaptic density;GO:0043025:neuronal cell body;	GO:0019904:protein domain specific binding;GO:0008270:zinc ion binding;
gene3209	3.52417	1.67966	3.32905e-05	0.00115819	NC_000068.7	28193093	28230736	+	Olfm1	olfactomedin 1	GO:0007275:multicellular organismal development;GO:0051259:protein oligomerization;	GO:0005615:extracellular space;GO:0032281:alpha-amino-3-hydroxy-5-methyl-4-isoxazolepropionic acid selective glutamate receptor complex;GO:0030054:cell junction;GO:0045202:synapse;	GO:0005515:protein binding;
gene19818	2.9577	5.12266	3.38158e-05	0.00117474	NC_000073.6	139978932	139993121	-	Adam8	a disintegrin and metallopeptidase domain 8	GO:0035419:activation of MAPK activity involved in innate immune response;GO:0043524:negative regulation of neuron apoptotic process;GO:0000902:cell morphogenesis;GO:0033089:positive regulation of T cell differentiation in thymus;GO:2000418:positive regulation of eosinophil migration;GO:2000391:positive regulation of neutrophil extravasation;GO:0007160:cell-matrix adhesion;GO:2000399:negative reg…	GO:0009986:cell surface;GO:0002102:podosome;GO:0032010:phagolysosome;GO:0032127:dense core granule membrane;GO:0070820:tertiary granule;GO:0005887:integral component of plasma membrane;GO:0071133:alpha9-beta1 integrin-ADAM8 complex;GO:0042581:specific granule;	GO:0005178:integrin binding;GO:0050839:cell adhesion molecule binding;GO:0004222:metalloendopeptidase activity;GO:0008270:zinc ion binding;GO:0005509:calcium ion binding;
gene15503	-2.95731	4.86207	3.46351e-05	0.00120143	NC_000072.6	115774557	115805555	+	Cand2	cullin-associated and neddylation-dissociated 2 (putative)	GO:0006355:regulation of transcription, DNA-templated;	GO:0005634:nucleus;	GO:0017025:TBP-class protein binding;
gene16775	3.64422	1.44123	3.48151e-05	0.0012059	NC_000073.6	16234585	16244154	-	C5ar2	complement component 5a receptor 2	GO:1900165:negative regulation of interleukin-6 secretion;GO:0032720:negative regulation of tumor necrosis factor production;GO:2000482:regulation of interleukin-8 secretion;GO:0090024:negative regulation of neutrophil chemotaxis;GO:0007186:G-protein coupled receptor signaling pathway;	GO:0009925:basal plasma membrane;GO:0016021:integral component of membrane;GO:0045177:apical part of cell;	GO:0004944:C5a anaphylatoxin receptor activity;
gene23628	3.17955	2.48924	3.52007e-05	0.00121747	NC_000075.6	78191966	78209349	+	Gsta4	glutathione S-transferase%2C alpha 4	GO:0006805:xenobiotic metabolic process;GO:0006749:glutathione metabolic process;	GO:0005739:mitochondrion;	GO:0004364:glutathione transferase activity;GO:0008144:drug binding;GO:0043295:glutathione binding;GO:0042803:protein homodimerization activity;
gene16859	2.92262	6.2667	3.54266e-05	0.00122349	NC_000073.6	18884690	18890438	+	Pglyrp1	peptidoglycan recognition protein 1	GO:0045187:regulation of circadian sleep/wake cycle, sleep;GO:0032689:negative regulation of interferon-gamma production;GO:0016045:detection of bacterium;GO:0006915:apoptotic process;GO:0009253:peptidoglycan catabolic process;GO:0002221:pattern recognition receptor signaling pathway;GO:0032827:negative regulation of natural killer cell differentiation involved in immune response;GO:0044117:growt…	GO:0005615:extracellular space;GO:0005737:cytoplasm;	GO:0008270:zinc ion binding;GO:0005125:cytokine activity;GO:0042834:peptidoglycan binding;GO:0016019:peptidoglycan receptor activity;GO:0008745:N-acetylmuramoyl-L-alanine amidase activity;
gene47743	-7.82325	-0.124855	3.56805e-05	0.00122687	NT_187027.1	260629	264331	-	Rps18	ribosomal protein S18	GO:0006412:translation;	GO:0005840:ribosome;	GO:0003735:structural constituent of ribosome;GO:0003723:RNA binding;
gene22051	7.80369	-0.182627	3.56805e-05	0.00122687	NC_000074.6	123186235	123201812	+	Dpep1	dipeptidase 1 (renal)	GO:0071277:cellular response to calcium ion;GO:0030336:negative regulation of cell migration;GO:0071732:cellular response to nitric oxide;GO:0016999:antibiotic metabolic process;GO:0043066:negative regulation of apoptotic process;GO:0043154:negative regulation of cysteine-type endopeptidase activity involved in apoptotic process;GO:0035690:cellular response to drug;GO:0050667:homocysteine metabol…	GO:0005615:extracellular space;GO:0031528:microvillus membrane;GO:0031225:anchored component of membrane;GO:0016324:apical plasma membrane;	GO:0008270:zinc ion binding;GO:0008239:dipeptidyl-peptidase activity;GO:0043027:cysteine-type endopeptidase inhibitor activity involved in apoptotic process;GO:0070573:metallodipeptidase activity;GO:0072341:modified amino acid binding;GO:0034235:GPI anchor binding;
gene22268	7.80369	-0.182627	3.56805e-05	0.00122687	NC_000075.6	7931999	8004596	-	Yap1	yes-associated protein 1	GO:0090263:positive regulation of canonical Wnt signaling pathway;GO:0006974:cellular response to DNA damage stimulus;GO:0030857:negative regulation of epithelial cell differentiation;GO:0043066:negative regulation of apoptotic process;GO:0010837:regulation of keratinocyte proliferation;GO:0030903:notochord development;GO:0035019:somatic stem cell maintenance;GO:0046622:positive regulation of org…	GO:0005737:cytoplasm;GO:0005667:transcription factor complex;	GO:0003714:transcription corepressor activity;GO:0001076:RNA polymerase II transcription factor binding transcription factor activity;GO:0070064:proline-rich region binding;GO:0044212:transcription regulatory region DNA binding;GO:0003713:transcription coactivator activity;GO:0003682:chromatin binding;
gene9171	3.81491	1.13679	3.63588e-05	0.00124837	NC_000070.6	57908384	57916264	-	D630039A03Rik	RIKEN cDNA D630039A03 gene	-	-	-
gene15691	3.94759	0.956611	3.6924e-05	0.00126594	NC_000072.6	124512621	124523440	+	C1ra	complement component 1%2C r subcomponent A	GO:0006508:proteolysis;	-	GO:0004252:serine-type endopeptidase activity;
gene2466	2.91725	6.10922	3.70217e-05	0.00126744	NC_000067.6	182124737	182132415	+	Srp9	signal recognition particle 9	GO:0045900:negative regulation of translational elongation;GO:0006614:SRP-dependent cotranslational protein targeting to membrane;	GO:0005786:signal recognition particle, endoplasmic reticulum targeting;	GO:0008312:7S RNA binding;
gene37813	3.62697	1.42583	3.79855e-05	0.00129855	NC_000082.6	30511855	30550834	-	Tmem44	transmembrane protein 44	-	-	-
gene22934	2.9523	4.56952	3.83508e-05	0.00130914	NC_000075.6	44252713	44268599	-	Nlrx1	NLR family member X1	-	-	-
gene7586	3.1104	2.85267	3.84487e-05	0.00131059	NC_000069.6	97610185	97655287	+	Fmo5	flavin containing monooxygenase 5	GO:0055114:oxidation-reduction process;	GO:0031227:intrinsic component of endoplasmic reticulum membrane;GO:0016021:integral component of membrane;	GO:0050660:flavin adenine dinucleotide binding;GO:0050661:NADP binding;GO:0004499:N,N-dimethylaniline monooxygenase activity;
gene43332	-3.4156	1.68044	3.86346e-05	0.00131503	NC_000086.7	9199973	9268085	+	Lancl3	LanC lantibiotic synthetase component C-like 3 (bacterial)	-	-	GO:0003824:catalytic activity;
gene15692	5.08367	0.222971	3.88701e-05	0.00131923	NC_000072.6	124530344	124542392	-	C1s1	complement component 1%2C s subcomponent 1	GO:0045087:innate immune response;GO:0006958:complement activation, classical pathway;GO:0006508:proteolysis;	GO:0005576:extracellular region;	GO:0004252:serine-type endopeptidase activity;GO:0005509:calcium ion binding;
gene23061	5.08367	0.222971	3.88701e-05	0.00131923	NC_000075.6	49502129	49799427	-	Ncam1	neural cell adhesion molecule 1	GO:0007166:cell surface receptor signaling pathway;GO:0060548:negative regulation of cell death;GO:0007611:learning or memory;GO:0033555:multicellular organismal response to stress;GO:0034109:homotypic cell-cell adhesion;GO:0007568:aging;GO:0014076:response to fluoxetine;GO:0031175:neuron projection development;GO:0050850:positive regulation of calcium-mediated signaling;GO:0001928:regulation of …	GO:0030426:growth cone;GO:0016021:integral component of membrane;GO:0031225:anchored component of membrane;GO:0043025:neuronal cell body;GO:0009897:external side of plasma membrane;GO:0030424:axon;GO:0000139:Golgi membrane;GO:0005576:extracellular region;	GO:0030275:LRR domain binding;GO:0008201:heparin binding;GO:0019902:phosphatase binding;GO:0008092:cytoskeletal protein binding;GO:0005104:fibroblast growth factor receptor binding;
gene10512	-2.92577	5.312	3.89584e-05	0.00132033	NC_000070.6	137468764	137570630	+	Hspg2	perlecan (heparan sulfate proteoglycan 2)	-	-	-
gene9643	2.94615	4.45882	3.97866e-05	0.00134647	NC_000070.6	101418847	101467771	+	Ak4	adenylate kinase 4	GO:0046034:ATP metabolic process;GO:0018885:carbon tetrachloride metabolic process;GO:0046033:AMP metabolic process;GO:0001889:liver development;GO:0007420:brain development;GO:0043643:tetracycline metabolic process;GO:0046039:GTP metabolic process;GO:0042493:response to drug;GO:0046939:nucleotide phosphorylation;GO:0009165:nucleotide biosynthetic process;	GO:0005759:mitochondrial matrix;	GO:0004017:adenylate kinase activity;GO:0005524:ATP binding;GO:0005525:GTP binding;GO:0046899:nucleoside triphosphate adenylate kinase activity;
gene5808	3.15419	2.46679	4.0123e-05	0.0013559	NC_000068.7	166073899	166155683	-	Sulf2	sulfatase 2	GO:0035860:glial cell-derived neurotrophic factor receptor signaling pathway;GO:0060384:innervation;GO:0002063:chondrocyte development;GO:0060348:bone development;GO:0032836:glomerular basement membrane development;GO:0048706:embryonic skeletal system development;GO:0010575:positive regulation of vascular endothelial growth factor production;GO:0030201:heparan sulfate proteoglycan metabolic proce…	GO:0005615:extracellular space;GO:0005794:Golgi apparatus;GO:0009986:cell surface;GO:0005783:endoplasmic reticulum;GO:0005886:plasma membrane;	GO:0008449:N-acetylglucosamine-6-sulfatase activity;GO:0005509:calcium ion binding;GO:0004065:arylsulfatase activity;
gene5387	-3.03834	3.32593	4.03242e-05	0.00136075	NC_000068.7	150934519	151009398	-	Ninl	ninein-like	-	GO:0005737:cytoplasm;GO:0005874:microtubule;	GO:0005509:calcium ion binding;
gene13118	2.93925	4.52871	4.09949e-05	0.00138141	NC_000071.6	134600103	134619783	-	Lat2	linker for activation of T cells family%2C member 2	GO:0050853:B cell receptor signaling pathway;GO:0043303:mast cell degranulation;GO:0003333:amino acid transmembrane transport;GO:0042113:B cell activation;GO:0015695:organic cation transport;GO:0019722:calcium-mediated signaling;GO:0015807:L-amino acid transport;	GO:0016021:integral component of membrane;GO:0045121:membrane raft;GO:0005737:cytoplasm;GO:0005886:plasma membrane;	GO:0042169:SH2 domain binding;GO:0005275:amine transmembrane transporter activity;GO:0019534:toxin transporter activity;GO:0015179:L-amino acid transmembrane transporter activity;GO:0015101:organic cation transmembrane transporter activity;
gene8327	3.60951	1.41026	4.14756e-05	0.00139368	NC_000069.6	148815586	148988730	-	Adgrl2	adhesion G protein-coupled receptor L2	GO:0007218:neuropeptide signaling pathway;	GO:0043005:neuron projection;GO:0005886:plasma membrane;GO:0016021:integral component of membrane;	GO:0004930:G-protein coupled receptor activity;GO:0030165:PDZ domain binding;
gene25159	3.40324	1.85003	4.14818e-05	0.00139368	NC_000076.6	59221922	59226434	+	Sowahc	sosondowah ankyrin repeat domain family member C	-	-	-
gene41077	3.9234	0.935047	4.15609e-05	0.00139368	NC_000084.6	36348624	36393370	+	Cystm1	cysteine-rich transmembrane module containing 1	-	-	-
gene42186	3.02396	3.53484	4.16267e-05	0.00139368	NC_000085.6	8927382	8929356	-	Rom1	rod outer segment membrane protein 1	-	GO:0042622:photoreceptor outer segment membrane;	-
gene48159	-3.40154	1.66805	4.16543e-05	0.00139368	NT_166305.2	5238425	5299198	-	Ipo8	importin 8	-	-	-
gene12179	4.45694	0.51077	4.20337e-05	0.00140438	NC_000071.6	90603076	90640739	-	Rassf6	Ras association (RalGDS/AF-6) domain family member 6	GO:0007165:signal transduction;GO:0042981:regulation of apoptotic process;	-	GO:0005515:protein binding;
gene11748	-3.3471	1.76478	4.30882e-05	0.00143757	NC_000071.6	44436079	44799760	-	Ldb2	LIM domain binding 2	GO:0045944:positive regulation of transcription from RNA polymerase II promoter;GO:0035019:somatic stem cell maintenance;GO:0044089:positive regulation of cellular component biogenesis;GO:0010669:epithelial structure maintenance;GO:0001942:hair follicle development;	GO:0005667:transcription factor complex;	GO:0003712:transcription cofactor activity;GO:0030274:LIM domain binding;GO:0019899:enzyme binding;
gene42881	-2.86351	7.83878	4.42818e-05	0.00147531	NC_000085.6	44394450	44407709	-	Scd1	stearoyl-Coenzyme A desaturase 1	GO:0050873:brown fat cell differentiation;GO:0006633:fatty acid biosynthetic process;GO:0055114:oxidation-reduction process;GO:0050872:white fat cell differentiation;GO:0010873:positive regulation of cholesterol esterification;GO:0050830:defense response to Gram-positive bacterium;GO:0044130:negative regulation of growth of symbiont in host;	GO:0016021:integral component of membrane;GO:0005783:endoplasmic reticulum;	GO:0004768:stearoyl-CoA 9-desaturase activity;GO:0005506:iron ion binding;
gene15657	3.06533	2.91427	4.49116e-05	0.00149107	NC_000072.6	123122690	123143999	+	Clec4a2	C-type lectin domain family 4%2C member a2	GO:0045087:innate immune response;	GO:0016021:integral component of membrane;	GO:0030246:carbohydrate binding;
gene3717	2.95847	3.92682	4.52424e-05	0.00149107	NC_000068.7	62330073	62412318	-	Dpp4	dipeptidylpeptidase 4	GO:0051234:establishment of localization;GO:0043542:endothelial cell migration;GO:0031295:T cell costimulation;GO:0033632:regulation of cell-cell adhesion mediated by integrin;GO:0002709:regulation of T cell mediated immunity;GO:0010716:negative regulation of extracellular matrix disassembly;GO:0008284:positive regulation of cell proliferation;GO:0001666:response to hypoxia;GO:0006508:proteolysis;	GO:0045121:membrane raft;GO:0071438:invadopodium membrane;GO:0016021:integral component of membrane;GO:0005794:Golgi apparatus;GO:0009986:cell surface;GO:0030139:endocytic vesicle;GO:0070062:extracellular exosome;GO:0031258:lamellipodium membrane;GO:0005783:endoplasmic reticulum;GO:0046581:intercellular canaliculus;GO:0016324:apical plasma membrane;GO:0030027:lamellipodium;	GO:0005102:receptor binding;GO:0008239:dipeptidyl-peptidase activity;GO:0004252:serine-type endopeptidase activity;GO:0042277:peptide binding;GO:0002020:protease binding;GO:0042803:protein homodimerization activity;GO:0005518:collagen binding;GO:0004177:aminopeptidase activity;
gene13034	-7.77285	-0.168909	4.53239e-05	0.00149107	NC_000071.6	127783491	128433077	-	Tmem132d	transmembrane protein 132D	GO:0010923:negative regulation of phosphatase activity;	GO:0016021:integral component of membrane;	-
gene27942	-7.77285	-0.168909	4.53239e-05	0.00149107	NC_000077.6	72999056	73015200	+	P2rx1	purinergic receptor P2X%2C ligand-gated ion channel%2C 1	GO:0051291:protein heterooligomerization;GO:0030168:platelet activation;GO:0033198:response to ATP;GO:0043270:positive regulation of ion transport;GO:0007320:insemination;GO:0046513:ceramide biosynthetic process;GO:0006919:activation of cysteine-type endopeptidase activity involved in apoptotic process;GO:0003056:regulation of vascular smooth muscle contraction;GO:0051924:regulation of calcium io…	GO:0045121:membrane raft;GO:0043005:neuron projection;GO:0031240:external side of cell outer membrane;GO:0016021:integral component of membrane;GO:0045211:postsynaptic membrane;GO:0043234:protein complex;GO:0005886:plasma membrane;	GO:0004931:extracellular ATP-gated cation channel activity;GO:0005515:protein binding;GO:0008270:zinc ion binding;GO:0008144:drug binding;GO:0001614:purinergic nucleotide receptor activity;GO:0005524:ATP binding;
gene18544	7.74949	-0.230312	4.53239e-05	0.00149107	NC_000073.6	84246274	84410188	-	Arnt2	aryl hydrocarbon receptor nuclear translocator 2	GO:0001666:response to hypoxia;GO:0007417:central nervous system development;GO:0009636:response to toxic substance;GO:0045944:positive regulation of transcription from RNA polymerase II promoter;GO:0009410:response to xenobiotic stimulus;GO:0007165:signal transduction;GO:0008284:positive regulation of cell proliferation;GO:0043066:negative regulation of apoptotic process;GO:0032355:response to e…	GO:0005667:transcription factor complex;GO:0005737:cytoplasm;	GO:0017162:aryl hydrocarbon receptor binding;GO:0004871:signal transducer activity;GO:0003677:DNA binding;GO:0003700:sequence-specific DNA binding transcription factor activity;GO:0046982:protein heterodimerization activity;
gene2148	7.74949	-0.230312	4.53239e-05	0.00149107	NC_000067.6	169741477	169747642	-	Rgs4	regulator of G-protein signaling 4	GO:0038032:termination of G-protein coupled receptor signaling pathway;GO:0043547:positive regulation of GTPase activity;	GO:0005829:cytosol;GO:0043234:protein complex;GO:0005886:plasma membrane;	GO:0005096:GTPase activator activity;GO:0001965:G-protein alpha-subunit binding;
gene26784	7.74949	-0.230312	4.53239e-05	0.00149107	NC_000077.6	16752203	16913907	+	Egfr	epidermal growth factor receptor	GO:0010960:magnesium ion homeostasis;GO:0048146:positive regulation of fibroblast proliferation;GO:0023014:signal transduction by protein phosphorylation;GO:0045429:positive regulation of nitric oxide biosynthetic process;GO:0032930:positive regulation of superoxide anion generation;GO:0045739:positive regulation of DNA repair;GO:0035413:positive regulation of catenin import into nucleus;GO:00001…	GO:0009986:cell surface;GO:0030139:endocytic vesicle;GO:0016324:apical plasma membrane;GO:0005783:endoplasmic reticulum;GO:0016323:basolateral plasma membrane;GO:0045121:membrane raft;GO:0048471:perinuclear region of cytoplasm;GO:0016021:integral component of membrane;GO:0005794:Golgi apparatus;GO:0005634:nucleus;GO:0005768:endosome;	GO:0048408:epidermal growth factor binding;GO:0005178:integrin binding;GO:0004716:receptor signaling protein tyrosine kinase activity;GO:0005006:epidermal growth factor-activated receptor activity;GO:0042802:identical protein binding;GO:0005524:ATP binding;GO:0001948:glycoprotein binding;GO:0019901:protein kinase binding;GO:0046982:protein heterodimerization activity;GO:0019903:protein phosphatas…
gene36071	7.74949	-0.230312	4.53239e-05	0.00149107	NC_000081.6	43020788	43171595	-	Rspo2	R-spondin 2	GO:0035116:embryonic hindlimb morphogenesis;GO:0060441:epithelial tube branching involved in lung morphogenesis;GO:0035115:embryonic forelimb morphogenesis;GO:0030282:bone mineralization;GO:0090263:positive regulation of canonical Wnt signaling pathway;GO:0001649:osteoblast differentiation;GO:0060437:lung growth;GO:0060535:trachea cartilage morphogenesis;	GO:0009986:cell surface;GO:0005576:extracellular region;	GO:0008201:heparin binding;
gene41360	7.74949	-0.230312	4.53239e-05	0.00149107	NC_000084.6	52767811	52915935	+	Sncaip	synuclein%2C alpha interacting protein (synphilin)	GO:0042417:dopamine metabolic process;GO:0046928:regulation of neurotransmitter secretion;GO:0090083:regulation of inclusion body assembly;	GO:0005737:cytoplasm;	GO:0031625:ubiquitin protein ligase binding;
gene15387	-3.08077	2.917	4.63907e-05	0.00152404	NC_000072.6	106710375	106749037	-	Il5ra	interleukin 5 receptor%2C alpha	GO:0002437:inflammatory response to antigenic stimulus;GO:0032674:regulation of interleukin-5 production;GO:0071310:cellular response to organic substance;	GO:0016021:integral component of membrane;	GO:0004896:cytokine receptor activity;
gene11669	-3.14912	2.55449	4.88398e-05	0.00160227	NC_000071.6	37289098	37337630	-	Evc	Ellis van Creveld gene syndrome	GO:0045880:positive regulation of smoothened signaling pathway;GO:0003416:endochondral bone growth;	GO:0016021:integral component of membrane;GO:0005929:cilium;GO:0005737:cytoplasm;GO:0005886:plasma membrane;GO:0016020:membrane;	GO:0005515:protein binding;
gene2277	3.1012	2.48889	5.05173e-05	0.001655	NC_000067.6	172630769	172632974	-	Dusp23	dual specificity phosphatase 23	GO:0006470:protein dephosphorylation;	GO:0005737:cytoplasm;GO:0005634:nucleus;	GO:0004725:protein tyrosine phosphatase activity;GO:0008138:protein tyrosine/serine/threonine phosphatase activity;
gene16282	3.50539	1.50065	5.11316e-05	0.00167281	NC_000073.6	3884201	3898159	-	Gm14548	predicted gene 14548	-	-	-
gene3690	3.43409	1.59952	5.23806e-05	0.00171129	NC_000068.7	60251993	60284484	-	Cd302	CD302 antigen	GO:0006909:phagocytosis;	GO:0030175:filopodium;GO:0016021:integral component of membrane;GO:0005938:cell cortex;GO:0005902:microvillus;	GO:0030246:carbohydrate binding;
gene33480	3.64024	1.22767	5.24687e-05	0.0017118	NC_000079.6	114452262	114458951	-	Fst	follistatin	GO:0000122:negative regulation of transcription from RNA polymerase II promoter;GO:0045596:negative regulation of cell differentiation;GO:0051798:positive regulation of hair follicle development;GO:0043616:keratinocyte proliferation;GO:0008585:female gonad development;GO:0007389:pattern specification process;GO:0031069:hair follicle morphogenesis;GO:0032926:negative regulation of activin receptor…	GO:0005576:extracellular region;GO:0005737:cytoplasm;GO:0005634:nucleus;	GO:0048185:activin binding;GO:0043395:heparan sulfate proteoglycan binding;
gene26592	3.03364	2.88634	5.46336e-05	0.00177997	NC_000077.6	3494272	3505560	-	Inpp5j	inositol polyphosphate 5-phosphatase J	GO:0030258:lipid modification;GO:0046488:phosphatidylinositol metabolic process;GO:0031115:negative regulation of microtubule polymerization;GO:0016311:dephosphorylation;GO:0010977:negative regulation of neuron projection development;GO:0033137:negative regulation of peptidyl-serine phosphorylation;GO:0046856:phosphatidylinositol dephosphorylation;	GO:0043198:dendritic shaft;GO:0030426:growth cone;GO:0005737:cytoplasm;GO:0001726:ruffle;GO:0019898:extrinsic component of membrane;GO:0005886:plasma membrane;	GO:0004445:inositol-polyphosphate 5-phosphatase activity;GO:0034485:phosphatidylinositol-3,4,5-trisphosphate 5-phosphatase activity;GO:0052659:inositol-1,3,4,5-tetrakisphosphate 5-phosphatase activity;GO:0052658:inositol-1,4,5-trisphosphate 5-phosphatase activity;GO:0017124:SH3 domain binding;
gene7272	-3.97837	0.709471	5.56909e-05	0.00181191	NC_000069.6	90450592	90465928	-	Npr1	natriuretic peptide receptor 1	GO:0048662:negative regulation of smooth muscle cell proliferation;GO:0042417:dopamine metabolic process;GO:0030828:positive regulation of cGMP biosynthetic process;GO:0006468:protein phosphorylation;GO:0007168:receptor guanylyl cyclase signaling pathway;GO:0050880:regulation of blood vessel size;GO:0008217:regulation of blood pressure;GO:0035556:intracellular signal transduction;	GO:0016021:integral component of membrane;GO:0005886:plasma membrane;	GO:0004383:guanylate cyclase activity;GO:0017046:peptide hormone binding;GO:0016941:natriuretic peptide receptor activity;GO:0019901:protein kinase binding;GO:0004672:protein kinase activity;GO:0005525:GTP binding;GO:0005524:ATP binding;
gene27818	-3.3439	1.61742	5.6603e-05	0.00183905	NC_000077.6	69901816	69913824	+	Neurl4	neuralized E3 ubiquitin protein ligase 4	-	GO:0005856:cytoskeleton;GO:0005737:cytoplasm;	-
gene33127	5.0015	0.150208	5.68506e-05	0.00184456	NC_000079.6	92751586	92794818	-	Thbs4	thrombospondin 4	GO:0051781:positive regulation of cell division;GO:0001938:positive regulation of endothelial cell proliferation;GO:0016525:negative regulation of angiogenesis;GO:0051451:myoblast migration;GO:0048812:neuron projection morphogenesis;GO:0090023:positive regulation of neutrophil chemotaxis;GO:0071603:endothelial cell-cell adhesion;GO:0050731:positive regulation of peptidyl-tyrosine phosphorylation;…	GO:0005604:basement membrane;GO:0031594:neuromuscular junction;GO:0005615:extracellular space;	GO:0005178:integrin binding;GO:0008083:growth factor activity;GO:0043237:laminin-1 binding;GO:0005509:calcium ion binding;GO:0008201:heparin binding;GO:0001968:fibronectin binding;GO:0005518:collagen binding;
gene31123	-2.86585	4.92529	5.73397e-05	0.00185787	NC_000078.6	112907803	112929517	-	Jag2	jagged 2	GO:0001501:skeletal system development;GO:0007219:Notch signaling pathway;GO:0007605:sensory perception of sound;GO:0042127:regulation of cell proliferation;GO:0042981:regulation of apoptotic process;GO:0045061:thymic T cell selection;GO:0042492:gamma-delta T cell differentiation;GO:0007283:spermatogenesis;GO:0008584:male gonad development;GO:0030155:regulation of cell adhesion;GO:0030326:embryon…	GO:0048471:perinuclear region of cytoplasm;GO:0005887:integral component of plasma membrane;	GO:0008083:growth factor activity;GO:0005509:calcium ion binding;GO:0005112:Notch binding;
gene44766	-2.95189	3.39584	5.74359e-05	0.00185843	NC_000086.7	112600526	112635070	+	Zfp711	zinc finger protein 711	GO:0045893:positive regulation of transcription, DNA-templated;	GO:0005634:nucleus;	GO:0008270:zinc ion binding;GO:0043565:sequence-specific DNA binding;
gene35621	4.39001	0.451361	5.77951e-05	0.00186113	NC_000080.6	121035200	121283744	+	Farp1	FERM%2C RhoGEF (Arhgef) and pleckstrin domain protein 1 (chondrocyte-derived)	GO:0010923:negative regulation of phosphatase activity;GO:0035023:regulation of Rho protein signal transduction;	GO:0005856:cytoskeleton;	GO:0005089:Rho guanyl-nucleotide exchange factor activity;GO:0005543:phospholipid binding;
gene2964	-7.72062	-0.214363	5.79138e-05	0.00186113	NC_000068.7	18036669	18049026	-	Skida1	SKI/DACH domain containing 1	-	GO:0005634:nucleus;	GO:0000166:nucleotide binding;
gene10186	7.69317	-0.279612	5.79138e-05	0.00186113	NC_000070.6	126609854	126614371	+	5730409E04Rik	RIKEN cDNA 5730409E04Rik gene	-	-	-
gene19287	7.69317	-0.279612	5.79138e-05	0.00186113	NC_000073.6	112679320	112906805	+	Tead1	TEA domain family member 1	-	-	-
gene39694	7.69317	-0.279612	5.79138e-05	0.00186113	NC_000083.6	35681567	35704630	-	Ddr1	discoidin domain receptor family%2C member 1	GO:0007595:lactation;GO:0038063:collagen-activated tyrosine kinase receptor signaling pathway;GO:0014909:smooth muscle cell migration;GO:0038083:peptidyl-tyrosine autophosphorylation;GO:0001952:regulation of cell-matrix adhesion;GO:0043583:ear development;GO:0001558:regulation of cell growth;GO:0061302:smooth muscle cell-matrix adhesion;GO:0060749:mammary gland alveolus development;GO:0008285:neg…	GO:0016323:basolateral plasma membrane;GO:0016021:integral component of membrane;	GO:0038062:protein tyrosine kinase collagen receptor activity;GO:0046872:metal ion binding;GO:0005518:collagen binding;GO:0005524:ATP binding;GO:0000166:nucleotide binding;GO:0043167:ion binding;
gene8115	3.53747	1.34626	5.94081e-05	0.00190655	NC_000069.6	132881745	132950291	-	Npnt	nephronectin	GO:0097195:pilomotor reflex;GO:0007160:cell-matrix adhesion;GO:0070374:positive regulation of ERK1 and ERK2 cascade;GO:2000721:positive regulation of transcription from RNA polymerase II promoter involved in smooth muscle cell differentiation;GO:0030198:extracellular matrix organization;GO:0071356:cellular response to tumor necrosis factor;GO:0001658:branching involved in ureteric bud morphogenes…	GO:0005604:basement membrane;GO:0030485:smooth muscle contractile fiber;GO:0034678:integrin alpha8-beta1 complex;	GO:0005178:integrin binding;GO:0005509:calcium ion binding;
gene14596	-2.87765	4.26652	5.96195e-05	0.00191074	NC_000072.6	60944317	60989378	+	Mmrn1	multimerin 1	-	GO:0005576:extracellular region;	-
gene5060	2.83195	5.85238	5.98919e-05	0.00191687	NC_000068.7	129363842	129371170	-	Il1b	interleukin 1 beta	GO:0033198:response to ATP;GO:0019221:cytokine-mediated signaling pathway;GO:0032308:positive regulation of prostaglandin secretion;GO:0050995:negative regulation of lipid catabolic process;GO:0071236:cellular response to antibiotic;GO:0046330:positive regulation of JNK cascade;GO:0071414:cellular response to methotrexate;GO:0042102:positive regulation of T cell proliferation;GO:0042346:positive …	GO:0005615:extracellular space;GO:0030141:secretory granule;	GO:0008083:growth factor activity;GO:0005149:interleukin-1 receptor binding;GO:0019904:protein domain specific binding;GO:0005125:cytokine activity;
gene43962	-3.37265	1.48182	6.04527e-05	0.00193219	NC_000086.7	56731720	56793346	+	Fhl1	four and a half LIM domains 1	GO:0043268:positive regulation of potassium ion transport;GO:2000134:negative regulation of G1/S transition of mitotic cell cycle;GO:0030308:negative regulation of cell growth;GO:0003254:regulation of membrane depolarization;GO:0010972:negative regulation of G2/M transition of mitotic cell cycle;GO:0030154:cell differentiation;GO:1901016:regulation of potassium ion transmembrane transporter activ…	GO:0005737:cytoplasm;GO:0005634:nucleus;GO:0005886:plasma membrane;	GO:0008270:zinc ion binding;GO:0044325:ion channel binding;
gene10893	-3.95043	0.685021	6.40524e-05	0.00204448	NC_000070.6	150315147	150315616	-	LOC102638183	-	GO:0008380:RNA splicing;GO:0006397:mRNA processing;	GO:0005683:U7 snRNP;GO:0005689:U12-type spliceosomal complex;GO:0071013:catalytic step 2 spliceosome;	GO:0003723:RNA binding;
gene37969	2.83187	5.05117	6.66197e-05	0.00212355	NC_000082.6	37777055	37836516	+	Fstl1	follistatin-like 1	-	GO:0005576:extracellular region;	GO:0005515:protein binding;GO:0008201:heparin binding;GO:0005509:calcium ion binding;
gene46766	3.82233	0.845438	6.76616e-05	0.00215385	NT_187009.1	909169	913241	-	Znrd1	zinc ribbon domain containing%2C 1	GO:0006351:transcription, DNA-templated;	GO:0005730:nucleolus;	GO:0003899:DNA-directed RNA polymerase activity;GO:0003676:nucleic acid binding;GO:0008270:zinc ion binding;
gene27632	2.8471	4.25834	6.86009e-05	0.00217719	NC_000077.6	62820191	62842948	+	Trim16	tripartite motif-containing 16	GO:0043967:histone H4 acetylation;GO:0050718:positive regulation of interleukin-1 beta secretion;GO:0048386:positive regulation of retinoic acid receptor signaling pathway;GO:0060416:response to growth hormone;GO:0045618:positive regulation of keratinocyte differentiation;GO:0043966:histone H3 acetylation;GO:0045893:positive regulation of transcription, DNA-templated;GO:0032526:response to retino…	GO:0016605:PML body;GO:0005737:cytoplasm;	GO:0008270:zinc ion binding;GO:0019966:interleukin-1 binding;GO:0003677:DNA binding;GO:0032089:NACHT domain binding;
gene15457	4.95858	0.112414	6.91332e-05	0.00217719	NC_000072.6	113471455	113483163	+	Il17rc	interleukin 17 receptor C	GO:1900017:positive regulation of cytokine production involved in inflammatory response;	GO:0005886:plasma membrane;GO:0016021:integral component of membrane;	GO:0030368:interleukin-17 receptor activity;GO:0005515:protein binding;
gene17151	4.95858	0.112414	6.91332e-05	0.00217719	NC_000073.6	24777167	24784656	+	Ceacam10	carcinoembryonic antigen-related cell adhesion molecule 10	-	GO:0005576:extracellular region;	-
gene34301	4.95858	0.112414	6.91332e-05	0.00217719	NC_000080.6	45458792	45530113	-	Fermt2	fermitin family member 2	GO:0008360:regulation of cell shape;GO:0030036:actin cytoskeleton organization;GO:0007155:cell adhesion;GO:0034329:cell junction assembly;	GO:0005829:cytosol;GO:0005730:nucleolus;GO:0001725:stress fiber;GO:0005938:cell cortex;GO:0005925:focal adhesion;GO:0031941:filamentous actin;	GO:0005543:phospholipid binding;
gene35064	4.95858	0.112414	6.91332e-05	0.00217719	NC_000080.6	65919394	65953930	-	Scara3	scavenger receptor class A%2C member 3	-	GO:0005581:collagen trimer;GO:0016021:integral component of membrane;GO:0005783:endoplasmic reticulum;GO:0005794:Golgi apparatus;	-
gene37367	4.95858	0.112414	6.91332e-05	0.00217719	NC_000082.6	8513429	8621568	+	Abat	4-aminobutyrate aminotransferase	GO:0001666:response to hypoxia;GO:0009450:gamma-aminobutyric acid catabolic process;GO:0045776:negative regulation of blood pressure;GO:0045471:response to ethanol;GO:0010039:response to iron ion;GO:0007620:copulation;GO:0007626:locomotory behavior;GO:0048148:behavioral response to cocaine;GO:0042135:neurotransmitter catabolic process;GO:0035094:response to nicotine;GO:0042493:response to drug;GO…	GO:0032144:4-aminobutyrate transaminase complex;GO:0043005:neuron projection;GO:0005759:mitochondrial matrix;GO:0005739:mitochondrion;	GO:0003867:4-aminobutyrate transaminase activity;GO:0047298:(S)-3-amino-2-methylpropionate transaminase activity;GO:0032145:succinate-semialdehyde dehydrogenase binding;GO:0042803:protein homodimerization activity;GO:0030170:pyridoxal phosphate binding;
gene43723	4.95858	0.112414	6.91332e-05	0.00217719	NC_000086.7	38196573	38252490	-	Tmem255a	transmembrane protein 255A	-	GO:0016021:integral component of membrane;	-
gene47255	-4.88585	0.151576	6.91332e-05	0.00217719	NT_187030.1	20931	22325	+	Smim3	small integral membrane protein 3	-	GO:0016021:integral component of membrane;	-
gene9553	-2.84488	4.29123	7.01022e-05	0.00220476	NC_000070.6	94739289	94874976	+	Tek	endothelial-specific receptor tyrosine kinase	GO:0033138:positive regulation of peptidyl-serine phosphorylation;GO:0016525:negative regulation of angiogenesis;GO:0023014:signal transduction by protein phosphorylation;GO:0030097:hemopoiesis;GO:0030949:positive regulation of vascular endothelial growth factor receptor signaling pathway;GO:0043434:response to peptide hormone;GO:0010595:positive regulation of endothelial cell migration;GO:007037…	GO:0009986:cell surface;GO:0016324:apical plasma membrane;GO:0009925:basal plasma membrane;GO:0005884:actin filament;GO:0045121:membrane raft;GO:0005737:cytoplasm;GO:0005887:integral component of plasma membrane;GO:0005911:cell-cell junction;GO:0001725:stress fiber;GO:0005902:microvillus;GO:0005576:extracellular region;GO:0005856:cytoskeleton;	GO:0004714:transmembrane receptor protein tyrosine kinase activity;GO:0004716:receptor signaling protein tyrosine kinase activity;GO:0005524:ATP binding;GO:0019838:growth factor binding;
gene1513	-3.3399	1.45322	7.16711e-05	0.00224996	NC_000067.6	125913636	126830900	-	Nckap5	NCK-associated protein 5	-	-	-
gene28275	2.83895	4.30097	7.17302e-05	0.00224996	NC_000077.6	83437694	83441238	+	1700020L24Rik	RIKEN cDNA 1700020L24 gene	-	-	-
gene47523	-7.66644	-0.261309	7.44607e-05	0.00232018	NT_166299.2	2883060	2899418	-	Nmnat1	nicotinamide nucleotide adenylyltransferase 1	GO:0009611:response to wounding;GO:0009435:NAD biosynthetic process;	GO:0005634:nucleus;	GO:0004515:nicotinate-nucleotide adenylyltransferase activity;GO:0000309:nicotinamide-nucleotide adenylyltransferase activity;
gene23677	7.63457	-0.33064	7.44607e-05	0.00232018	NC_000075.6	81631392	81632552	-	Htr1b	5-hydroxytryptamine (serotonin) receptor 1B	GO:0002031:G-protein coupled receptor internalization;GO:0032229:negative regulation of synaptic transmission, GABAergic;GO:0050795:regulation of behavior;GO:0045471:response to ethanol;GO:0046849:bone remodeling;GO:0009636:response to toxic substance;GO:0051385:response to mineralocorticoid;GO:0007205:protein kinase C-activating G-protein coupled receptor signaling pathway;GO:0042756:drinking be…	GO:0005737:cytoplasm;GO:0005887:integral component of plasma membrane;	GO:0051378:serotonin binding;GO:0004993:serotonin receptor activity;GO:0008144:drug binding;
gene27438	7.63457	-0.33064	7.44607e-05	0.00232018	NC_000077.6	58274758	58294290	+	4930438A08Rik	-	-	-	-
gene36384	7.63457	-0.33064	7.44607e-05	0.00232018	NC_000081.6	75155261	75159128	+	Ly6g	lymphocyte antigen 6 complex%2C locus G	-	GO:0031225:anchored component of membrane;GO:0005622:intracellular;GO:0009897:external side of plasma membrane;	-
gene37951	7.63457	-0.33064	7.44607e-05	0.00232018	NC_000082.6	36750164	36785158	-	Slc15a2	solute carrier family 15 (H+/peptide transporter)%2C member 2	GO:0042938:dipeptide transport;GO:0042891:antibiotic transport;GO:0015031:protein transport;	GO:0005887:integral component of plasma membrane;	GO:0042936:dipeptide transporter activity;GO:0042895:antibiotic transporter activity;GO:0015334:high-affinity oligopeptide transporter activity;GO:0015293:symporter activity;
gene31761	2.98078	2.73861	7.47806e-05	0.00232477	NC_000079.6	22002176	22009741	-	Prss16	protease%2C serine 16 (thymus)	GO:0006508:proteolysis;	GO:0005764:lysosome;GO:0031410:cytoplasmic vesicle;GO:0005768:endosome;	GO:0008236:serine-type peptidase activity;
gene1197	2.78374	6.14924	7.48049e-05	0.00232477	NC_000067.6	91179822	91225196	+	Ramp1	receptor (calcitonin) activity modifying protein 1	GO:0001525:angiogenesis;GO:0006816:calcium ion transport;GO:0030819:positive regulation of cAMP biosynthetic process;GO:0006886:intracellular protein transport;GO:0031623:receptor internalization;GO:0072659:protein localization to plasma membrane;GO:0008277:regulation of G-protein coupled receptor protein signaling pathway;GO:0060050:positive regulation of protein glycosylation;	GO:0005615:extracellular space;GO:0016021:integral component of membrane;GO:0044424:intracellular part;GO:0009986:cell surface;GO:0043235:receptor complex;GO:0005886:plasma membrane;	GO:0004948:calcitonin receptor activity;GO:0008565:protein transporter activity;GO:0015026:coreceptor activity;GO:0046982:protein heterodimerization activity;GO:0031716:calcitonin receptor binding;
gene37327	-2.94437	3.08128	7.57558e-05	0.00235122	NC_000082.6	4594713	4625141	+	Glis2	GLIS family zinc finger 2	GO:0000122:negative regulation of transcription from RNA polymerase II promoter;GO:0043433:negative regulation of sequence-specific DNA binding transcription factor activity;GO:0030154:cell differentiation;GO:0045944:positive regulation of transcription from RNA polymerase II promoter;GO:0007399:nervous system development;GO:0045879:negative regulation of smoothened signaling pathway;	GO:0016607:nuclear speck;GO:0005737:cytoplasm;GO:0005667:transcription factor complex;	GO:0005515:protein binding;GO:0001077:RNA polymerase II core promoter proximal region sequence-specific DNA binding transcription factor activity involved in positive regulation of transcription;GO:0008270:zinc ion binding;GO:0044212:transcription regulatory region DNA binding;
gene40058	-3.11463	2.29658	7.62543e-05	0.00236358	NC_000083.6	48386885	48409901	-	Nfya	nuclear transcription factor-Y alpha	GO:0045944:positive regulation of transcription from RNA polymerase II promoter;	GO:0016602:CCAAT-binding factor complex;	GO:0003677:DNA binding;GO:0005515:protein binding;GO:0003700:sequence-specific DNA binding transcription factor activity;
gene15988	3.31478	1.63959	7.70854e-05	0.00238621	NC_000072.6	134609207	134632488	-	Mansc1	MANSC domain containing 1	-	GO:0016021:integral component of membrane;	-
gene20601	-2.89121	3.59641	7.93656e-05	0.00245357	NC_000074.6	34807610	34819894	+	Dusp4	dual specificity phosphatase 4	GO:0035335:peptidyl-tyrosine dephosphorylation;GO:0000188:inactivation of MAPK activity;GO:0001706:endoderm formation;GO:0010033:response to organic substance;	GO:0005654:nucleoplasm;	GO:0017017:MAP kinase tyrosine/serine/threonine phosphatase activity;GO:0004725:protein tyrosine phosphatase activity;GO:0008330:protein tyrosine/threonine phosphatase activity;
gene14336	4.31983	0.38942	8.02885e-05	0.00246916	NC_000072.6	48569696	48572845	-	Rarres2	retinoic acid receptor responder (tazarotene induced) 2	GO:0006952:defense response;GO:0050873:brown fat cell differentiation;GO:0048566:embryonic digestive tract development;GO:0001523:retinoid metabolic process;GO:0010759:positive regulation of macrophage chemotaxis;	GO:0031012:extracellular matrix;GO:0005576:extracellular region;	GO:0005102:receptor binding;
gene17790	4.31983	0.38942	8.02885e-05	0.00246916	NC_000073.6	43651070	43660176	-	Siglece	sialic acid binding Ig-like lectin E	GO:0007165:signal transduction;GO:0007155:cell adhesion;	GO:0016021:integral component of membrane;	GO:0048029:monosaccharide binding;GO:0004872:receptor activity;GO:0005057:receptor signaling protein activity;
gene19084	4.31983	0.38942	8.02885e-05	0.00246916	NC_000073.6	105480616	105482197	-	Prkcdbp	protein kinase C%2C delta binding protein	GO:0001558:regulation of cell growth;	-	GO:0005080:protein kinase C binding;
gene47883	-4.22828	0.413427	8.02885e-05	0.00246916	NT_187027.1	1966518	1977967	-	Vars2	valyl-tRNA synthetase 2%2C mitochondrial	GO:0006438:valyl-tRNA aminoacylation;	GO:0005739:mitochondrion;	GO:0004832:valine-tRNA ligase activity;GO:0002161:aminoacyl-tRNA editing activity;GO:0005524:ATP binding;
gene1591	2.8591	3.53751	8.19464e-05	0.00251687	NC_000067.6	131962915	131982972	+	Slc45a3	solute carrier family 45%2C member 3	GO:0055085:transmembrane transport;	GO:0016021:integral component of membrane;	-
gene40054	-3.22293	1.65611	8.30948e-05	0.00254882	NC_000083.6	48299390	48312534	+	Treml2	triggering receptor expressed on myeloid cells-like 2	GO:0042110:T cell activation;	GO:0016021:integral component of membrane;GO:0009986:cell surface;GO:0005886:plasma membrane;	GO:0004872:receptor activity;
gene15273	2.98748	2.5176	8.37906e-05	0.00256414	NC_000072.6	92772699	92944047	-	Adamts9	a disintegrin-like and metallopeptidase (reprolysin type) with thrombospondin type 1 motif%2C 9	-	-	-
gene42518	2.84916	3.61053	8.38118e-05	0.00256414	NC_000085.6	24294794	24555827	-	Pip5k1b	phosphatidylinositol-4-phosphate 5-kinase%2C type 1 beta	GO:0046854:phosphatidylinositol phosphorylation;	GO:0012505:endomembrane system;GO:0001931:uropod;GO:0016020:membrane;	GO:0005515:protein binding;GO:0016308:1-phosphatidylinositol-4-phosphate 5-kinase activity;GO:0005524:ATP binding;
gene35918	4.91436	0.0736128	8.43945e-05	0.00257529	NC_000081.6	32920723	33034721	+	Sdc2	syndecan 2	GO:0042060:wound healing;GO:0001666:response to hypoxia;GO:0048814:regulation of dendrite morphogenesis;GO:0031000:response to caffeine;	GO:0016021:integral component of membrane;GO:0045202:synapse;GO:0043025:neuronal cell body;	GO:0008092:cytoskeletal protein binding;GO:0030165:PDZ domain binding;
gene42337	4.91436	0.0736128	8.43945e-05	0.00257529	NC_000085.6	12633308	12651737	+	Glyat	glycine-N-acyltransferase	GO:0032787:monocarboxylic acid metabolic process;GO:0009636:response to toxic substance;GO:0006544:glycine metabolic process;	GO:0005739:mitochondrion;	GO:0047961:glycine N-acyltransferase activity;GO:0047962:glycine N-benzoyltransferase activity;
gene38668	3.99623	0.621881	8.52291e-05	0.00259404	NC_000083.6	3326296	3519397	+	Tiam2	T cell lymphoma invasion and metastasis 2	GO:0035023:regulation of Rho protein signal transduction;	GO:0005737:cytoplasm;GO:0016020:membrane;GO:0042995:cell projection;	GO:0005096:GTPase activator activity;GO:0005057:receptor signaling protein activity;GO:0005089:Rho guanyl-nucleotide exchange factor activity;GO:0005543:phospholipid binding;GO:0005515:protein binding;
gene17378	-3.89286	0.63483	8.52291e-05	0.00259404	NC_000073.6	29783950	29794703	+	Zfp30	zinc finger protein 30	-	-	-
gene7964	-2.85461	3.50521	8.60752e-05	0.00261642	NC_000069.6	122043891	122180070	+	Abca4	ATP-binding cassette%2C sub-family A (ABC1)%2C member 4	GO:0006649:phospholipid transfer to membrane;GO:0045494:photoreceptor cell maintenance;GO:0050896:response to stimulus;GO:0055085:transmembrane transport;	GO:0005887:integral component of plasma membrane;	GO:0042626:ATPase activity, coupled to transmembrane movement of substances;GO:0005524:ATP binding;GO:0004012:phospholipid-translocating ATPase activity;
gene22312	3.79592	0.822145	8.711e-05	0.00264447	NC_000075.6	14541966	14662960	-	Amotl1	angiomotin-like 1	GO:0016055:Wnt signaling pathway;GO:0043536:positive regulation of blood vessel endothelial cell migration;GO:0003365:establishment of cell polarity involved in ameboidal cell migration;GO:0035329:hippo signaling;	GO:0005923:bicellular tight junction;GO:0031410:cytoplasmic vesicle;GO:0016324:apical plasma membrane;GO:0030027:lamellipodium;	GO:0042802:identical protein binding;
gene27921	-2.84415	3.52608	8.91661e-05	0.0027033	NC_000077.6	72301432	72313733	+	Xaf1	XIAP associated factor 1	GO:0031333:negative regulation of protein complex assembly;GO:0035456:response to interferon-beta;GO:0006915:apoptotic process;	GO:0005634:nucleus;GO:0005739:mitochondrion;	GO:0046872:metal ion binding;
gene19150	-3.0755	1.99216	8.92773e-05	0.0027033	NC_000073.6	107595051	107748583	+	Ppfibp2	PTPRF interacting protein%2C binding protein 2 (liprin beta 2)	GO:0015074:DNA integration;	-	GO:0008907:integrase activity;GO:0003677:DNA binding;
gene25457	-2.72937	8.19913	9.02323e-05	0.00272872	NC_000076.6	77052178	77166530	-	Col18a1	collagen%2C type XVIII%2C alpha 1	GO:0001525:angiogenesis;GO:0016055:Wnt signaling pathway;GO:0001886:endothelial cell morphogenesis;GO:0043065:positive regulation of apoptotic process;GO:0007155:cell adhesion;GO:0030335:positive regulation of cell migration;GO:0008284:positive regulation of cell proliferation;GO:0030198:extracellular matrix organization;GO:0042493:response to drug;GO:0051599:response to hydrostatic pressure;	GO:0005581:collagen trimer;GO:0005604:basement membrane;GO:0005615:extracellular space;GO:0030938:collagen type XVIII trimer;	GO:0046872:metal ion binding;GO:0042802:identical protein binding;GO:0005198:structural molecule activity;
gene47326	-3.01679	2.50702	9.11533e-05	0.00275304	NT_187022.1	432296	555960	-	Man1a2	mannosidase%2C alpha%2C class 1A%2C member 2	GO:0048286:lung alveolus development;GO:0007585:respiratory gaseous exchange;GO:0009100:glycoprotein metabolic process;	GO:0005730:nucleolus;GO:0016021:integral component of membrane;GO:0000139:Golgi membrane;	GO:0005509:calcium ion binding;GO:0004571:mannosyl-oligosaccharide 1,2-alpha-mannosidase activity;
gene19223	3.44205	1.26208	9.48195e-05	0.00285975	NC_000073.6	109138565	109175341	-	Lmo1	LIM domain only 1	GO:0045944:positive regulation of transcription from RNA polymerase II promoter;GO:0000122:negative regulation of transcription from RNA polymerase II promoter;	GO:0005730:nucleolus;	GO:0008270:zinc ion binding;GO:0005515:protein binding;
gene4935	-4.19362	0.383309	9.50166e-05	0.00285975	NC_000068.7	122594473	122611277	-	Gatm	glycine amidinotransferase (L-arginine:glycine amidinotransferase)	GO:0046689:response to mercury ion;GO:0006979:response to oxidative stress;GO:0007584:response to nutrient;GO:0043434:response to peptide hormone;GO:0006601:creatine biosynthetic process;GO:0042246:tissue regeneration;GO:0009790:embryo development;	GO:0005743:mitochondrial inner membrane;GO:0005758:mitochondrial intermembrane space;	GO:0016813:hydrolase activity, acting on carbon-nitrogen (but not peptide) bonds, in linear amidines;GO:0015068:glycine amidinotransferase activity;
gene26300	-7.61014	-0.309849	9.63608e-05	0.00285975	NC_000076.6	121640873	121694334	+	D930020B18Rik	RIKEN cDNA D930020B18 gene	-	-	-
gene48311	-7.61014	-0.309849	9.63608e-05	0.00285975	NT_187005.1	1849792	1904690	-	Cpne5	copine V	-	-	-
gene4880	-7.61014	-0.309849	9.63608e-05	0.00285975	NC_000068.7	121017891	121036877	-	Epb42	erythrocyte membrane protein band 4.2	GO:0018149:peptide cross-linking;GO:0008360:regulation of cell shape;GO:0043249:erythrocyte maturation;GO:0048536:spleen development;GO:0055072:iron ion homeostasis;GO:0020027:hemoglobin metabolic process;	GO:0030863:cortical cytoskeleton;GO:0005886:plasma membrane;	GO:0003810:protein-glutamine gamma-glutamyltransferase activity;
gene6647	-7.61014	-0.309849	9.63608e-05	0.00285975	NC_000069.6	45378398	45434579	+	Pcdh10	protocadherin 10	GO:0007156:homophilic cell adhesion via plasma membrane adhesion molecules;	GO:0005887:integral component of plasma membrane;	-
gene14585	7.57348	-0.383521	9.63608e-05	0.00285975	NC_000072.6	59344500	59426290	-	Gprin3	GPRIN family member 3	-	-	-
gene18363	7.57348	-0.383521	9.63608e-05	0.00285975	NC_000073.6	73375520	73419899	+	Rgma	repulsive guidance molecule family member A	GO:0030510:regulation of BMP signaling pathway;GO:0001843:neural tube closure;	GO:0009986:cell surface;GO:0005783:endoplasmic reticulum;	GO:0015026:coreceptor activity;
gene2005	7.57348	-0.383521	9.63608e-05	0.00285975	NC_000067.6	161395438	161418206	+	Tnfsf4	tumor necrosis factor (ligand) superfamily%2C member 4	GO:0032755:positive regulation of interleukin-6 production;GO:0045892:negative regulation of transcription, DNA-templated;GO:0002830:positive regulation of type 2 immune response;GO:0002891:positive regulation of immunoglobulin mediated immune response;GO:0042104:positive regulation of activated T cell proliferation;GO:0032735:positive regulation of interleukin-12 production;GO:0051024:positive r…	GO:0009986:cell surface;GO:0005615:extracellular space;GO:0016021:integral component of membrane;	GO:0005125:cytokine activity;GO:0005164:tumor necrosis factor receptor binding;
gene37679	7.57348	-0.383521	9.63608e-05	0.00285975	NC_000082.6	21204795	21223309	+	Ephb3	Eph receptor B3	GO:0051965:positive regulation of synapse assembly;GO:0050770:regulation of axonogenesis;GO:0031290:retinal ganglion cell axon guidance;GO:0021952:central nervous system projection neuron axonogenesis;GO:0048546:digestive tract morphogenesis;GO:0016477:cell migration;GO:0048013:ephrin receptor signaling pathway;GO:0034446:substrate adhesion-dependent cell spreading;GO:0022038:corpus callosum deve…	GO:0042995:cell projection;GO:0005887:integral component of plasma membrane;	GO:0005005:transmembrane-ephrin receptor activity;GO:0008046:axon guidance receptor activity;GO:0005524:ATP binding;GO:0005003:ephrin receptor activity;
gene47068	7.57348	-0.383521	9.63608e-05	0.00285975	NT_039662.3	288076	315620	+	Col11a2	collagen%2C type XI%2C alpha 2	GO:0048705:skeletal system morphogenesis;GO:0001503:ossification;GO:0001894:tissue homeostasis;GO:0002062:chondrocyte differentiation;GO:0030199:collagen fibril organization;GO:0007605:sensory perception of sound;	GO:0005592:collagen type XI trimer;	-
gene738	7.57348	-0.383521	9.63608e-05	0.00285975	NC_000067.6	63445882	63596104	+	Adam23	a disintegrin and metallopeptidase domain 23	GO:0007229:integrin-mediated signaling pathway;GO:0007155:cell adhesion;GO:0006508:proteolysis;	GO:0005886:plasma membrane;GO:0016021:integral component of membrane;GO:0005576:extracellular region;	GO:0004222:metalloendopeptidase activity;GO:0005515:protein binding;GO:0008270:zinc ion binding;
gene7476	7.57348	-0.383521	9.63608e-05	0.00285975	NC_000069.6	95676201	95688129	-	Adamtsl4	ADAMTS-like 4	GO:0030198:extracellular matrix organization;GO:0043065:positive regulation of apoptotic process;	GO:0005614:interstitial matrix;	GO:0002020:protease binding;GO:0004222:metalloendopeptidase activity;
gene42240	-2.9175	2.92302	9.63839e-05	0.00285975	NC_000085.6	10857829	10869935	-	Tmem132a	transmembrane protein 132A	GO:0043069:negative regulation of programmed cell death;	GO:0016021:integral component of membrane;GO:0005783:endoplasmic reticulum;GO:0005794:Golgi apparatus;	-
gene32508	2.74681	5.2247	9.92191e-05	0.00294017	NC_000079.6	55523231	55530345	-	Dok3	docking protein 3	GO:0007265:Ras protein signal transduction;	GO:0005737:cytoplasm;GO:0005886:plasma membrane;	GO:0005543:phospholipid binding;GO:0005158:insulin receptor binding;
gene47354	-2.91753	2.87514	0.000100986	0.00298879	NT_114257.4	224091	567237	+	Vav3	vav 3 oncogene	GO:0050853:B cell receptor signaling pathway;GO:0001525:angiogenesis;GO:0043087:regulation of GTPase activity;GO:0030032:lamellipodium assembly;GO:0035023:regulation of Rho protein signal transduction;GO:0006974:cellular response to DNA damage stimulus;GO:0006906:vesicle fusion;GO:0007229:integrin-mediated signaling pathway;GO:0042493:response to drug;GO:0045785:positive regulation of cell adhesi…	GO:0005737:cytoplasm;GO:0005886:plasma membrane;	GO:0005154:epidermal growth factor receptor binding;GO:0005543:phospholipid binding;GO:0046872:metal ion binding;GO:0030676:Rac guanyl-nucleotide exchange factor activity;
gene30750	2.74101	5.03804	0.000102051	0.00301653	NC_000078.6	100779071	100872610	+	9030617O03Rik	RIKEN cDNA 9030617O03 gene	-	GO:0005739:mitochondrion;	-
gene15000	4.86873	0.0337485	0.000103439	0.0030461	NC_000072.6	83034224	83052564	+	Loxl3	lysyl oxidase-like 3	GO:0055114:oxidation-reduction process;GO:0001837:epithelial to mesenchymal transition;GO:0045892:negative regulation of transcription, DNA-templated;	GO:0005576:extracellular region;GO:0016020:membrane;	GO:0005507:copper ion binding;GO:0005044:scavenger receptor activity;GO:0016641:oxidoreductase activity, acting on the CH-NH2 group of donors, oxygen as acceptor;
gene25583	4.86873	0.0337485	0.000103439	0.0030461	NC_000076.6	79890853	79892660	+	Cfd	complement factor D (adipsin)	GO:0006957:complement activation, alternative pathway;GO:0007219:Notch signaling pathway;GO:0006508:proteolysis;	GO:0005615:extracellular space;	GO:0004252:serine-type endopeptidase activity;
gene773	4.86873	0.0337485	0.000103439	0.0030461	NC_000067.6	65105285	65123214	-	D630023F18Rik	RIKEN cDNA D630023F18 gene	-	-	-
gene42823	-2.9638	2.58868	0.000103864	0.0030548	NC_000085.6	42074939	42086370	-	Morn4	MORN repeat containing 4	-	-	-
gene21082	-3.33476	1.26784	0.000104384	0.00306627	NC_000074.6	71626712	71671775	-	Unc13a	unc-13 homolog A (C. elegans)	GO:0016082:synaptic vesicle priming;GO:0060384:innervation;GO:0048172:regulation of short-term neuronal synaptic plasticity;GO:0035249:synaptic transmission, glutamatergic;GO:0016081:synaptic vesicle docking;GO:0007528:neuromuscular junction development;GO:0016188:synaptic vesicle maturation;GO:0050435:beta-amyloid metabolic process;GO:0001956:positive regulation of neurotransmitter secretion;GO:…	GO:0031594:neuromuscular junction;GO:0042734:presynaptic membrane;GO:0005737:cytoplasm;GO:0030054:cell junction;GO:0005886:plasma membrane;	GO:0046872:metal ion binding;GO:0019992:diacylglycerol binding;
gene5114	-3.51721	0.975843	0.000110253	0.00323462	NC_000068.7	131069220	131086780	-	Siglec1	sialic acid binding Ig-like lectin 1%2C sialoadhesin	-	-	-
gene2065	4.24606	0.324723	0.000112765	0.00329603	NC_000067.6	164437099	164458355	-	Atp1b1	ATPase%2C Na+/K+ transporting%2C beta 1 polypeptide	GO:0001666:response to hypoxia;GO:0006814:sodium ion transport;GO:0006813:potassium ion transport;GO:0001824:blastocyst development;	GO:0005890:sodium:potassium-exchanging ATPase complex;GO:0005901:caveola;GO:0016324:apical plasma membrane;GO:0016323:basolateral plasma membrane;	GO:0005391:sodium:potassium-exchanging ATPase activity;GO:0005515:protein binding;
gene37174	-4.15811	0.352544	0.000112765	0.00329603	NC_000081.6	101412403	101427806	+	Krt7	keratin 7	GO:0006417:regulation of translation;GO:0051325:interphase;GO:0006260:DNA replication;	GO:0005730:nucleolus;GO:0045095:keratin filament;GO:0005794:Golgi apparatus;	GO:0005515:protein binding;GO:0005198:structural molecule activity;
gene47527	-4.15811	0.352544	0.000112765	0.00329603	NT_166299.2	3001712	3064400	+	Clstn1	calsyntenin 1	GO:0007156:homophilic cell adhesion via plasma membrane adhesion molecules;GO:0006874:cellular calcium ion homeostasis;GO:0007268:synaptic transmission;	GO:0030054:cell junction;GO:0016021:integral component of membrane;GO:0000139:Golgi membrane;GO:0042995:cell projection;GO:0045211:postsynaptic membrane;GO:0005576:extracellular region;GO:0005789:endoplasmic reticulum membrane;GO:0005634:nucleus;GO:0005886:plasma membrane;	GO:0005509:calcium ion binding;
gene46429	-3.8329	0.582817	0.00011434	0.00333794	NT_039223.3	90415	109373	+	Apip	APAF1 interacting protein	GO:0019509:L-methionine biosynthetic process from methylthioadenosine;GO:0043066:negative regulation of apoptotic process;	GO:0005737:cytoplasm;	GO:0046570:methylthioribulose 1-phosphate dehydratase activity;GO:0046872:metal ion binding;GO:0042802:identical protein binding;
gene7726	-2.6997	6.01804	0.000116659	0.00340144	NC_000069.6	104794828	104818595	-	Mov10	Moloney leukemia virus 10	GO:0035279:mRNA cleavage involved in gene silencing by miRNA;	GO:0000932:cytoplasmic mRNA processing body;	GO:0003723:RNA binding;GO:0005524:ATP binding;GO:0004386:helicase activity;
gene25005	2.69244	6.42175	0.00011732	0.00341647	NC_000076.6	43579169	43584265	+	Cd24a	CD24a antigen	GO:0007204:positive regulation of cytosolic calcium ion concentration;GO:0045665:negative regulation of neuron differentiation;GO:0032913:negative regulation of transforming growth factor beta3 production;GO:0042104:positive regulation of activated T cell proliferation;GO:0048488:synaptic vesicle endocytosis;GO:0097190:apoptotic signaling pathway;GO:0030889:negative regulation of B cell prolifera…	GO:0045121:membrane raft;GO:0031362:anchored component of external side of plasma membrane;GO:0031528:microvillus membrane;GO:0060170:ciliary membrane;	GO:0030246:carbohydrate binding;GO:0019901:protein kinase binding;GO:0030296:protein tyrosine kinase activator activity;
gene15845	2.77916	3.62698	0.000118765	0.00345428	NC_000072.6	128887573	128898167	+	Clec2i	C-type lectin domain family 2%2C member i	GO:0045076:regulation of interleukin-2 biosynthetic process;GO:2000522:positive regulation of immunological synapse formation;GO:0001765:membrane raft assembly;GO:0030833:regulation of actin filament polymerization;GO:0045671:negative regulation of osteoclast differentiation;GO:0050852:T cell receptor signaling pathway;GO:0042129:regulation of T cell proliferation;GO:0043113:receptor clustering;	GO:0016021:integral component of membrane;GO:0009897:external side of plasma membrane;GO:0005783:endoplasmic reticulum;	GO:0030246:carbohydrate binding;GO:0046703:natural killer cell lectin-like receptor binding;GO:0004888:transmembrane signaling receptor activity;
gene25166	-2.7722	3.87381	0.000119287	0.00346519	NC_000076.6	59422960	59441779	-	Oit3	oncoprotein induced transcript 3	-	GO:0005635:nuclear envelope;	GO:0005515:protein binding;
gene25247	-2.83826	3.07241	0.000120599	0.00349901	NC_000076.6	62804570	62887581	-	Tet1	tet methylcytosine dioxygenase 1	GO:0090310:negative regulation of methylation-dependent chromatin silencing;GO:0019827:stem cell maintenance;GO:0001826:inner cell mass cell differentiation;GO:0055114:oxidation-reduction process;GO:0044030:regulation of DNA methylation;GO:0080111:DNA demethylation;	GO:0005634:nucleus;	GO:0005515:protein binding;GO:0008270:zinc ion binding;GO:0016702:oxidoreductase activity, acting on single donors with incorporation of molecular oxygen, incorporation of two atoms of oxygen;GO:0005506:iron ion binding;GO:0043566:structure-specific DNA binding;GO:0070579:methylcytosine dioxygenase activity;
gene16150	3.10991	1.92727	0.000120964	0.0035053	NC_000072.6	145211134	145216542	+	Lyrm5	LYR motif containing 5	-	GO:0005739:mitochondrion;	-
gene26195	3.3295	1.34562	0.000121544	0.00351776	NC_000076.6	117287795	117292868	-	Lyz1	lysozyme 1	GO:0019835:cytolysis;GO:0050829:defense response to Gram-negative bacterium;GO:0016998:cell wall macromolecule catabolic process;GO:0050830:defense response to Gram-positive bacterium;	GO:0048237:rough endoplasmic reticulum lumen;GO:0030141:secretory granule;GO:0030140:trans-Golgi network transport vesicle;GO:0005902:microvillus;GO:0005576:extracellular region;GO:0000137:Golgi cis cisterna;	GO:0003796:lysozyme activity;
gene7885	2.94329	2.28208	0.000121924	0.00352172	NC_000069.6	116110020	116129688	-	Vcam1	vascular cell adhesion molecule 1	GO:0071333:cellular response to glucose stimulus;GO:0060710:chorio-allantoic fusion;GO:0007157:heterophilic cell-cell adhesion via plasma membrane cell adhesion molecules;GO:0042102:positive regulation of T cell proliferation;GO:0060326:cell chemotaxis;GO:0019048:modulation by virus of host morphology or physiology;GO:0061032:visceral serous pericardium development;GO:0007159:leukocyte cell-cell …	GO:0030175:filopodium;GO:0005615:extracellular space;GO:0005902:microvillus;GO:0016021:integral component of membrane;GO:0031225:anchored component of membrane;GO:0042383:sarcolemma;GO:0009897:external side of plasma membrane;GO:0045177:apical part of cell;GO:0071065:alpha9-beta1 integrin-vascular cell adhesion molecule-1 complex;GO:0002102:podosome;	GO:0005178:integrin binding;GO:0050839:cell adhesion molecule binding;
gene32503	2.90078	2.55995	0.000121979	0.00352172	NC_000079.6	55464267	55473162	+	Prr7	proline rich 7 (synaptic)	-	GO:0045211:postsynaptic membrane;GO:0005886:plasma membrane;GO:0016021:integral component of membrane;GO:0030054:cell junction;	-
gene34821	2.76307	3.94733	0.000122194	0.00352361	NC_000080.6	55897283	55900281	-	Sdr39u1	short chain dehydrogenase/reductase family 39U%2C member 1	GO:0044237:cellular metabolic process;	-	GO:0000166:nucleotide binding;GO:0050662:coenzyme binding;GO:0003824:catalytic activity;
gene1830	-7.55155	-0.360094	0.000125561	0.00358757	NC_000067.6	150562500	150993777	-	Hmcn1	hemicentin 1	GO:0048010:vascular endothelial growth factor receptor signaling pathway;	GO:0005887:integral component of plasma membrane;	GO:0005509:calcium ion binding;GO:0005524:ATP binding;GO:0005021:vascular endothelial growth factor-activated receptor activity;
gene38102	-7.55155	-0.360094	0.000125561	0.00358757	NC_000082.6	48731914	48810528	-	Trat1	T cell receptor associated transmembrane adaptor 1	GO:0001920:negative regulation of receptor recycling;GO:0050850:positive regulation of calcium-mediated signaling;GO:0050862:positive regulation of T cell receptor signaling pathway;GO:0051051:negative regulation of transport;	GO:0016021:integral component of membrane;GO:0042101:T cell receptor complex;	-
gene46170	-7.55155	-0.360094	0.000125561	0.00358757	NW_019168514.1	45802	57278	-	Slfn9	schlafen 9	-	GO:0005634:nucleus;	-
gene10886	7.5097	-0.438396	0.000125561	0.00358757	NC_000070.6	150087503	150105927	+	Gpr157	G protein-coupled receptor 157	GO:0007186:G-protein coupled receptor signaling pathway;	GO:0016021:integral component of membrane;GO:0005886:plasma membrane;	GO:0004930:G-protein coupled receptor activity;
gene38173	7.5097	-0.438396	0.000125561	0.00358757	NC_000082.6	56477801	56690135	+	Abi3bp	ABI gene family%2C member 3 (NESH) binding protein	GO:0010811:positive regulation of cell-substrate adhesion;GO:0030198:extracellular matrix organization;	GO:0005615:extracellular space;GO:0005614:interstitial matrix;	GO:0008201:heparin binding;GO:0005518:collagen binding;
gene42473	7.5097	-0.438396	0.000125561	0.00358757	NC_000085.6	20601982	20643462	+	Aldh1a1	aldehyde dehydrogenase family 1%2C subfamily A1	GO:0002072:optic cup morphogenesis involved in camera-type eye development;GO:0051289:protein homotetramerization;GO:0001822:kidney development;GO:0045471:response to ethanol;GO:0032526:response to retinoic acid;GO:0007494:midgut development;GO:0042572:retinol metabolic process;GO:0060206:estrous cycle phase;GO:0042904:9-cis-retinoic acid biosynthetic process;GO:0043065:positive regulation of apo…	GO:0005737:cytoplasm;GO:0005634:nucleus;	GO:0004028:3-chloroallyl aldehyde dehydrogenase activity;GO:0018479:benzaldehyde dehydrogenase (NAD+) activity;GO:0042802:identical protein binding;GO:0001758:retinal dehydrogenase activity;
gene468	7.5097	-0.438396	0.000125561	0.00358757	NC_000067.6	43123071	43198299	-	Fhl2	four and a half LIM domains 2	GO:0000122:negative regulation of transcription from RNA polymerase II promoter;GO:0060347:heart trabecula formation;GO:0001649:osteoblast differentiation;GO:0043066:negative regulation of apoptotic process;GO:0055015:ventricular cardiac muscle cell development;GO:0055014:atrial cardiac muscle cell development;GO:0009725:response to hormone;	GO:0005925:focal adhesion;GO:0015629:actin cytoskeleton;GO:0005634:nucleus;	GO:0008270:zinc ion binding;GO:0042802:identical protein binding;GO:0008134:transcription factor binding;
gene15129	2.94599	2.21229	0.000125629	0.00358757	NC_000072.6	87133853	87335809	-	Antxr1	anthrax toxin receptor 1	GO:0034446:substrate adhesion-dependent cell spreading;GO:0022414:reproductive process;GO:0031532:actin cytoskeleton reorganization;	GO:0031258:lamellipodium membrane;GO:0016021:integral component of membrane;GO:0031527:filopodium membrane;	GO:0046872:metal ion binding;GO:0004888:transmembrane signaling receptor activity;GO:0005518:collagen binding;GO:0051015:actin filament binding;
gene20661	-2.92555	2.55549	0.000127031	0.00360941	NC_000074.6	39543232	39642750	-	Msr1	macrophage scavenger receptor 1	GO:0010886:positive regulation of cholesterol storage;GO:0042953:lipoprotein transport;GO:0030301:cholesterol transport;GO:0010744:positive regulation of macrophage derived foam cell differentiation;GO:0006898:receptor-mediated endocytosis;GO:0034381:plasma lipoprotein particle clearance;	GO:0034362:low-density lipoprotein particle;GO:0005829:cytosol;GO:0005581:collagen trimer;GO:0016021:integral component of membrane;GO:0031410:cytoplasmic vesicle;GO:0005886:plasma membrane;	GO:0030169:low-density lipoprotein particle binding;GO:0005044:scavenger receptor activity;
gene24735	4.82161	-0.00723848	0.000127312	0.00360941	NC_000076.6	23102962	23350848	-	Eya4	EYA transcriptional coactivator and phosphatase 4	GO:0016568:chromatin modification;GO:0006281:DNA repair;GO:0042474:middle ear morphogenesis;GO:0006355:regulation of transcription, DNA-templated;GO:0048839:inner ear development;GO:0007605:sensory perception of sound;	GO:0005737:cytoplasm;GO:0005634:nucleus;	GO:0046872:metal ion binding;GO:0004725:protein tyrosine phosphatase activity;
gene40493	4.82161	-0.00723848	0.000127312	0.00360941	NC_000083.6	80564011	80568111	+	F420015M19Rik	-	-	-	-
gene41964	4.82161	-0.00723848	0.000127312	0.00360941	NC_000085.6	4861216	4877909	-	Actn3	actinin alpha 3	GO:0048041:focal adhesion assembly;GO:0051017:actin filament bundle assembly;GO:0030049:muscle filament sliding;GO:0051764:actin crosslink formation;GO:0042981:regulation of apoptotic process;	GO:0005829:cytosol;GO:0031143:pseudopodium;GO:0005925:focal adhesion;GO:0005884:actin filament;	GO:0008307:structural constituent of muscle;GO:0005509:calcium ion binding;GO:0003779:actin binding;GO:0005178:integrin binding;GO:0042803:protein homodimerization activity;
gene42657	4.82161	-0.00723848	0.000127312	0.00360941	NC_000085.6	33961248	33976813	+	Lipf	lipase%2C gastric	GO:0016042:lipid catabolic process;GO:0006108:malate metabolic process;GO:0007586:digestion;	GO:0005576:extracellular region;GO:0005739:mitochondrion;	GO:0016615:malate dehydrogenase activity;GO:0050253:retinyl-palmitate esterase activity;GO:0004806:triglyceride lipase activity;
gene46909	4.82161	-0.00723848	0.000127312	0.00360941	NT_187013.1	1302	23875	+	Gnb1l	guanine nucleotide binding protein (G protein)%2C beta polypeptide 1-like	GO:0035176:social behavior;	GO:0005737:cytoplasm;	-
gene9290	3.71364	0.749936	0.000128791	0.00364695	NC_000070.6	63832820	63861508	-	Tnfsf8	tumor necrosis factor (ligand) superfamily%2C member 8	GO:0045944:positive regulation of transcription from RNA polymerase II promoter;GO:0043374:CD8-positive, alpha-beta T cell differentiation;GO:0050830:defense response to Gram-positive bacterium;GO:0006955:immune response;	GO:0016020:membrane;GO:0016021:integral component of membrane;GO:0005615:extracellular space;	GO:0005102:receptor binding;GO:0005125:cytokine activity;GO:0005164:tumor necrosis factor receptor binding;
gene29948	2.65809	8.91947	0.000130211	0.00368276	NC_000078.6	40059769	40134228	-	Scin	scinderin	GO:0045654:positive regulation of megakaryocyte differentiation;GO:0043065:positive regulation of apoptotic process;GO:0051014:actin filament severing;GO:0008285:negative regulation of cell proliferation;GO:0051693:actin filament capping;	GO:0043234:protein complex;GO:0005856:cytoskeleton;GO:0005737:cytoplasm;	GO:0003779:actin binding;
gene30241	2.66567	7.07599	0.000130942	0.00369898	NC_000078.6	70190815	70227683	-	Pygl	liver glycogen phosphorylase	-	-	-
gene15174	2.98024	2.00103	0.000131701	0.00371599	NC_000072.6	88724412	88828360	+	Mgll	monoglyceride lipase	GO:0019369:arachidonic acid metabolic process;GO:0046464:acylglycerol catabolic process;GO:0006633:fatty acid biosynthetic process;GO:0060292:long term synaptic depression;GO:2000124:regulation of endocannabinoid signaling pathway;GO:0051930:regulation of sensory perception of pain;GO:0050727:regulation of inflammatory response;	GO:0045202:synapse;	GO:0047372:acylglycerol lipase activity;GO:0008289:lipid binding;GO:0042803:protein homodimerization activity;
gene27527	-3.37155	1.09257	0.000132902	0.0037454	NC_000077.6	59963181	59964944	-	Rasd1	RAS%2C dexamethasone-induced 1	GO:0007263:nitric oxide mediated signal transduction;GO:0045892:negative regulation of transcription, DNA-templated;GO:0007264:small GTPase mediated signal transduction;	GO:0048471:perinuclear region of cytoplasm;GO:0005886:plasma membrane;GO:0005634:nucleus;	GO:0005515:protein binding;GO:0005525:GTP binding;GO:0003924:GTPase activity;
gene17772	4.20771	0.291263	0.00013422	0.00377182	NC_000073.6	43408193	43418349	+	Siglecg	sialic acid binding Ig-like lectin G	-	GO:0016021:integral component of membrane;	-
gene1933	-4.1217	0.321104	0.00013422	0.00377182	NC_000067.6	156255296	156305287	-	Tdrd5	tudor domain containing 5	GO:0007286:spermatid development;GO:0030719:P granule organization;GO:0043046:DNA methylation involved in gamete generation;	GO:0071546:pi-body;GO:0033391:chromatoid body;	-
gene38306	-2.94326	2.44313	0.00013432	0.00377182	NC_000082.6	72027551	73047491	+	Robo1	roundabout guidance receptor 1	GO:0016199:axon midline choice point recognition;GO:0033600:negative regulation of mammary gland epithelial cell proliferation;GO:0070100:negative regulation of chemokine-mediated signaling pathway;GO:0006919:activation of cysteine-type endopeptidase activity involved in apoptotic process;GO:0060763:mammary duct terminal end bud growth;GO:0050925:negative regulation of negative chemotaxis;GO:0021…	GO:0016021:integral component of membrane;GO:0005737:cytoplasm;GO:0009986:cell surface;GO:0043025:neuronal cell body;GO:0030673:axolemma;	GO:0030275:LRR domain binding;GO:0046982:protein heterodimerization activity;GO:0042802:identical protein binding;GO:0008046:axon guidance receptor activity;
gene18068	3.08463	1.90521	0.000136938	0.00384077	NC_000073.6	48830398	48848051	-	Csrp3	cysteine and glycine-rich protein 3	GO:0002026:regulation of the force of heart contraction;GO:0003300:cardiac muscle hypertrophy;GO:0035995:detection of muscle stretch;GO:0007517:muscle organ development;GO:0006874:cellular calcium ion homeostasis;GO:0055003:cardiac myofibril assembly;GO:0033365:protein localization to organelle;GO:0060048:cardiac muscle contraction;	GO:0030018:Z disc;GO:0005856:cytoskeleton;GO:0005634:nucleus;	GO:0008307:structural constituent of muscle;GO:0031433:telethonin binding;GO:0008270:zinc ion binding;GO:0042805:actinin binding;
gene46478	-3.47	0.934987	0.000139734	0.00391358	NT_039382.4	556177	630123	-	Mical3	microtubule associated monooxygenase%2C calponin and LIM domain containing 3	GO:0008152:metabolic process;GO:0006887:exocytosis;GO:0055114:oxidation-reduction process;	GO:0044424:intracellular part;GO:0005737:cytoplasm;GO:0005856:cytoskeleton;	GO:0046872:metal ion binding;GO:0016491:oxidoreductase activity;GO:0003779:actin binding;GO:0004497:monooxygenase activity;GO:0008270:zinc ion binding;
gene13033	3.36088	1.19104	0.000140031	0.00391358	NC_000071.6	127632130	127708750	+	Glt1d1	glycosyltransferase 1 domain containing 1	GO:0009058:biosynthetic process;	GO:0005576:extracellular region;	GO:0016757:transferase activity, transferring glycosyl groups;
gene9258	3.36088	1.19104	0.000140031	0.00391358	NC_000070.6	62480004	62497300	+	Bspry	B-box and SPRY domain containing	GO:0006816:calcium ion transport;	GO:0031252:cell leading edge;GO:0016020:membrane;GO:0048471:perinuclear region of cytoplasm;	GO:0005499:vitamin D binding;GO:0008270:zinc ion binding;
gene31644	2.79304	3.23667	0.00014503	0.00404849	NC_000079.6	20794103	21036617	+	Aoah	acyloxyacyl hydrolase	GO:0008653:lipopolysaccharide metabolic process;GO:0050728:negative regulation of inflammatory response;	GO:0005576:extracellular region;	GO:0050528:acyloxyacyl hydrolase activity;
gene16280	3.68514	0.725047	0.000147215	0.00410462	NC_000073.6	3836808	3845108	-	Pira2	paired-Ig-like receptor A2	-	-	-
gene7289	2.63106	9.84329	0.000149158	0.00415388	NC_000069.6	90692630	90695721	-	S100a9	S100 calcium binding protein A9 (calgranulin B)	GO:0032496:response to lipopolysaccharide;GO:0030593:neutrophil chemotaxis;GO:0045471:response to ethanol;GO:0070488:neutrophil aggregation;GO:0006919:activation of cysteine-type endopeptidase activity involved in apoptotic process;GO:0002523:leukocyte migration involved in inflammatory response;GO:0045113:regulation of integrin biosynthetic process;GO:0010043:response to zinc ion;GO:0002544:chro…	GO:0005615:extracellular space;GO:0005737:cytoplasm;GO:0005730:nucleolus;GO:0005856:cytoskeleton;GO:0005886:plasma membrane;	GO:0005509:calcium ion binding;GO:0016209:antioxidant activity;
gene29073	2.92905	2.04161	0.000150578	0.00418848	NC_000077.6	109672926	109722512	-	Fam20a	family with sequence similarity 20%2C member A	GO:0070166:enamel mineralization;	GO:0005576:extracellular region;	-
gene26684	3.86825	0.509844	0.000154728	0.00429885	NC_000077.6	5969642	6066125	-	Camk2b	calcium/calmodulin-dependent protein kinase II%2C beta	GO:0090129:positive regulation of synapse maturation;GO:0006816:calcium ion transport;GO:0032222:regulation of synaptic transmission, cholinergic;GO:0046777:protein autophosphorylation;GO:0060291:long-term synaptic potentiation;GO:2001235:positive regulation of apoptotic signaling pathway;GO:0018105:peptidyl-serine phosphorylation;GO:0002030:inhibitory G-protein coupled receptor phosphorylation;G…	GO:0016020:membrane;GO:0016529:sarcoplasmic reticulum;GO:0005829:cytosol;GO:0051233:spindle midzone;GO:0005954:calcium- and calmodulin-dependent protein kinase complex;GO:0005815:microtubule organizing center;GO:0033017:sarcoplasmic reticulum membrane;GO:0005654:nucleoplasm;GO:0005886:plasma membrane;GO:0030666:endocytic vesicle membrane;	GO:0004683:calmodulin-dependent protein kinase activity;GO:0005516:calmodulin binding;GO:0005524:ATP binding;GO:0003779:actin binding;
gene16808	-2.73788	3.43421	0.00015707	0.00435878	NC_000073.6	16994588	16996645	+	Ccdc8	coiled-coil domain containing 8	GO:0010923:negative regulation of phosphatase activity;	GO:0005886:plasma membrane;	-
gene11641	3.27225	1.29569	0.000159943	0.00441556	NC_000071.6	36017180	36398163	-	Sorcs2	sortilin-related VPS10 domain containing receptor 2	-	-	-
gene39359	3.27225	1.29569	0.000159943	0.00441556	NC_000083.6	28328471	28331033	+	Rpl10a	ribosomal protein L10A	GO:0006413:translational initiation;GO:0019083:viral transcription;GO:0006414:translational elongation;GO:0006415:translational termination;GO:0009653:anatomical structure morphogenesis;GO:0006614:SRP-dependent cotranslational protein targeting to membrane;GO:0000184:nuclear-transcribed mRNA catabolic process, nonsense-mediated decay;	GO:0005739:mitochondrion;GO:0022625:cytosolic large ribosomal subunit;	GO:0003723:RNA binding;GO:0003735:structural constituent of ribosome;
gene39913	3.27225	1.29569	0.000159943	0.00441556	NC_000083.6	43360327	43459557	+	Adgrf5	adhesion G protein-coupled receptor F5	GO:0045444:fat cell differentiation;GO:0042593:glucose homeostasis;GO:0019216:regulation of lipid metabolic process;GO:0006112:energy reserve metabolic process;	GO:0005886:plasma membrane;GO:0016021:integral component of membrane;	-
gene24662	-3.18261	1.31696	0.000159943	0.00441556	NC_000076.6	19847917	19852363	-	Slc35d3	solute carrier family 35%2C member D3	GO:0008643:carbohydrate transport;	GO:0016021:integral component of membrane;	-
gene16182	4.16831	0.257015	0.000160239	0.00441556	NC_000072.6	146724930	146778814	+	Stk38l	serine/threonine kinase 38 like	GO:0006468:protein phosphorylation;GO:0051128:regulation of cellular component organization;	GO:0015629:actin cytoskeleton;GO:0005737:cytoplasm;GO:0016020:membrane;GO:0005730:nucleolus;GO:0005886:plasma membrane;	GO:0004674:protein serine/threonine kinase activity;GO:0005524:ATP binding;GO:0003779:actin binding;GO:0000287:magnesium ion binding;
gene37300	4.16831	0.257015	0.000160239	0.00441556	NC_000082.6	3706974	3718210	-	Mefv	Mediterranean fever	GO:2001056:positive regulation of cysteine-type endopeptidase activity;GO:0071641:negative regulation of macrophage inflammatory protein 1 alpha production;GO:0032695:negative regulation of interleukin-12 production;GO:0032691:negative regulation of interleukin-1 beta production;GO:0050728:negative regulation of inflammatory response;	GO:0005875:microtubule associated complex;GO:0005874:microtubule;GO:0005737:cytoplasm;GO:0005634:nucleus;	GO:0008270:zinc ion binding;GO:0003779:actin binding;
gene2293	2.70845	3.91988	0.000160642	0.0044215	NC_000067.6	173221269	173227232	-	Fcer1a	Fc receptor%2C IgE%2C high affinity I%2C alpha polypeptide	GO:0001812:positive regulation of type I hypersensitivity;GO:0001820:serotonin secretion;GO:0050850:positive regulation of calcium-mediated signaling;GO:0050731:positive regulation of peptidyl-tyrosine phosphorylation;GO:0045401:positive regulation of interleukin-3 biosynthetic process;GO:0007257:activation of JUN kinase activity;GO:0038095:Fc-epsilon receptor signaling pathway;GO:0045425:positiv…	GO:0045121:membrane raft;GO:0005887:integral component of plasma membrane;GO:0009897:external side of plasma membrane;GO:0005576:extracellular region;	GO:0019863:IgE binding;GO:0019767:IgE receptor activity;GO:0019768:high-affinity IgE receptor activity;
gene18434	7.44296	-0.495419	0.000164799	0.00453063	NC_000073.6	79721164	79732903	-	Plin1	perilipin 1	GO:0016042:lipid catabolic process;	GO:0005811:lipid particle;	GO:0005515:protein binding;
gene9065	-2.7447	3.2503	0.000165381	0.00454135	NC_000070.6	49584506	49597870	-	Tmem246	transmembrane protein 246	-	GO:0016021:integral component of membrane;	-
gene10865	2.6411	5.43971	0.000166703	0.0045723	NC_000070.6	149328416	149426631	-	Ube4b	ubiquitination factor E4B	GO:0009411:response to UV;GO:0006511:ubiquitin-dependent protein catabolic process;GO:0034976:response to endoplasmic reticulum stress;GO:0000209:protein polyubiquitination;GO:0006915:apoptotic process;GO:0003222:ventricular trabecula myocardium morphogenesis;GO:0031175:neuron projection development;	GO:0005634:nucleus;	GO:0005515:protein binding;GO:0034450:ubiquitin-ubiquitin ligase activity;
gene5463	-2.90074	2.40637	0.00016767	0.0045935	NC_000068.7	152752537	152765039	+	Cox4i2	cytochrome c oxidase subunit IV isoform 2	GO:0034220:ion transmembrane transport;GO:0015992:proton transport;GO:0055114:oxidation-reduction process;	GO:0005751:mitochondrial respiratory chain complex IV;	GO:0004129:cytochrome-c oxidase activity;
gene19368	3.65607	0.699724	0.000168571	0.00461281	NC_000073.6	118972040	118995211	-	Gprc5b	G protein-coupled receptor%2C family C%2C group 5%2C member B	GO:0007626:locomotory behavior;GO:0010976:positive regulation of neuron projection development;GO:0007186:G-protein coupled receptor signaling pathway;	GO:0005730:nucleolus;GO:0016021:integral component of membrane;GO:0070062:extracellular exosome;GO:0005794:Golgi apparatus;GO:0005886:plasma membrane;	GO:0004930:G-protein coupled receptor activity;
gene28410	2.68977	4.07034	0.000170615	0.00466336	NC_000077.6	88339382	88718267	-	Msi2	musashi RNA-binding protein 2	GO:0048864:stem cell development;	GO:0005737:cytoplasm;GO:0005844:polysome;	GO:0000166:nucleotide binding;GO:0008266:poly(U) RNA binding;
gene46906	-3.23675	1.18322	0.000171134	0.00467213	NT_187012.1	216327	235926	-	Comt	catechol-O-methyltransferase	GO:0032496:response to lipopolysaccharide;GO:0042420:dopamine catabolic process;GO:0048662:negative regulation of smooth muscle cell proliferation;GO:0008210:estrogen metabolic process;GO:0007612:learning;GO:0042135:neurotransmitter catabolic process;GO:0050668:positive regulation of homocysteine metabolic process;GO:0007565:female pregnancy;GO:0014070:response to organic cyclic compound;GO:00424…	GO:0016021:integral component of membrane;GO:0005886:plasma membrane;GO:0005739:mitochondrion;	GO:0016206:catechol O-methyltransferase activity;GO:0000287:magnesium ion binding;
gene22570	2.65567	4.42269	0.00018048	0.00491932	NC_000075.6	26763042	26806473	-	Glb1l2	galactosidase%2C beta 1-like 2	GO:0005975:carbohydrate metabolic process;	GO:0005576:extracellular region;	GO:0004565:beta-galactosidase activity;
gene29674	-3.73801	0.501073	0.000180606	0.00491932	NC_000078.6	20243269	20245918	+	Gm32719	-	-	-	-
gene47002	-2.71722	3.55747	0.000180825	0.0049196	NT_039372.2	274	40108	-	Hk2	hexokinase 2	GO:0007595:lactation;GO:0046324:regulation of glucose import;GO:0001678:cellular glucose homeostasis;GO:0046835:carbohydrate phosphorylation;GO:0008637:apoptotic mitochondrial changes;GO:0006096:glycolytic process;GO:0051156:glucose 6-phosphate metabolic process;	GO:0005829:cytosol;GO:0005741:mitochondrial outer membrane;	GO:0005536:glucose binding;GO:0005524:ATP binding;GO:0004340:glucokinase activity;GO:0019158:mannokinase activity;GO:0008865:fructokinase activity;
gene29777	3.06989	1.67802	0.000185485	0.00504057	NC_000078.6	26306794	26415320	-	Rnf144a	ring finger protein 144A	-	GO:0016021:integral component of membrane;GO:0005794:Golgi apparatus;	GO:0008270:zinc ion binding;GO:0016874:ligase activity;
gene5560	-2.64783	4.43326	0.000186718	0.00506824	NC_000068.7	155751125	155755478	+	Procr	protein C receptor%2C endothelial	GO:0050819:negative regulation of coagulation;GO:0019882:antigen processing and presentation;GO:0007596:blood coagulation;GO:0006955:immune response;	GO:0005813:centrosome;GO:0016021:integral component of membrane;	GO:0008022:protein C-terminus binding;
gene15448	2.66941	4.08736	0.000188766	0.00511795	NC_000072.6	113334124	113343922	-	Camk1	calcium/calmodulin-dependent protein kinase I	-	-	-
gene28971	4.12781	0.221941	0.000191901	0.00518505	NC_000077.6	105292111	105351454	+	Mrc2	mannose receptor%2C C type 2	GO:0006897:endocytosis;	GO:0016021:integral component of membrane;GO:0009986:cell surface;GO:0005886:plasma membrane;	GO:0030246:carbohydrate binding;GO:0005518:collagen binding;
gene27926	-4.04601	0.256071	0.000191901	0.00518505	NC_000077.6	72389163	72411713	-	Smtnl2	smoothelin-like 2	-	-	-
gene5534	-4.04601	0.256071	0.000191901	0.00518505	NC_000068.7	154950204	155051012	+	a	nonagouti	GO:0050896:response to stimulus;GO:0071704:organic substance metabolic process;GO:0050789:regulation of biological process;GO:0033059:cellular pigmentation;GO:0044237:cellular metabolic process;GO:0019048:modulation by virus of host morphology or physiology;GO:0044763:single-organism cellular process;GO:0043473:pigmentation;GO:0065007:biological regulation;	-	GO:0031779:melanocortin receptor binding;
gene23474	2.81379	2.42715	0.000192166	0.00518627	NC_000075.6	68653407	69388246	+	Rora	RAR-related orphan receptor alpha	GO:0046068:cGMP metabolic process;GO:0021702:cerebellar Purkinje cell differentiation;GO:0043030:regulation of macrophage activation;GO:0006809:nitric oxide biosynthetic process;GO:0043401:steroid hormone mediated signaling pathway;GO:0030522:intracellular receptor signaling pathway;GO:0045944:positive regulation of transcription from RNA polymerase II promoter;	GO:0005634:nucleus;	GO:0005515:protein binding;GO:0008270:zinc ion binding;GO:0003707:steroid hormone receptor activity;GO:0004879:ligand-activated sequence-specific DNA binding RNA polymerase II transcription factor activity;GO:0043565:sequence-specific DNA binding;
gene14869	4.72249	-0.0928461	0.000195424	0.00525017	NC_000072.6	71128166	71144380	-	Thnsl2	threonine synthase-like 2 (bacterial)	GO:0009088:threonine biosynthetic process;GO:0016311:dephosphorylation;GO:0046360:2-oxobutyrate biosynthetic process;GO:0009071:serine family amino acid catabolic process;	-	GO:0030170:pyridoxal phosphate binding;GO:0070905:serine binding;GO:0016829:lyase activity;
gene48691	4.72249	-0.0928461	0.000195424	0.00525017	NT_166322.1	14017	15870	-	Crip1	cysteine-rich protein 1 (intestinal)	GO:0006915:apoptotic process;GO:0010468:regulation of gene expression;GO:0071236:cellular response to antibiotic;GO:0060741:prostate gland stromal morphogenesis;GO:0071493:cellular response to UV-B;GO:0006955:immune response;GO:0010043:response to zinc ion;GO:0010033:response to organic substance;	GO:0005737:cytoplasm;	GO:0042277:peptide binding;GO:0008270:zinc ion binding;GO:0008301:DNA binding, bending;GO:0003680:AT DNA binding;
gene7066	4.72249	-0.0928461	0.000195424	0.00525017	NC_000069.6	84160439	84305841	-	Trim2	tripartite motif-containing 2	GO:0016567:protein ubiquitination;GO:0043523:regulation of neuron apoptotic process;	GO:0005737:cytoplasm;	GO:0004842:ubiquitin-protein transferase activity;GO:0017022:myosin binding;GO:0008270:zinc ion binding;
gene30840	-4.66433	-0.0395078	0.000195424	0.00525017	NC_000078.6	104263045	104269509	+	Serpina3i	serine (or cysteine) peptidase inhibitor%2C clade A%2C member 3I	GO:0034097:response to cytokine;GO:0043434:response to peptide hormone;	-	-
gene39522	2.7903	2.57336	0.000200348	0.0053738	NC_000083.6	33638056	33645706	+	Pram1	PML-RAR alpha-regulated adaptor molecule 1	GO:0043313:regulation of neutrophil degranulation;GO:0007229:integrin-mediated signaling pathway;	-	GO:0008289:lipid binding;
gene43849	3.006	1.83693	0.000200481	0.0053738	NC_000086.7	51386637	51681705	-	Hs6st2	heparan sulfate 6-O-sulfotransferase 2	GO:0008152:metabolic process;	GO:0016021:integral component of membrane;	GO:0008146:sulfotransferase activity;
gene6756	-2.87985	2.24833	0.000211274	0.00565118	NC_000069.6	55625195	56184266	-	Nbea	neurobeachin	GO:0006892:post-Golgi vesicle-mediated transport;GO:0006605:protein targeting;	GO:0012505:endomembrane system;GO:0045211:postsynaptic membrane;GO:0030054:cell junction;GO:0005886:plasma membrane;GO:0005829:cytosol;GO:0005802:trans-Golgi network;	GO:0051018:protein kinase A binding;GO:0019901:protein kinase binding;
gene46888	-3.70494	0.472753	0.000211308	0.00565118	NT_078683.1	130579	143017	-	Trim58	tripartite motif-containing 58	-	GO:0005622:intracellular;	GO:0008270:zinc ion binding;
gene32060	3.01441	1.7411	0.000214192	0.00571224	NC_000079.6	31806646	31810635	+	Foxc1	forkhead box C1	GO:0001701:in utero embryonic development;GO:0001541:ovarian follicle development;GO:0001501:skeletal system development;GO:0048010:vascular endothelial growth factor receptor signaling pathway;GO:0007420:brain development;GO:0001945:lymph vessel development;GO:0060038:cardiac muscle cell proliferation;GO:0030199:collagen fibril organization;GO:0001503:ossification;GO:0001822:kidney development;G…	GO:0005634:nucleus;	GO:0003705:RNA polymerase II distal enhancer sequence-specific DNA binding transcription factor activity;GO:0044212:transcription regulatory region DNA binding;
gene32831	-2.99785	1.59254	0.000214292	0.00571224	NC_000079.6	67405033	67440341	-	Zfp459	zinc finger protein 459	-	-	GO:0046872:metal ion binding;
gene1626	-2.76768	2.74581	0.000214318	0.00571224	NC_000067.6	133045672	133108691	+	Pik3c2b	phosphoinositide-3-kinase%2C class 2%2C beta polypeptide	GO:0046854:phosphatidylinositol phosphorylation;GO:0048015:phosphatidylinositol-mediated signaling;	-	GO:0035091:phosphatidylinositol binding;GO:0016773:phosphotransferase activity, alcohol group as acceptor;GO:0016301:kinase activity;GO:0005524:ATP binding;
gene46235	2.75626	2.69328	0.000214943	0.00572243	NW_019168523.1	8843	27904	+	Arf4	ADP-ribosylation factor 4	GO:0016192:vesicle-mediated transport;GO:0007173:epidermal growth factor receptor signaling pathway;GO:0007264:small GTPase mediated signal transduction;GO:0015031:protein transport;	GO:0005794:Golgi apparatus;GO:0005886:plasma membrane;	GO:0005525:GTP binding;
gene1089	-7.42672	-0.466214	0.00021796	0.00577667	NC_000067.6	86666293	86670573	-	Nppc	natriuretic peptide type C	GO:0045471:response to ethanol;GO:0048660:regulation of smooth muscle cell proliferation;GO:0009791:post-embryonic development;GO:0008285:negative regulation of cell proliferation;GO:0030828:positive regulation of cGMP biosynthetic process;GO:0003418:growth plate cartilage chondrocyte differentiation;GO:0001666:response to hypoxia;GO:0042493:response to drug;GO:0051053:negative regulation of DNA …	GO:0005615:extracellular space;	GO:0005184:neuropeptide hormone activity;GO:0042803:protein homodimerization activity;GO:0051428:peptide hormone receptor binding;
gene25038	-7.42672	-0.466214	0.00021796	0.00577667	NC_000076.6	45289305	45318450	+	Popdc3	popeye domain containing 3	-	GO:0016021:integral component of membrane;	-
gene4577	-7.42672	-0.466214	0.00021796	0.00577667	NC_000068.7	104143073	104411781	-	D430041D05Rik	RIKEN cDNA D430041D05 gene	-	-	-
gene27161	7.37298	-0.554767	0.00021796	0.00577667	NC_000077.6	46971077	47988851	-	Sgcd	sarcoglycan%2C delta (dystrophin-associated glycoprotein)	GO:0007010:cytoskeleton organization;	GO:0005737:cytoplasm;GO:0005856:cytoskeleton;GO:0005887:integral component of plasma membrane;GO:0016012:sarcoglycan complex;	GO:0005515:protein binding;
gene962	2.57284	6.00171	0.000220841	0.00584646	NC_000067.6	78417958	78488897	-	Farsb	phenylalanyl-tRNA synthetase%2C beta subunit	GO:0006432:phenylalanyl-tRNA aminoacylation;	GO:0005737:cytoplasm;	GO:0003723:RNA binding;GO:0005524:ATP binding;GO:0004826:phenylalanine-tRNA ligase activity;GO:0000287:magnesium ion binding;
gene44919	-2.76921	2.69765	0.000222949	0.00589009	NC_000086.7	134748455	134756666	-	Armcx6	armadillo repeat containing%2C X-linked 6	-	GO:0016021:integral component of membrane;	-
gene10964	-2.88799	2.17984	0.000222988	0.00589009	NC_000070.6	154020470	154026044	-	Smim1	small integral membrane protein 1	GO:0008152:metabolic process;	GO:0016021:integral component of membrane;	GO:0003723:RNA binding;GO:0004826:phenylalanine-tRNA ligase activity;
gene3116	2.76925	2.50193	0.000226958	0.00598825	NC_000068.7	25620066	25622040	-	Tmem141	transmembrane protein 141	-	-	-
gene22453	2.97881	1.81343	0.000228363	0.00601857	NC_000075.6	21029373	21030531	+	Icam4	intercellular adhesion molecule 4%2C Landsteiner-Wiener blood group	GO:0016337:single organismal cell-cell adhesion;	GO:0005576:extracellular region;GO:0016021:integral component of membrane;GO:0005886:plasma membrane;	-
gene20058	2.71524	2.95574	0.00023123	0.00608694	NC_000074.6	3665762	3668905	+	Mcemp1	mast cell expressed membrane protein 1	-	GO:0016021:integral component of membrane;	-
gene11799	3.32888	0.955071	0.000231473	0.00608694	NC_000071.6	52374651	52471552	-	Ccdc149	coiled-coil domain containing 149	-	-	-
gene27884	2.72777	2.80399	0.000235825	0.00619448	NC_000077.6	70844723	70943105	+	Rabep1	rabaptin%2C RAB GTPase binding effector protein 1	GO:0006915:apoptotic process;GO:0006897:endocytosis;GO:0015031:protein transport;	GO:0005769:early endosome;GO:0055037:recycling endosome;GO:0030139:endocytic vesicle;	GO:0005096:GTPase activator activity;GO:0008083:growth factor activity;GO:0042803:protein homodimerization activity;
gene15853	2.58768	4.89676	0.000236231	0.00619824	NC_000072.6	129045837	129059724	+	Klrb1f	killer cell lectin-like receptor subfamily B member 1F	-	GO:0009986:cell surface;GO:0005886:plasma membrane;GO:0016021:integral component of membrane;	GO:0004872:receptor activity;GO:0005515:protein binding;GO:0030246:carbohydrate binding;
gene14038	2.56597	5.33536	0.00024472	0.00641385	NC_000072.6	38875377	39084590	+	Tbxas1	thromboxane A synthase 1%2C platelet	GO:0055114:oxidation-reduction process;GO:0001516:prostaglandin biosynthetic process;GO:0030644:cellular chloride ion homeostasis;GO:0045907:positive regulation of vasoconstriction;	GO:0016021:integral component of membrane;GO:0005789:endoplasmic reticulum membrane;GO:0005783:endoplasmic reticulum;	GO:0004796:thromboxane-A synthase activity;GO:0016705:oxidoreductase activity, acting on paired donors, with incorporation or reduction of molecular oxygen;GO:0009055:electron carrier activity;GO:0004497:monooxygenase activity;GO:0020037:heme binding;GO:0005506:iron ion binding;
gene29909	-2.56771	5.27986	0.000245734	0.00643326	NC_000078.6	36014555	36042478	-	Tspan13	tetraspanin 13	-	GO:0016021:integral component of membrane;	-
gene3047	2.80445	2.09044	0.000249713	0.00653019	NC_000068.7	24336860	24351491	+	Il1rn	interleukin 1 receptor antagonist	GO:0030336:negative regulation of cell migration;GO:0043507:positive regulation of JUN kinase activity;GO:0007613:memory;GO:0001660:fever generation;GO:0043066:negative regulation of apoptotic process;GO:0034115:negative regulation of heterotypic cell-cell adhesion;GO:0045837:negative regulation of membrane potential;GO:0051384:response to glucocorticoid;GO:2000272:negative regulation of receptor…	GO:0031982:vesicle;GO:0005615:extracellular space;GO:0005737:cytoplasm;	GO:0045352:interleukin-1 Type I receptor antagonist activity;GO:0005150:interleukin-1, Type I receptor binding;GO:0005151:interleukin-1, Type II receptor binding;GO:0045353:interleukin-1 Type II receptor antagonist activity;
gene40312	-2.82553	2.27345	0.000255415	0.0066719	NC_000083.6	66666848	67354459	-	Ptprm	protein tyrosine phosphatase%2C receptor type%2C M	GO:0016525:negative regulation of angiogenesis;GO:0010842:retina layer formation;GO:0035335:peptidyl-tyrosine dephosphorylation;GO:0010596:negative regulation of endothelial cell migration;GO:0007156:homophilic cell adhesion via plasma membrane adhesion molecules;GO:0001937:negative regulation of endothelial cell proliferation;GO:0007165:signal transduction;GO:0042493:response to drug;GO:0031290:…	GO:0030027:lamellipodium;GO:0016020:membrane;GO:0005913:cell-cell adherens junction;GO:0048471:perinuclear region of cytoplasm;	GO:0005001:transmembrane receptor protein tyrosine phosphatase activity;GO:0045296:cadherin binding;
gene40527	-3.15325	1.11173	0.000258681	0.00674975	NC_000083.6	83579949	83631993	-	Kcng3	potassium voltage-gated channel%2C subfamily G%2C member 3	GO:0034765:regulation of ion transmembrane transport;GO:0051260:protein homooligomerization;GO:0071805:potassium ion transmembrane transport;	GO:0008076:voltage-gated potassium channel complex;GO:0005783:endoplasmic reticulum;	GO:0005251:delayed rectifier potassium channel activity;
gene10834	2.7587	2.3799	0.000262319	0.00683711	NC_000070.6	148145716	148152135	-	Fbxo6	F-box protein 6	GO:0006281:DNA repair;GO:0030433:ER-associated ubiquitin-dependent protein catabolic process;GO:0006516:glycoprotein catabolic process;GO:0016567:protein ubiquitination;GO:0006986:response to unfolded protein;GO:0031146:SCF-dependent proteasomal ubiquitin-dependent protein catabolic process;	GO:0019005:SCF ubiquitin ligase complex;GO:0005737:cytoplasm;	GO:0001948:glycoprotein binding;GO:0004842:ubiquitin-protein transferase activity;GO:0030246:carbohydrate binding;
gene43425	2.55297	4.9657	0.000269468	0.00701568	NC_000086.7	16709281	16817366	-	Maob	monoamine oxidase B	GO:0055114:oxidation-reduction process;	GO:0005743:mitochondrial inner membrane;	GO:0016491:oxidoreductase activity;GO:0000166:nucleotide binding;
gene1188	2.77598	2.1381	0.000274883	0.00714151	NC_000067.6	90766860	90843971	-	Col6a3	collagen%2C type VI%2C alpha 3	GO:0009749:response to glucose;	GO:0005581:collagen trimer;GO:0005615:extracellular space;GO:0042383:sarcolemma;	GO:0004867:serine-type endopeptidase inhibitor activity;
gene38192	3.0672	1.42397	0.000274907	0.00714151	NC_000082.6	57624256	57754737	-	Col8a1	collagen%2C type VIII%2C alpha 1	GO:0001525:angiogenesis;GO:0010811:positive regulation of cell-substrate adhesion;GO:0048593:camera-type eye morphogenesis;GO:0050673:epithelial cell proliferation;	GO:0005604:basement membrane;GO:0005581:collagen trimer;	-
gene2957	-2.54509	5.12811	0.00027572	0.00715476	NC_000068.7	17343030	17731068	-	Nebl	nebulette	GO:0071691:cardiac muscle thin filament assembly;	GO:0030018:Z disc;GO:0001725:stress fiber;	GO:0051015:actin filament binding;GO:0031005:filamin binding;GO:0005523:tropomyosin binding;GO:0008307:structural constituent of muscle;GO:0008270:zinc ion binding;
gene16192	2.65453	3.2137	0.000280582	0.00727294	NC_000072.6	147091075	147112778	+	Klhl42	kelch-like 42	GO:0032886:regulation of microtubule-based process;GO:0000209:protein polyubiquitination;GO:0043161:proteasome-mediated ubiquitin-dependent protein catabolic process;	GO:0031463:Cul3-RING ubiquitin ligase complex;	GO:0004842:ubiquitin-protein transferase activity;
gene16776	3.20684	1.05767	0.000287576	0.00743941	NC_000073.6	16246743	16259540	-	C5ar1	complement component 5a receptor 1	GO:0042789:mRNA transcription from RNA polymerase II promoter;GO:0032496:response to lipopolysaccharide;GO:0030593:neutrophil chemotaxis;GO:0021534:cell proliferation in hindbrain;GO:0070374:positive regulation of ERK1 and ERK2 cascade;GO:0031100:organ regeneration;GO:0007204:positive regulation of cytosolic calcium ion concentration;GO:0038178:complement component C5a signaling pathway;GO:000695…	GO:0016323:basolateral plasma membrane;GO:0016021:integral component of membrane;GO:0009986:cell surface;GO:0045177:apical part of cell;	GO:0004878:complement component C5a receptor activity;GO:0001856:complement component C5a binding;GO:0004944:C5a anaphylatoxin receptor activity;GO:0004982:N-formyl peptide receptor activity;
gene8798	-2.52175	6.03387	0.000287635	0.00743941	NC_000070.6	40203777	40239825	-	Ddx58	DEAD (Asp-Glu-Ala-Asp) box polypeptide 58	GO:0002230:positive regulation of defense response to virus by host;GO:0030334:regulation of cell migration;GO:0032728:positive regulation of interferon-beta production;GO:0009597:detection of virus;GO:0032727:positive regulation of interferon-alpha production;GO:0045944:positive regulation of transcription from RNA polymerase II promoter;GO:0039529:RIG-I signaling pathway;GO:0042993:positive reg…	GO:0032587:ruffle membrane;GO:0015629:actin cytoskeleton;GO:0005737:cytoplasm;GO:0005923:bicellular tight junction;	GO:0008270:zinc ion binding;GO:0008026:ATP-dependent helicase activity;GO:0003727:single-stranded RNA binding;GO:0042802:identical protein binding;GO:0003690:double-stranded DNA binding;GO:0003725:double-stranded RNA binding;GO:0005524:ATP binding;
gene14911	-7.29006	-0.580846	0.000290613	0.0075082	NC_000072.6	72414286	72431106	+	Ggcx	gamma-glutamyl carboxylase	GO:0009790:embryo development;GO:0032571:response to vitamin K;GO:0017187:peptidyl-glutamic acid carboxylation;	GO:0005789:endoplasmic reticulum membrane;GO:0016021:integral component of membrane;GO:0005783:endoplasmic reticulum;	GO:0019842:vitamin binding;GO:0042277:peptide binding;GO:0008488:gamma-glutamyl carboxylase activity;
gene21110	2.815	1.85905	0.000292323	0.00754411	NC_000074.6	72189668	72200958	+	Hsh2d	hematopoietic SH2 domain containing	GO:0002903:negative regulation of B cell apoptotic process;GO:0051902:negative regulation of mitochondrial depolarization;GO:0042110:T cell activation;	GO:0005829:cytosol;GO:0005739:mitochondrion;	GO:0005070:SH3/SH2 adaptor activity;
gene37565	2.92284	1.76527	0.000297769	0.00767625	NC_000082.6	17840355	17891728	-	Dgcr2	DiGeorge syndrome critical region gene 2	GO:0007155:cell adhesion;GO:0042493:response to drug;	GO:0016021:integral component of membrane;	GO:0030246:carbohydrate binding;
gene4043	3.04908	1.40839	0.000299252	0.00769766	NC_000068.7	84988196	84996559	+	Prg3	proteoglycan 3	GO:0017148:negative regulation of translation;GO:0042119:neutrophil activation;GO:0006955:immune response;GO:0042554:superoxide anion generation;GO:0030261:chromosome condensation;GO:0045416:positive regulation of interleukin-8 biosynthetic process;GO:0001694:histamine biosynthetic process;GO:0045575:basophil activation;GO:0019370:leukotriene biosynthetic process;GO:0055114:oxidation-reduction pr…	GO:0016021:integral component of membrane;GO:0005829:cytosol;GO:0005741:mitochondrial outer membrane;GO:0005811:lipid particle;	GO:0030246:carbohydrate binding;GO:0050660:flavin adenine dinucleotide binding;GO:0003677:DNA binding;GO:0004174:electron-transferring-flavoprotein dehydrogenase activity;
gene22580	-2.95449	1.42527	0.000299252	0.00769766	NC_000075.6	27299090	27357549	+	Igsf9b	immunoglobulin superfamily%2C member 9B	-	-	-
gene31979	4.61605	-0.183804	0.000305695	0.00785483	NC_000079.6	24937785	24991936	+	Gpld1	glycosylphosphatidylinositol specific phospholipase D1	GO:0043065:positive regulation of apoptotic process;GO:0006507:GPI anchor release;GO:0035774:positive regulation of insulin secretion involved in cellular response to glucose stimulus;GO:0010907:positive regulation of glucose metabolic process;GO:0010595:positive regulation of endothelial cell migration;GO:0010897:negative regulation of triglyceride catabolic process;GO:0071467:cellular response …	GO:0034364:high-density lipoprotein particle;GO:0043231:intracellular membrane-bounded organelle;GO:0005578:proteinaceous extracellular matrix;GO:0044444:cytoplasmic part;	GO:0004621:glycosylphosphatidylinositol phospholipase D activity;GO:0017080:sodium channel regulator activity;
gene28914	3.18343	1.03757	0.000320045	0.0082146	NC_000077.6	103069236	103101658	-	Plcd3	phospholipase C%2C delta 3	GO:0001525:angiogenesis;GO:0035556:intracellular signal transduction;GO:0016042:lipid catabolic process;GO:0060716:labyrinthine layer blood vessel development;GO:0042127:regulation of cell proliferation;	GO:0005829:cytosol;GO:0016020:membrane;	GO:0005509:calcium ion binding;GO:0004435:phosphatidylinositol phospholipase C activity;GO:0004871:signal transducer activity;GO:0005543:phospholipid binding;
gene41059	-2.53457	4.62806	0.000320542	0.00821841	NC_000084.6	35713086	35722725	-	Ecscr	endothelial cell surface expressed chemotaxis and apoptosis regulator	GO:0007275:multicellular organismal development;	GO:0016020:membrane;	-
gene2592	-2.81512	2.11749	0.000322481	0.00825914	NC_000067.6	190947646	190979310	-	Vash2	vasohibin 2	GO:0045766:positive regulation of angiogenesis;GO:0001938:positive regulation of endothelial cell proliferation;	GO:0005737:cytoplasm;	-
gene14052	3.03073	1.39264	0.000325979	0.00833968	NC_000072.6	39381428	39390666	+	Rab19	RAB19%2C member RAS oncogene family	GO:0007264:small GTPase mediated signal transduction;GO:0015031:protein transport;	GO:0005886:plasma membrane;	GO:0005525:GTP binding;
gene11740	2.68909	2.48679	0.00032643	0.00834218	NC_000071.6	43993621	44102250	-	Prom1	prominin 1	GO:0072139:glomerular parietal epithelial cell differentiation;GO:2000768:positive regulation of nephron tubule epithelial cell differentiation;GO:0060219:camera-type eye photoreceptor cell differentiation;GO:0045494:photoreceptor cell maintenance;GO:0010842:retina layer formation;GO:0072112:glomerular visceral epithelial cell differentiation;	GO:0032420:stereocilium;GO:0071914:prominosome;GO:0005903:brush border;GO:0005615:extracellular space;GO:0009986:cell surface;GO:0042622:photoreceptor outer segment membrane;GO:0016324:apical plasma membrane;GO:0005887:integral component of plasma membrane;	GO:0045296:cadherin binding;GO:0042805:actinin binding;
gene15861	2.48587	6.7612	0.000331158	0.00845384	NC_000072.6	129349785	129365303	+	Clec12a	C-type lectin domain family 12%2C member a	GO:0050776:regulation of immune response;	GO:0016021:integral component of membrane;GO:0009986:cell surface;GO:0005886:plasma membrane;	GO:0019903:protein phosphatase binding;GO:0030246:carbohydrate binding;
gene7650	3.99899	0.111344	0.000336207	0.0085642	NC_000069.6	100922493	100936925	+	Trim45	tripartite motif-containing 45	GO:0060348:bone development;	GO:0005737:cytoplasm;GO:0005634:nucleus;	GO:0008270:zinc ion binding;
gene20823	-3.92446	0.152619	0.000336207	0.0085642	NC_000074.6	56294552	56321046	+	Hpgd	hydroxyprostaglandin dehydrogenase 15 (NAD)	GO:0006693:prostaglandin metabolic process;GO:0055114:oxidation-reduction process;GO:0007567:parturition;GO:0070493:thrombin receptor signaling pathway;GO:0007565:female pregnancy;GO:0007179:transforming growth factor beta receptor signaling pathway;GO:0097070:ductus arteriosus closure;GO:0045786:negative regulation of cell cycle;GO:0030728:ovulation;	GO:0005730:nucleolus;GO:0005737:cytoplasm;	GO:0004957:prostaglandin E receptor activity;GO:0016404:15-hydroxyprostaglandin dehydrogenase (NAD+) activity;GO:0070403:NAD+ binding;
gene20972	3.69045	0.35645	0.000343491	0.00874031	NC_000074.6	69832475	69872292	+	Pbx4	pre B cell leukemia homeobox 4	GO:0006357:regulation of transcription from RNA polymerase II promoter;GO:0045893:positive regulation of transcription, DNA-templated;	GO:0001741:XY body;GO:0005634:nucleus;	GO:0043565:sequence-specific DNA binding;GO:0003700:sequence-specific DNA binding transcription factor activity;
gene40398	-2.53645	4.17492	0.000349517	0.00888405	NC_000083.6	73804841	73832093	+	Ehd3	EH-domain containing 3	GO:0032456:endocytic recycling;GO:0086036:regulation of cardiac muscle cell membrane potential;GO:0072661:protein targeting to plasma membrane;GO:0051260:protein homooligomerization;	GO:0030139:endocytic vesicle;GO:0048471:perinuclear region of cytoplasm;GO:0055038:recycling endosome membrane;GO:0005886:plasma membrane;	GO:0005509:calcium ion binding;GO:0005524:ATP binding;GO:0005515:protein binding;GO:0003924:GTPase activity;GO:0005525:GTP binding;
gene11122	-2.48769	5.61236	0.000355142	0.00901731	NC_000071.6	4753839	4758216	-	Fzd1	frizzled class receptor 1	GO:0045892:negative regulation of transcription, DNA-templated;GO:0007223:Wnt signaling pathway, calcium modulating pathway;GO:0008406:gonad development;GO:0003150:muscular septum morphogenesis;GO:0051091:positive regulation of sequence-specific DNA binding transcription factor activity;GO:0007420:brain development;GO:0044338:canonical Wnt signaling pathway involved in mesenchymal stem cell diffe…	GO:0009986:cell surface;GO:0032589:neuron projection membrane;GO:0005737:cytoplasm;GO:0016021:integral component of membrane;GO:0045177:apical part of cell;	GO:0042803:protein homodimerization activity;GO:0005102:receptor binding;GO:0004930:G-protein coupled receptor activity;GO:0017147:Wnt-protein binding;GO:0042813:Wnt-activated receptor activity;GO:0046982:protein heterodimerization activity;GO:0030165:PDZ domain binding;
gene32460	2.71945	2.09001	0.000359195	0.00911041	NC_000079.6	54191970	54236182	+	Hrh2	histamine receptor H2	GO:0007186:G-protein coupled receptor signaling pathway;GO:0007613:memory;GO:0008542:visual learning;GO:0006397:mRNA processing;GO:0003382:epithelial cell morphogenesis;GO:0048167:regulation of synaptic plasticity;GO:0048732:gland development;GO:0001698:gastrin-induced gastric acid secretion;GO:0008380:RNA splicing;GO:0048565:digestive tract development;GO:0001697:histamine-induced gastric acid s…	GO:0005689:U12-type spliceosomal complex;GO:0016021:integral component of membrane;	GO:0008026:ATP-dependent helicase activity;GO:0004930:G-protein coupled receptor activity;GO:0003676:nucleic acid binding;GO:0005524:ATP binding;
gene10049	-2.72651	2.3224	0.000361494	0.00915888	NC_000070.6	120930133	120953427	-	Zfp69	zinc finger protein 69	GO:0006355:regulation of transcription, DNA-templated;	GO:0005622:intracellular;	GO:0003676:nucleic acid binding;GO:0008270:zinc ion binding;
gene16871	3.34316	0.724197	0.000382127	0.00967125	NC_000073.6	19083833	19093821	+	Dmpk	dystrophia myotonica-protein kinase	GO:0014853:regulation of excitatory postsynaptic membrane potential involved in skeletal muscle contraction;GO:0014722:regulation of skeletal muscle contraction by calcium ion signaling;GO:0006874:cellular calcium ion homeostasis;GO:0008016:regulation of heart contraction;GO:0010657:muscle cell apoptotic process;GO:0006998:nuclear envelope organization;GO:0051823:regulation of synapse structural …	GO:0031965:nuclear membrane;GO:0005829:cytosol;GO:0033017:sarcoplasmic reticulum membrane;GO:0005886:plasma membrane;GO:0031307:integral component of mitochondrial outer membrane;	GO:0005515:protein binding;GO:0017020:myosin phosphatase regulator activity;GO:0046872:metal ion binding;GO:0004674:protein serine/threonine kinase activity;GO:0005524:ATP binding;
gene20428	4.55974	-0.231505	0.000385253	0.00969076	NC_000074.6	23411382	23449632	+	Sfrp1	secreted frizzled-related protein 1	GO:0008584:male gonad development;GO:0071504:cellular response to heparin;GO:0009267:cellular response to starvation;GO:0008585:female gonad development;GO:2000054:negative regulation of Wnt signaling pathway involved in dorsal/ventral axis specification;GO:0002244:hematopoietic progenitor cell differentiation;GO:0060766:negative regulation of androgen receptor signaling pathway;GO:0001944:vascul…	GO:0009986:cell surface;GO:0005886:plasma membrane;GO:0005578:proteinaceous extracellular matrix;GO:0005829:cytosol;GO:0005615:extracellular space;	GO:0030165:PDZ domain binding;GO:0004197:cysteine-type endopeptidase activity;GO:0042813:Wnt-activated receptor activity;GO:0042802:identical protein binding;GO:0005109:frizzled binding;GO:0008201:heparin binding;GO:0017147:Wnt-protein binding;GO:0008144:drug binding;
gene21519	4.55974	-0.231505	0.000385253	0.00969076	NC_000074.6	94745684	94751388	+	Ccl22	chemokine (C-C motif) ligand 22	GO:0006955:immune response;GO:0006954:inflammatory response;GO:0006935:chemotaxis;	GO:0005615:extracellular space;	GO:0008009:chemokine activity;
gene6320	4.55974	-0.231505	0.000385253	0.00969076	NC_000069.6	14863538	14872381	+	Car3	carbonic anhydrase 3	-	-	-
gene29272	-4.51301	-0.167751	0.000385253	0.00969076	NC_000077.6	117797626	117807308	+	6030468B19Rik	RIKEN cDNA 6030468B19 gene	-	GO:0005576:extracellular region;	-
gene36520	-4.51301	-0.167751	0.000385253	0.00969076	NC_000081.6	77729072	77736382	+	Apol9b	apolipoprotein L 9b	-	-	-
gene10844	2.45869	6.33397	0.000385362	0.00969076	NC_000070.6	148591513	148594619	+	Srm	spermidine synthase	GO:0008295:spermidine biosynthetic process;GO:0006468:protein phosphorylation;	-	GO:0004715:non-membrane spanning protein tyrosine kinase activity;GO:0004766:spermidine synthase activity;GO:0005524:ATP binding;GO:0042803:protein homodimerization activity;
gene42664	2.62078	2.75514	0.000389266	0.00977849	NC_000085.6	34240336	34255585	-	Acta2	actin%2C alpha 2%2C smooth muscle%2C aorta	GO:0014829:vascular smooth muscle contraction;GO:0008217:regulation of blood pressure;	GO:0030485:smooth muscle contractile fiber;GO:0015629:actin cytoskeleton;	GO:0005524:ATP binding;
gene13092	-7.21654	-0.641804	0.000390825	0.00979678	NC_000071.6	131437682	132542343	-	Auts2	autism susceptibility candidate 2	-	-	-
gene20327	-7.21654	-0.641804	0.000390825	0.00979678	NC_000074.6	20943694	20944748	-	AY761185	cDNA sequence AY761185	-	-	-
gene15751	2.55026	3.24394	0.000396133	0.00991931	NC_000072.6	125321052	125344943	+	Scnn1a	sodium channel%2C nonvoltage-gated 1 alpha	GO:0050896:response to stimulus;GO:0050878:regulation of body fluid levels;GO:0050909:sensory perception of taste;GO:0035725:sodium ion transmembrane transport;GO:0008217:regulation of blood pressure;	GO:0034706:sodium channel complex;GO:0009897:external side of plasma membrane;GO:0030864:cortical actin cytoskeleton;GO:0016324:apical plasma membrane;	GO:0003779:actin binding;GO:0050699:WW domain binding;GO:0015280:ligand-gated sodium channel activity;
[truncated: 22,646 more rows]
