# Supplementary material for: Ability to form Sox17-induced hematopoietic cell clusters varies among distinct hematopoietic sites during development
Source: Inflamm Regen. 2026 Apr 23;46:18. doi: 10.1186/s41232-026-00420-w (PMC13104338; doi:10.1186/s41232-026-00420-w)
Supplement: Supplementary file 3 — Supplementary Material 3. Supplementary Table S2. GO enrichment analysis of differentially expressed genes between AGM Sox17⁺ and BM Sox17⁺ samples. Over-represented GO terms were identified based on differentially expressed genes. The table includes GO category, ontology classification (BP, CC, MF), gene counts, p-value, and FDR. [file 41232_2026_420_MOESM3_ESM.xlsx]

## Sheet: Sheet1
category	term	ontology	numDEInCat	numInCat	over_represented_pvalue	over_represented_FDR	GeneNumber(Up)	GeneNumber(Down)
GO:0005615	extracellular space	CC	106	856	1.6898e-18	2.20991e-14	92	14
GO:0008201	heparin binding	MF	33	134	2.64976e-13	1.73268e-09	30	3
GO:0009986	cell surface	CC	50	345	7.07867e-09	3.08583e-05	37	13
GO:0005576	extracellular region	CC	76	824	1.38545e-08	4.52973e-05	63	13
GO:0030199	collagen fibril organization	BP	14	39	9.44335e-08	0.000247	14	0
GO:0001525	angiogenesis	BP	27	142	1.37591e-07	0.000299902	19	8
GO:0031012	extracellular matrix	CC	15	64	5.29662e-07	0.00098956	15	0
GO:0005509	calcium ion binding	MF	69	629	7.23473e-07	0.0010875	54	15
GO:0048407	platelet-derived growth factor binding	MF	7	10	7.48397e-07	0.0010875	7	0
GO:0030246	carbohydrate binding	MF	24	151	1.22387e-06	0.00160058	19	5
GO:0005833	hemoglobin complex	CC	5	10	1.79288e-06	0.00213157	1	4
GO:0031100	organ regeneration	BP	14	57	4.66408e-06	0.00508307	11	3
GO:0042493	response to drug	BP	39	319	5.40362e-06	0.00543604	25	14
GO:0001666	response to hypoxia	BP	26	167	6.27051e-06	0.00585755	17	9
GO:0009897	external side of plasma membrane	CC	34	277	1.12015e-05	0.00918268	29	5
GO:0005178	integrin binding	MF	16	72	1.1415e-05	0.00918268	13	3
GO:0051897	positive regulation of protein kinase B signaling	BP	14	63	1.22949e-05	0.00918268	10	4
GO:0005581	collagen trimer	CC	14	60	1.26386e-05	0.00918268	11	3
GO:0005578	proteinaceous extracellular matrix	CC	25	156	1.35105e-05	0.00929949	21	4
GO:0002523	leukocyte migration involved in inflammatory response	BP	5	8	1.45342e-05	0.00946929	4	1
GO:0006508	proteolysis	BP	50	481	1.52053e-05	0.00946929	42	8
GO:0001657	ureteric bud development	BP	9	26	1.77824e-05	0.0105708	7	2
GO:0008217	regulation of blood pressure	BP	11	43	2.13943e-05	0.012165	7	4
GO:0030198	extracellular matrix organization	BP	16	81	2.5251e-05	0.0133245	13	3
GO:2000510	positive regulation of dendritic cell chemotaxis	BP	4	5	2.54712e-05	0.0133245	3	1
GO:0001503	ossification	BP	12	47	2.71293e-05	0.0136461	10	2
GO:0004869	cysteine-type endopeptidase inhibitor activity	MF	8	35	3.61111e-05	0.0174911	8	0
GO:0005518	collagen binding	MF	11	41	5.5683e-05	0.0260079	9	2
GO:0002053	positive regulation of mesenchymal cell proliferation	BP	10	36	5.99706e-05	0.026846	7	3
GO:0043395	heparan sulfate proteoglycan binding	MF	7	17	6.15828e-05	0.026846	5	2
GO:0030449	regulation of complement activation	BP	3	3	9.81679e-05	0.0414142	2	1
GO:0003779	actin binding	MF	31	235	0.000107001	0.0437301	25	6
GO:0032964	collagen biosynthetic process	BP	4	6	0.000174917	0.0672445	4	0
GO:0048839	inner ear development	BP	11	53	0.00017584	0.0672445	7	4
GO:0070208	protein heterotrimerization	BP	5	10	0.000179963	0.0672445	5	0
GO:0072138	mesenchymal cell proliferation involved in ureteric bud development	BP	3	3	0.000196913	0.0715342	1	2
GO:0045766	positive regulation of angiogenesis	BP	15	97	0.000202894	0.0717146	11	4
GO:0048701	embryonic cranial skeleton morphogenesis	BP	7	21	0.000209877	0.0722308	7	0
GO:0035458	cellular response to interferon-beta	BP	9	38	0.000217999	0.0730092	1	8
GO:0008354	germ cell migration	BP	4	6	0.000228627	0.0730092	4	0
GO:0048662	negative regulation of smooth muscle cell proliferation	BP	9	40	0.000228886	0.0730092	6	3
GO:0042590	antigen processing and presentation of exogenous peptide antigen via MHC class I	BP	4	8	0.000244574	0.0736203	3	1
GO:0072193	ureter smooth muscle cell differentiation	BP	3	3	0.000245303	0.0736203	3	0
GO:0014032	neural crest cell development	BP	5	11	0.000253081	0.0736203	5	0
GO:0007265	Ras protein signal transduction	BP	7	23	0.000253319	0.0736203	4	3
GO:0003680	AT DNA binding	MF	4	8	0.000282333	0.0793105	2	2
GO:0004252	serine-type endopeptidase activity	MF	22	192	0.000287102	0.0793105	20	2
GO:0070374	positive regulation of ERK1 and ERK2 cascade	BP	15	93	0.000291092	0.0793105	11	4
GO:0016941	natriuretic peptide receptor activity	MF	3	3	0.000308868	0.0824361	2	1
GO:0050840	extracellular matrix binding	MF	6	17	0.000328412	0.0858993	6	0
GO:0050872	white fat cell differentiation	BP	5	12	0.000351074	0.0900265	4	1
GO:0019370	leukotriene biosynthetic process	BP	6	19	0.000372438	0.0928853	6	0
GO:0032091	negative regulation of protein binding	BP	8	31	0.000376428	0.0928853	3	5
GO:0005811	lipid particle	CC	10	49	0.000391042	0.0947045	7	3
GO:0061036	positive regulation of cartilage development	BP	5	11	0.000405863	0.0965069	3	2
GO:0005201	extracellular matrix structural constituent	MF	7	21	0.000421898	0.0985283	7	0
GO:0050731	positive regulation of peptidyl-tyrosine phosphorylation	BP	11	60	0.000457608	0.104993	10	1
GO:0071230	cellular response to amino acid stimulus	BP	9	41	0.000491129	0.110289	8	1
GO:0042371	vitamin K biosynthetic process	BP	3	4	0.000501509	0.110289	2	1
GO:0090023	positive regulation of neutrophil chemotaxis	BP	5	14	0.000507057	0.110289	4	1
GO:0004861	cyclin-dependent protein serine/threonine kinase inhibitor activity	MF	5	14	0.000514426	0.110289	4	1
GO:2000379	positive regulation of reactive oxygen species metabolic process	BP	7	27	0.000604707	0.127554	5	2
GO:0005344	oxygen transporter activity	MF	4	14	0.000622885	0.129303	0	4
GO:0043922	negative regulation by host of viral transcription	BP	5	14	0.000675117	0.137787	2	3
GO:0050873	brown fat cell differentiation	BP	7	28	0.000684826	0.137787	6	1
GO:0051385	response to mineralocorticoid	BP	3	4	0.000697341	0.138179	2	1
GO:0045880	positive regulation of smoothened signaling pathway	BP	6	19	0.000805267	0.157183	3	3
GO:0005604	basement membrane	CC	12	65	0.00083307	0.158168	11	1
GO:0019863	IgE binding	MF	3	5	0.000852542	0.158168	3	0
GO:0001938	positive regulation of endothelial cell proliferation	BP	10	56	0.000855667	0.158168	7	3
GO:0043065	positive regulation of apoptotic process	BP	25	216	0.00085954	0.158168	18	7
GO:0090179	planar cell polarity pathway involved in neural tube closure	BP	5	13	0.00087573	0.158168	2	3
GO:0032331	negative regulation of chondrocyte differentiation	BP	5	14	0.000882879	0.158168	5	0
GO:0048010	vascular endothelial growth factor receptor signaling pathway	BP	6	19	0.000905655	0.160056	4	2
GO:0008083	growth factor activity	MF	19	160	0.000933523	0.162781	15	4
GO:0048286	lung alveolus development	BP	8	34	0.00095729	0.163474	5	3
GO:0035019	somatic stem cell maintenance	BP	9	42	0.000962494	0.163474	6	3
GO:0010243	response to organonitrogen compound	BP	7	31	0.000999268	0.167544	5	2
GO:0071504	cellular response to heparin	BP	3	4	0.00108042	0.178858	2	1
GO:0043220	Schmidt-Lanterman incisure	CC	5	14	0.00109841	0.179562	3	2
GO:0005840	ribosome	CC	10	72	0.00113436	0.18093	6	4
GO:0071236	cellular response to antibiotic	BP	4	11	0.00114843	0.18093	4	0
GO:0030984	kininogen binding	MF	3	5	0.00115701	0.18093	2	1
GO:0015671	oxygen transport	BP	4	15	0.00116211	0.18093	0	4
GO:0005737	cytoplasm	CC	210	2907	0.00120081	0.184756	131	79
GO:0005902	microvillus	CC	8	39	0.00122641	0.1865	5	3
GO:0010577	metalloenzyme activator activity	MF	2	2	0.00130547	0.196241	2	0
GO:0002042	cell migration involved in sprouting angiogenesis	BP	5	16	0.00137135	0.202648	2	3
GO:0031690	adrenergic receptor binding	MF	2	2	0.00137909	0.202648	1	1
GO:0042169	SH2 domain binding	MF	7	27	0.00141991	0.205827	5	2
GO:0002215	defense response to nematode	BP	3	6	0.00143706	0.205827	3	0
GO:0007160	cell-matrix adhesion	BP	9	43	0.00145446	0.205827	7	2
GO:0001960	negative regulation of cytokine-mediated signaling pathway	BP	4	9	0.00146367	0.205827	3	1
GO:0070062	extracellular vesicular exosome	CC	10	54	0.00150879	0.209914	10	0
GO:0010811	positive regulation of cell-substrate adhesion	BP	7	28	0.00152602	0.210076	7	0
GO:0043586	tongue development	BP	4	9	0.00158402	0.211975	3	1
GO:0090090	negative regulation of canonical Wnt signaling pathway	BP	14	90	0.00158684	0.211975	8	6
GO:0048711	positive regulation of astrocyte differentiation	BP	4	9	0.00159185	0.211975	3	1
GO:0030593	neutrophil chemotaxis	BP	7	34	0.00160464	0.211975	7	0
GO:0003730	mRNA 3'-UTR binding	MF	7	29	0.00164666	0.213226	2	5
GO:0055114	oxidation-reduction process	BP	48	560	0.00165103	0.213226	32	16
GO:0006412	translation	BP	14	139	0.00169578	0.213226	8	6
GO:0030502	negative regulation of bone mineralization	BP	5	16	0.00170159	0.213226	5	0
GO:0004766	spermidine synthase activity	MF	2	2	0.00170883	0.213226	1	1
GO:0030857	negative regulation of epithelial cell differentiation	BP	4	9	0.00171194	0.213226	2	2
GO:2000353	positive regulation of endothelial cell apoptotic process	BP	3	6	0.00186282	0.223715	3	0
GO:0032020	ISG15-protein conjugation	BP	3	6	0.00186504	0.223715	0	3
GO:0005887	integral component of plasma membrane	CC	49	558	0.0018859	0.223715	31	18
GO:0046332	SMAD binding	MF	8	35	0.0019018	0.223715	6	2
GO:0031225	anchored component of membrane	CC	14	108	0.00190872	0.223715	10	4
GO:0043068	positive regulation of programmed cell death	BP	3	5	0.00191217	0.223715	2	1
GO:0071479	cellular response to ionizing radiation	BP	6	23	0.00191703	0.223715	3	3
GO:0045087	innate immune response	BP	16	124	0.001933	0.223715	11	5
GO:0001867	complement activation, lectin pathway	BP	4	10	0.00195463	0.224234	3	1
GO:0071493	cellular response to UV-B	BP	3	7	0.00200518	0.227857	3	0
GO:0003056	regulation of vascular smooth muscle contraction	BP	3	5	0.00202106	0.227857	0	3
GO:0060081	membrane hyperpolarization	BP	4	11	0.00210989	0.235839	3	1
GO:0008284	positive regulation of cell proliferation	BP	29	287	0.00214991	0.238276	20	9
GO:0010951	negative regulation of endopeptidase activity	BP	12	93	0.00218005	0.239326	11	1
GO:0072112	glomerular visceral epithelial cell differentiation	BP	3	5	0.00222463	0.239326	3	0
GO:0035988	chondrocyte proliferation	BP	3	5	0.0022252	0.239326	2	1
GO:0045721	negative regulation of gluconeogenesis	BP	3	6	0.00223259	0.239326	3	0
GO:0015036	disulfide oxidoreductase activity	MF	3	6	0.00226995	0.241353	2	1
GO:0048546	digestive tract morphogenesis	BP	5	16	0.00229568	0.24141	4	1
GO:0042733	embryonic digit morphogenesis	BP	9	48	0.0023074	0.24141	6	3
GO:0032642	regulation of chemokine production	BP	3	6	0.00245088	0.250912	1	2
GO:0007229	integrin-mediated signaling pathway	BP	14	96	0.00248755	0.250912	12	2
GO:0031721	hemoglobin alpha binding	MF	2	4	0.0025055	0.250912	0	2
GO:0008092	cytoskeletal protein binding	MF	8	40	0.00251132	0.250912	7	1
GO:0006501	C-terminal protein lipidation	BP	2	2	0.00251334	0.250912	1	1
GO:0016254	preassembly of GPI anchor in ER membrane	BP	2	2	0.00251334	0.250912	1	1
GO:0010033	response to organic substance	BP	6	26	0.00258211	0.254412	4	2
GO:0001502	cartilage condensation	BP	5	17	0.00259877	0.254412	5	0
GO:0019825	oxygen binding	MF	5	24	0.00260793	0.254412	1	4
GO:0008637	apoptotic mitochondrial changes	BP	4	11	0.00262621	0.254412	2	2
GO:0045669	positive regulation of osteoblast differentiation	BP	10	63	0.00269393	0.259053	8	2
GO:0050920	regulation of chemotaxis	BP	3	5	0.00273262	0.259365	2	1
GO:0043552	positive regulation of phosphatidylinositol 3-kinase activity	BP	6	26	0.00276038	0.259365	4	2
GO:0036250	peroxisome transport along microtubule	BP	2	2	0.0028243	0.259365	1	1
GO:0044721	protein import into peroxisome matrix, substrate release	BP	2	2	0.0028243	0.259365	1	1
GO:0004466	long-chain-acyl-CoA dehydrogenase activity	MF	2	2	0.002836	0.259365	1	1
GO:0019254	carnitine metabolic process, CoA-linked	BP	2	2	0.002836	0.259365	1	1
GO:0042413	carnitine catabolic process	BP	2	2	0.002836	0.259365	1	1
GO:0050687	negative regulation of defense response to virus	BP	3	6	0.00285649	0.259425	2	1
GO:0018149	peptide cross-linking	BP	5	20	0.00290904	0.261065	4	1
GO:0032689	negative regulation of interferon-gamma production	BP	6	29	0.00291447	0.261065	4	2
GO:0019912	cyclin-dependent protein kinase activating kinase activity	MF	2	2	0.00295765	0.261353	1	1
GO:0070557	PCNA-p21 complex	CC	2	2	0.00295765	0.261353	1	1
GO:0002675	positive regulation of acute inflammatory response	BP	3	7	0.00297834	0.261414	3	0
GO:0010952	positive regulation of peptidase activity	BP	4	11	0.00302726	0.263937	4	0
GO:0003149	membranous septum morphogenesis	BP	3	5	0.00306187	0.264749	1	2
GO:2000522	positive regulation of immunological synapse formation	BP	2	2	0.0031057	0.264749	2	0
GO:0010641	positive regulation of platelet-derived growth factor receptor signaling pathway	BP	2	2	0.00311234	0.264749	2	0
GO:0008360	regulation of cell shape	BP	14	102	0.00311756	0.264749	8	6
GO:0050830	defense response to Gram-positive bacterium	BP	8	55	0.00318092	0.266576	7	1
GO:0034109	homotypic cell-cell adhesion	BP	3	5	0.00319596	0.266576	3	0
GO:0042277	peptide binding	MF	9	54	0.00320021	0.266576	7	2
GO:0050680	negative regulation of epithelial cell proliferation	BP	8	40	0.00326134	0.268153	7	1
GO:0043177	organic acid binding	MF	2	3	0.00326255	0.268153	1	1
GO:0001568	blood vessel development	BP	7	32	0.00328066	0.268153	6	1
GO:0045121	membrane raft	CC	20	165	0.00330244	0.268257	14	6
GO:0031240	external side of cell outer membrane	CC	2	2	0.00339102	0.273752	0	2
GO:0030139	endocytic vesicle	CC	7	32	0.00342572	0.274574	5	2
GO:0071276	cellular response to cadmium ion	BP	3	7	0.00344885	0.274574	3	0
GO:0045667	regulation of osteoblast differentiation	BP	4	11	0.0035041	0.274574	2	2
GO:0046464	acylglycerol catabolic process	BP	2	2	0.00353757	0.274574	2	0
GO:0072354	histone kinase activity (H3-T3 specific)	MF	2	2	0.00354489	0.274574	1	1
GO:2000751	histone H3-T3 phosphorylation involved in chromosome passenger complex localization to kinetochore	BP	2	2	0.00354489	0.274574	1	1
GO:0004750	ribulose-phosphate 3-epimerase activity	MF	2	2	0.00357106	0.274574	1	1
GO:0004659	prenyltransferase activity	MF	2	2	0.00359016	0.274574	1	1
GO:0009234	menaquinone biosynthetic process	BP	2	2	0.00359016	0.274574	1	1
GO:0017185	peptidyl-lysine hydroxylation	BP	2	2	0.00364722	0.276567	1	1
GO:0070633	transepithelial transport	BP	3	6	0.00367887	0.276567	3	0
GO:0072139	glomerular parietal epithelial cell differentiation	BP	2	2	0.003682	0.276567	2	0
GO:0002062	chondrocyte differentiation	BP	6	25	0.00370536	0.276567	4	2
GO:0042475	odontogenesis of dentin-containing tooth	BP	10	59	0.00375185	0.276567	5	5
GO:0070301	cellular response to hydrogen peroxide	BP	6	30	0.00376372	0.276567	5	1
GO:0046833	positive regulation of RNA export from nucleus	BP	2	2	0.00377893	0.276567	1	1
GO:0043407	negative regulation of MAP kinase activity	BP	7	34	0.00379624	0.276567	5	2
GO:0071048	nuclear retention of unspliced pre-mRNA at the site of transcription	BP	2	2	0.00380656	0.276567	1	1
GO:0045909	positive regulation of vasodilation	BP	6	28	0.00386116	0.277791	2	4
GO:0047844	deoxycytidine deaminase activity	MF	2	2	0.00386587	0.277791	1	1
GO:0050862	positive regulation of T cell receptor signaling pathway	BP	3	6	0.00393074	0.278986	2	1
GO:0004944	C5a anaphylatoxin receptor activity	MF	2	2	0.00394781	0.278986	2	0
GO:0005768	endosome	CC	22	196	0.00398699	0.278986	17	5
GO:0004708	MAP kinase kinase activity	MF	4	11	0.00399324	0.278986	3	1
GO:0051899	membrane depolarization	BP	5	19	0.00406373	0.278986	3	2
GO:0008307	structural constituent of muscle	MF	6	25	0.00406423	0.278986	4	2
GO:0001920	negative regulation of receptor recycling	BP	2	2	0.00407218	0.278986	1	1
GO:0009612	response to mechanical stimulus	BP	9	53	0.00409482	0.278986	6	3
GO:0001957	intramembranous ossification	BP	3	6	0.00412439	0.278986	3	0
GO:0043086	negative regulation of catalytic activity	BP	10	66	0.00414744	0.278986	7	3
GO:0007173	epidermal growth factor receptor signaling pathway	BP	6	25	0.00415959	0.278986	4	2
GO:0050661	NADP binding	MF	7	35	0.004169	0.278986	4	3
GO:0046888	negative regulation of hormone secretion	BP	4	13	0.00417631	0.278986	4	0
GO:0019955	cytokine binding	MF	5	19	0.0041985	0.278986	3	2
GO:0008144	drug binding	MF	13	98	0.00420249	0.278986	8	5
GO:0006029	proteoglycan metabolic process	BP	3	6	0.00423253	0.279561	2	1
GO:0016324	apical plasma membrane	CC	27	255	0.00428165	0.279758	19	8
GO:0031716	calcitonin receptor binding	MF	2	2	0.0043121	0.279758	2	0
GO:0071603	endothelial cell-cell adhesion	BP	2	2	0.00431984	0.279758	2	0
GO:0044319	wound healing, spreading of cells	BP	3	6	0.00432109	0.279758	3	0
GO:0019767	IgE receptor activity	MF	2	3	0.004356	0.28063	2	0
GO:0090263	positive regulation of canonical Wnt signaling pathway	BP	9	50	0.00438775	0.281289	7	2
GO:0031306	intrinsic component of mitochondrial outer membrane	CC	2	2	0.00442795	0.282482	1	1
GO:0010595	positive regulation of endothelial cell migration	BP	5	18	0.00449698	0.285493	2	3
GO:0001936	regulation of endothelial cell proliferation	BP	2	2	0.00466676	0.294512	1	1
GO:0030324	lung development	BP	12	85	0.00468883	0.294512	9	3
GO:0050998	nitric-oxide synthase binding	MF	4	12	0.00472458	0.294512	3	1
GO:0005584	collagen type I trimer	CC	2	2	0.00478173	0.294512	2	0
GO:2000173	negative regulation of branching morphogenesis of a nerve	BP	2	2	0.00479536	0.294512	2	0
GO:0047936	glucose 1-dehydrogenase [NAD(P)] activity	MF	2	2	0.00479668	0.294512	1	1
GO:0097305	response to alcohol	BP	2	2	0.00479668	0.294512	1	1
GO:0032526	response to retinoic acid	BP	9	56	0.00498055	0.30356	7	2
GO:0045079	negative regulation of chemokine biosynthetic process	BP	2	3	0.00505	0.30356	2	0
GO:0048378	regulation of lateral mesodermal cell fate specification	BP	2	2	0.00505818	0.30356	2	0
GO:0009636	response to toxic substance	BP	11	77	0.00506331	0.30356	10	1
GO:0090024	negative regulation of neutrophil chemotaxis	BP	2	2	0.00507067	0.30356	1	1
GO:0034115	negative regulation of heterotypic cell-cell adhesion	BP	3	7	0.00512452	0.30356	3	0
GO:0035607	fibroblast growth factor receptor signaling pathway involved in orbitofrontal cortex development	BP	2	2	0.00513109	0.30356	2	0
GO:0043066	negative regulation of apoptotic process	BP	38	430	0.00516932	0.30356	30	8
GO:0004489	methylenetetrahydrofolate reductase (NAD(P)H) activity	MF	2	2	0.00517616	0.30356	1	1
GO:0033274	response to vitamin B2	BP	2	2	0.00517616	0.30356	1	1
GO:0044130	negative regulation of growth of symbiont in host	BP	5	24	0.00523851	0.3043	4	1
GO:0002221	pattern recognition receptor signaling pathway	BP	3	7	0.00527333	0.3043	3	0
GO:0042383	sarcolemma	CC	11	72	0.00528521	0.3043	10	1
GO:0019941	modification-dependent protein catabolic process	BP	2	3	0.00535278	0.3043	0	2
GO:0010886	positive regulation of cholesterol storage	BP	3	6	0.00535307	0.3043	2	1
GO:0045807	positive regulation of endocytosis	BP	4	13	0.00536646	0.3043	3	1
GO:0006955	immune response	BP	16	170	0.0053716	0.3043	15	1
GO:0042803	protein homodimerization activity	MF	53	626	0.005382	0.3043	35	18
GO:0042476	odontogenesis	BP	5	19	0.00539819	0.3043	5	0
GO:0035989	tendon development	BP	2	2	0.00542952	0.304752	2	0
GO:0004826	phenylalanine-tRNA ligase activity	MF	3	7	0.00558401	0.312084	1	2
GO:0039534	negative regulation of MDA-5 signaling pathway	BP	2	3	0.00565525	0.313387	1	1
GO:0039536	negative regulation of RIG-I signaling pathway	BP	2	3	0.00565525	0.313387	1	1
GO:0021836	chemorepulsion involved in postnatal olfactory bulb interneuron migration	BP	2	2	0.00572511	0.315151	0	2
GO:0001501	skeletal system development	BP	8	45	0.00575323	0.315151	7	1
GO:0035924	cellular response to vascular endothelial growth factor stimulus	BP	3	7	0.00575937	0.315151	2	1
GO:0050850	positive regulation of calcium-mediated signaling	BP	5	21	0.00578655	0.315319	3	2
GO:0050925	negative regulation of negative chemotaxis	BP	2	2	0.00587805	0.31545	0	2
GO:1901165	positive regulation of trophoblast cell migration	BP	2	3	0.0058832	0.31545	1	1
GO:0032695	negative regulation of interleukin-12 production	BP	4	14	0.00588353	0.31545	3	1
GO:0007168	receptor guanylyl cyclase signaling pathway	BP	3	9	0.00588544	0.31545	1	2
GO:0009267	cellular response to starvation	BP	6	28	0.00592995	0.316538	5	1
GO:0035690	cellular response to drug	BP	7	38	0.00602197	0.320144	7	0
GO:0071560	cellular response to transforming growth factor beta stimulus	BP	6	28	0.0061377	0.324975	3	3
GO:0008210	estrogen metabolic process	BP	4	13	0.00624918	0.329543	3	1
GO:0019432	triglyceride biosynthetic process	BP	3	7	0.0064297	0.337701	3	0
GO:0060348	bone development	BP	6	27	0.00646224	0.338053	4	2
GO:0001558	regulation of cell growth	BP	8	50	0.00664941	0.345709	7	1
GO:0016504	peptidase activator activity	MF	4	13	0.00669146	0.345709	3	1
GO:0090190	positive regulation of branching involved in ureteric bud morphogenesis	BP	5	21	0.00670548	0.345709	3	2
GO:0048146	positive regulation of fibroblast proliferation	BP	8	48	0.00671433	0.345709	6	2
GO:0071639	positive regulation of monocyte chemotactic protein-1 production	BP	2	3	0.00686856	0.352263	2	0
GO:0001849	complement component C1q binding	MF	2	3	0.00693016	0.354033	1	1
GO:0006816	calcium ion transport	BP	7	39	0.0070454	0.35852	5	2
GO:0042573	retinoic acid metabolic process	BP	3	8	0.00708299	0.359036	2	1
GO:0042060	wound healing	BP	10	69	0.00712027	0.359533	8	2
GO:0030308	negative regulation of cell growth	BP	15	129	0.00748105	0.376297	11	4
GO:0014037	Schwann cell differentiation	BP	3	7	0.00771912	0.386784	3	0
GO:0060670	branching involved in labyrinthine layer morphogenesis	BP	3	8	0.00781241	0.389965	3	0
GO:0034446	substrate adhesion-dependent cell spreading	BP	6	28	0.00787292	0.391215	5	1
GO:0001570	vasculogenesis	BP	9	57	0.00790492	0.391215	3	6
GO:0060687	regulation of branching involved in prostate gland morphogenesis	BP	3	7	0.0079272	0.391215	3	0
GO:0043295	glutathione binding	MF	4	20	0.00797243	0.391968	3	1
GO:0070373	negative regulation of ERK1 and ERK2 cascade	BP	6	31	0.00813963	0.398689	6	0
GO:0007566	embryo implantation	BP	7	41	0.00825112	0.402642	7	0
GO:0051091	positive regulation of sequence-specific DNA binding transcription factor activity	BP	10	70	0.00840939	0.40884	6	4
GO:0018108	peptidyl-tyrosine phosphorylation	BP	7	36	0.00857277	0.414208	5	2
GO:0070935	3'-UTR-mediated mRNA stabilization	BP	4	14	0.00858315	0.414208	2	2
GO:0014034	neural crest cell fate commitment	BP	2	3	0.0087248	0.419496	2	0
GO:0007179	transforming growth factor beta receptor signaling pathway	BP	8	47	0.00884987	0.423575	5	3
GO:0019827	stem cell maintenance	BP	7	39	0.00887441	0.423575	5	2
GO:0090191	negative regulation of branching involved in ureteric bud morphogenesis	BP	2	3	0.00894859	0.424319	2	0
GO:0060501	positive regulation of epithelial cell proliferation involved in lung morphogenesis	BP	3	7	0.00895489	0.424319	2	1
GO:0009100	glycoprotein metabolic process	BP	3	8	0.00907063	0.425263	2	1
GO:0006935	chemotaxis	BP	8	57	0.00907683	0.425263	6	2
GO:0001674	female germ cell nucleus	CC	2	3	0.00908874	0.425263	1	1
GO:0001825	blastocyst formation	BP	3	8	0.00910952	0.425263	1	2
GO:0006693	prostaglandin metabolic process	BP	3	9	0.00913741	0.425263	2	1
GO:0005507	copper ion binding	MF	8	53	0.00922113	0.427638	7	1
GO:0003158	endothelium development	BP	2	3	0.00928452	0.429056	1	1
GO:0071035	nuclear polyadenylation-dependent rRNA catabolic process	BP	2	3	0.00939337	0.431546	1	1
GO:0048771	tissue remodeling	BP	3	8	0.00942122	0.431546	3	0
GO:0016337	single organismal cell-cell adhesion	BP	10	68	0.00943738	0.431546	7	3
GO:0006641	triglyceride metabolic process	BP	6	32	0.00955953	0.435608	4	2
GO:0009925	basal plasma membrane	CC	7	38	0.0096053	0.436174	4	3
GO:2000041	negative regulation of planar cell polarity pathway involved in axis elongation	BP	2	3	0.00969216	0.437986	2	0
GO:0009448	gamma-aminobutyric acid metabolic process	BP	2	3	0.00974479	0.437986	2	0
GO:0010529	negative regulation of transposition	BP	2	3	0.00974567	0.437986	1	1
GO:1901094	negative regulation of protein homotetramerization	BP	2	3	0.00990709	0.44319	1	1
GO:0017057	6-phosphogluconolactonase activity	MF	2	3	0.00992924	0.44319	1	1
GO:0090400	stress-induced premature senescence	BP	2	3	0.0103104	0.45678	1	1
GO:0015629	actin cytoskeleton	CC	14	111	0.0103369	0.45678	8	6
GO:0048339	paraxial mesoderm development	BP	3	8	0.0103685	0.45678	2	1
GO:2000107	negative regulation of leukocyte apoptotic process	BP	2	3	0.0104285	0.45678	2	0
GO:2000768	positive regulation of nephron tubule epithelial cell differentiation	BP	2	3	0.0104498	0.45678	2	0
GO:0045869	negative regulation of single stranded viral RNA replication via double stranded DNA intermediate	BP	2	3	0.0104574	0.45678	0	2
GO:0051146	striated muscle cell differentiation	BP	4	14	0.0104824	0.45678	1	3
GO:0030301	cholesterol transport	BP	3	8	0.0105289	0.45678	1	2
GO:0031175	neuron projection development	BP	10	72	0.0105481	0.45678	8	2
GO:0032571	response to vitamin K	BP	2	3	0.010583	0.456782	1	1
GO:0001656	metanephros development	BP	5	23	0.0106308	0.457335	3	2
GO:0044344	cellular response to fibroblast growth factor stimulus	BP	4	16	0.0106768	0.457808	4	0
GO:0019538	protein metabolic process	BP	2	3	0.010759	0.459823	2	0
GO:2000270	negative regulation of fibroblast apoptotic process	BP	2	3	0.0108394	0.46175	2	0
GO:0042310	vasoconstriction	BP	3	8	0.0109353	0.464323	3	0
GO:1900747	negative regulation of vascular endothelial growth factor signaling pathway	BP	2	3	0.0109982	0.464838	1	1
GO:0009913	epidermal cell differentiation	BP	3	8	0.011022	0.464838	2	1
GO:0060449	bud elongation involved in lung branching	BP	2	3	0.011054	0.464838	2	0
GO:0050839	cell adhesion molecule binding	MF	7	38	0.0111577	0.467695	6	1
GO:0046627	negative regulation of insulin receptor signaling pathway	BP	5	22	0.0111987	0.467912	4	1
GO:0030275	LRR domain binding	MF	3	8	0.0112924	0.470327	1	2
GO:2000054	negative regulation of Wnt signaling pathway involved in dorsal/ventral axis specification	BP	2	3	0.0113443	0.470988	1	1
GO:0050900	leukocyte migration	BP	4	16	0.0114162	0.472472	3	1
GO:0007320	insemination	BP	2	3	0.0115567	0.476776	0	2
GO:2000121	regulation of removal of superoxide radicals	BP	2	3	0.0117429	0.479396	2	0
GO:0046628	positive regulation of insulin receptor signaling pathway	BP	3	9	0.0118102	0.479396	2	1
GO:0001958	endochondral ossification	BP	5	23	0.0118181	0.479396	3	2
GO:0004832	valine-tRNA ligase activity	MF	2	3	0.0118597	0.479396	1	1
GO:0006438	valyl-tRNA aminoacylation	BP	2	3	0.0118597	0.479396	1	1
GO:0051451	myoblast migration	BP	2	3	0.011901	0.479396	2	0
GO:0051781	positive regulation of cell division	BP	7	45	0.0119089	0.479396	5	2
GO:0004896	cytokine receptor activity	MF	5	24	0.0119134	0.479396	3	2
GO:0017040	ceramidase activity	MF	2	3	0.0120378	0.481366	1	1
GO:0045780	positive regulation of bone resorption	BP	4	15	0.0120693	0.481366	4	0
GO:0043367	CD4-positive, alpha-beta T cell differentiation	BP	2	3	0.0121229	0.481366	0	2
GO:0051646	mitochondrion localization	BP	2	3	0.0121637	0.481366	1	1
GO:0007050	cell cycle arrest	BP	11	85	0.0121714	0.481366	8	3
GO:0030336	negative regulation of cell migration	BP	10	70	0.0123172	0.481366	8	2
GO:0060665	regulation of branching involved in salivary gland morphogenesis by mesenchymal-epithelial signaling	BP	3	8	0.0123309	0.481366	2	1
GO:0060346	bone trabecula formation	BP	3	8	0.0123315	0.481366	3	0
GO:0016323	basolateral plasma membrane	CC	17	148	0.0123642	0.481366	12	5
GO:0060741	prostate gland stromal morphogenesis	BP	2	5	0.0123761	0.481366	2	0
GO:0043167	ion binding	MF	2	3	0.0123995	0.481366	2	0
GO:0072341	modified amino acid binding	MF	3	8	0.0124041	0.481366	2	1
GO:0005125	cytokine activity	MF	16	194	0.0124459	0.481559	14	2
GO:0006144	purine nucleobase metabolic process	BP	2	4	0.012541	0.483571	2	0
GO:0005520	insulin-like growth factor binding	MF	4	17	0.0126232	0.483571	4	0
GO:0042474	middle ear morphogenesis	BP	5	25	0.0126428	0.483571	5	0
GO:0010804	negative regulation of tumor necrosis factor-mediated signaling pathway	BP	2	4	0.0126458	0.483571	2	0
GO:0021847	ventricular zone neuroblast division	BP	2	3	0.0127654	0.486724	2	0
GO:0006353	DNA-templated transcription, termination	BP	2	3	0.0128454	0.487422	1	1
GO:0048319	axial mesoderm morphogenesis	BP	2	3	0.0129068	0.487422	1	1
GO:0014065	phosphatidylinositol 3-kinase signaling	BP	4	15	0.0129135	0.487422	3	1
GO:0071821	FANCM-MHF complex	CC	2	4	0.0129328	0.487422	1	1
GO:0032794	GTPase activating protein binding	MF	4	15	0.012977	0.487683	4	0
GO:0021545	cranial nerve development	BP	2	3	0.013034	0.488421	2	0
GO:0001725	stress fiber	CC	8	50	0.0132266	0.49422	5	3
GO:0043542	endothelial cell migration	BP	5	26	0.0133103	0.495932	3	2
GO:0045666	positive regulation of neuron differentiation	BP	10	73	0.0135305	0.502381	8	2
GO:0005164	tumor necrosis factor receptor binding	MF	6	39	0.013606	0.502381	6	0
GO:0050667	homocysteine metabolic process	BP	3	9	0.0136189	0.502381	2	1
GO:0030514	negative regulation of BMP signaling pathway	BP	6	32	0.013637	0.502381	3	3
GO:2000352	negative regulation of endothelial cell apoptotic process	BP	3	9	0.013693	0.503027	1	2
GO:0010977	negative regulation of neuron projection development	BP	5	25	0.0144332	0.527051	3	2
GO:0010828	positive regulation of glucose transport	BP	3	9	0.0144631	0.527051	2	1
GO:0050871	positive regulation of B cell activation	BP	2	4	0.0144743	0.527051	2	0
GO:0010587	miRNA catabolic process	BP	2	3	0.0145082	0.527051	1	1
GO:0019395	fatty acid oxidation	BP	3	9	0.0145828	0.528295	2	1
GO:0050829	defense response to Gram-negative bacterium	BP	5	36	0.0146461	0.529121	5	0
GO:0001837	epithelial to mesenchymal transition	BP	4	16	0.0147364	0.530917	3	1
GO:0008046	axon guidance receptor activity	MF	3	8	0.0148445	0.533341	1	2
GO:0009826	unidimensional cell growth	BP	2	3	0.0150231	0.538264	0	2
GO:0006098	pentose-phosphate shunt	BP	3	9	0.0150638	0.538264	1	2
GO:0010744	positive regulation of macrophage derived foam cell differentiation	BP	3	10	0.015207	0.541531	2	1
GO:0035985	senescence-associated heterochromatin focus	CC	2	4	0.0152795	0.541531	1	1
GO:0035986	senescence-associated heterochromatin focus assembly	BP	2	4	0.0152795	0.541531	1	1
GO:0001515	opioid peptide activity	MF	2	4	0.0154767	0.545857	2	0
GO:0006544	glycine metabolic process	BP	2	4	0.015485	0.545857	2	0
GO:0033198	response to ATP	BP	4	16	0.0155475	0.546149	2	2
GO:0060349	bone morphogenesis	BP	4	16	0.0155768	0.546149	3	1
GO:0002554	serotonin secretion by platelet	BP	2	4	0.0158295	0.553524	0	2
GO:0008584	male gonad development	BP	8	55	0.016063	0.560193	4	4
GO:0045415	negative regulation of interleukin-8 biosynthetic process	BP	2	4	0.0161254	0.560873	2	0
GO:2000741	positive regulation of mesenchymal stem cell differentiation	BP	2	3	0.0162175	0.56258	1	1
GO:0042802	identical protein binding	MF	29	320	0.0162994	0.563555	19	10
GO:0048027	mRNA 5'-UTR binding	MF	3	10	0.0163318	0.563555	0	3
GO:0050880	regulation of blood vessel size	BP	3	11	0.0165384	0.568683	2	1
GO:0001878	response to yeast	BP	2	4	0.0166245	0.568683	2	0
GO:0046322	negative regulation of fatty acid oxidation	BP	2	4	0.0166342	0.568683	1	1
GO:0006309	apoptotic DNA fragmentation	BP	4	19	0.0166544	0.568683	3	1
GO:0002020	protease binding	MF	11	94	0.0167465	0.570341	10	1
GO:0055010	ventricular cardiac muscle tissue morphogenesis	BP	5	27	0.0169199	0.572507	5	0
GO:0033088	negative regulation of immature T cell proliferation in thymus	BP	2	4	0.0169239	0.572507	2	0
GO:0050768	negative regulation of neurogenesis	BP	4	17	0.0169414	0.572507	3	1
GO:0043406	positive regulation of MAP kinase activity	BP	6	34	0.0171654	0.577461	4	2
GO:0016540	protein autoprocessing	BP	3	10	0.0171763	0.577461	2	1
GO:0021794	thalamus development	BP	3	9	0.0172239	0.577576	2	1
GO:0032355	response to estradiol	BP	11	93	0.0176026	0.588351	10	1
GO:0004784	superoxide dismutase activity	MF	2	5	0.0176352	0.588351	2	0
GO:0048029	monosaccharide binding	MF	3	11	0.0177127	0.589431	2	1
GO:0051894	positive regulation of focal adhesion assembly	BP	3	9	0.0178138	0.590155	0	3
GO:0045177	apical part of cell	CC	10	74	0.0178247	0.590155	8	2
GO:0045113	regulation of integrin biosynthetic process	BP	1	1	0.0178883	0.590766	1	0
GO:0010719	negative regulation of epithelial to mesenchymal transition	BP	3	10	0.0180589	0.59312	2	1
GO:0035308	negative regulation of protein dephosphorylation	BP	2	4	0.018123	0.59312	1	1
GO:0010463	mesenchymal cell proliferation	BP	2	4	0.0181372	0.59312	1	1
GO:2000036	regulation of stem cell maintenance	BP	3	9	0.018141	0.59312	1	2
GO:0071034	CUT catabolic process	BP	2	4	0.0182524	0.594606	1	1
GO:0019064	fusion of virus membrane with host plasma membrane	BP	2	4	0.0182774	0.594606	2	0
GO:0003203	endocardial cushion morphogenesis	BP	2	4	0.0184416	0.59684	1	1
GO:0050660	flavin adenine dinucleotide binding	MF	9	67	0.0184723	0.59684	7	2
GO:0002485	antigen processing and presentation of endogenous peptide antigen via MHC class I via ER pathway, TAP-dependent	BP	3	11	0.0184935	0.59684	2	1
GO:0030335	positive regulation of cell migration	BP	12	96	0.0185286	0.59684	10	2
GO:0042581	specific granule	CC	3	11	0.0186245	0.598454	3	0
GO:0038085	vascular endothelial growth factor binding	MF	2	4	0.0186752	0.598544	1	1
GO:0042758	long-chain fatty acid catabolic process	BP	2	4	0.0187188	0.598544	1	1
GO:0005021	vascular endothelial growth factor-activated receptor activity	MF	3	9	0.0188786	0.602181	1	2
GO:2000278	regulation of DNA biosynthetic process	BP	2	4	0.0190398	0.605844	1	1
GO:0007605	sensory perception of sound	BP	13	109	0.0192651	0.607666	11	2
GO:0005829	cytosol	CC	78	1049	0.0192724	0.607666	52	26
GO:0016561	protein import into peroxisome matrix, translocation	BP	2	4	0.0193082	0.607666	1	1
GO:0060684	epithelial-mesenchymal cell signaling	BP	2	4	0.0193746	0.607666	1	1
GO:0004668	protein-arginine deiminase activity	MF	3	10	0.0194877	0.607666	3	0
GO:0018101	protein citrullination	BP	3	10	0.0194877	0.607666	3	0
GO:0044237	cellular metabolic process	BP	2	4	0.0196123	0.607666	1	1
GO:0021978	telencephalon regionalization	BP	2	4	0.0196514	0.607666	1	1
GO:0009408	response to heat	BP	7	49	0.0196737	0.607666	7	0
GO:0030061	mitochondrial crista	CC	3	11	0.0197398	0.607666	2	1
GO:0008544	epidermis development	BP	4	18	0.0197572	0.607666	2	2
GO:0004222	metalloendopeptidase activity	MF	13	109	0.0197626	0.607666	11	2
GO:0007281	germ cell development	BP	6	35	0.0198175	0.607666	6	0
GO:0007218	neuropeptide signaling pathway	BP	11	98	0.019872	0.607666	8	3
GO:0030042	actin filament depolymerization	BP	2	4	0.0199356	0.607666	1	1
GO:0048041	focal adhesion assembly	BP	4	16	0.0199675	0.607666	3	1
GO:0003416	endochondral bone growth	BP	2	4	0.019971	0.607666	1	1
GO:0001569	patterning of blood vessels	BP	7	44	0.0200342	0.607666	4	3
GO:0006921	cellular component disassembly involved in execution phase of apoptosis	BP	2	4	0.0200535	0.607666	2	0
GO:0050679	positive regulation of epithelial cell proliferation	BP	8	58	0.0200655	0.607666	7	1
GO:0001730	2'-5'-oligoadenylate synthetase activity	MF	3	11	0.0200907	0.607666	0	3
GO:0007159	leukocyte cell-cell adhesion	BP	4	18	0.0201192	0.607666	4	0
GO:0051549	positive regulation of keratinocyte migration	BP	2	4	0.0202582	0.609094	2	0
GO:0010757	negative regulation of plasminogen activation	BP	2	4	0.0202597	0.609094	2	0
GO:0044140	negative regulation of growth of symbiont on or near host surface	BP	1	1	0.0203333	0.609298	1	0
GO:0008475	procollagen-lysine 5-dioxygenase activity	MF	2	4	0.0203596	0.609298	1	1
GO:0006954	inflammatory response	BP	17	178	0.0206653	0.616555	14	3
GO:1900165	negative regulation of interleukin-6 secretion	BP	2	4	0.0206964	0.616555	2	0
GO:0051607	defense response to virus	BP	11	113	0.0209789	0.623549	4	7
GO:0045892	negative regulation of transcription, DNA-templated	BP	24	255	0.0210724	0.624188	18	6
GO:0005057	receptor signaling protein activity	MF	4	20	0.0212396	0.624188	3	1
GO:0031492	nucleosomal DNA binding	MF	2	5	0.021249	0.624188	1	1
GO:0010574	regulation of vascular endothelial growth factor production	BP	2	5	0.0213046	0.624188	2	0
GO:0004716	receptor signaling protein tyrosine kinase activity	MF	3	9	0.0214149	0.624188	2	1
GO:0007494	midgut development	BP	3	10	0.0214561	0.624188	2	1
GO:0032348	negative regulation of aldosterone biosynthetic process	BP	2	4	0.0214618	0.624188	1	1
GO:2000065	negative regulation of cortisol biosynthetic process	BP	2	4	0.0214618	0.624188	1	1
GO:0030169	low-density lipoprotein particle binding	MF	4	17	0.0214654	0.624188	3	1
GO:0004725	protein tyrosine phosphatase activity	MF	11	88	0.0214984	0.624188	6	5
GO:0043433	negative regulation of sequence-specific DNA binding transcription factor activity	BP	8	61	0.0215254	0.624188	4	4
GO:0072091	regulation of stem cell proliferation	BP	2	4	0.0216771	0.624422	2	0
GO:0035102	PRC1 complex	CC	4	18	0.0217044	0.624422	2	2
GO:0070997	neuron death	BP	3	11	0.0217406	0.624422	3	0
GO:0010518	positive regulation of phospholipase activity	BP	2	5	0.0217553	0.624422	2	0
GO:0046541	saliva secretion	BP	2	4	0.0218001	0.624422	2	0
GO:0001701	in utero embryonic development	BP	22	223	0.0218199	0.624422	10	12
GO:0042307	positive regulation of protein import into nucleus	BP	3	10	0.0220316	0.628403	1	2
GO:0016525	negative regulation of angiogenesis	BP	8	59	0.022069	0.628403	4	4
GO:0008295	spermidine biosynthetic process	BP	2	5	0.0221107	0.628403	1	1
GO:0090231	regulation of spindle checkpoint	BP	2	4	0.0221635	0.628403	1	1
GO:0034394	protein localization to cell surface	BP	4	18	0.0221993	0.628403	2	2
GO:0022625	cytosolic large ribosomal subunit	CC	5	48	0.0222796	0.629314	4	1
GO:0003130	BMP signaling pathway involved in heart induction	BP	2	5	0.0225831	0.636514	1	1
GO:0070318	positive regulation of G0 to G1 transition	BP	2	4	0.022663	0.636588	1	1
GO:0003150	muscular septum morphogenesis	BP	2	4	0.0227435	0.636588	0	2
GO:0045786	negative regulation of cell cycle	BP	5	28	0.0227776	0.636588	2	3
GO:0071347	cellular response to interleukin-1	BP	5	30	0.0228245	0.636588	5	0
GO:0009048	dosage compensation by inactivation of X chromosome	BP	2	4	0.022843	0.636588	1	1
GO:0021983	pituitary gland development	BP	5	26	0.0228778	0.636588	4	1
GO:0051534	negative regulation of NFAT protein import into nucleus	BP	2	4	0.0230033	0.63872	1	1
GO:0033158	regulation of protein import into nucleus, translocation	BP	2	5	0.0231018	0.640097	1	1
GO:0050778	positive regulation of immune response	BP	2	5	0.0231765	0.64081	2	0
GO:0048861	leukemia inhibitory factor signaling pathway	BP	2	4	0.0234483	0.645407	1	1
GO:0055093	response to hyperoxia	BP	4	21	0.0234702	0.645407	3	1
GO:0051150	regulation of smooth muscle cell differentiation	BP	2	4	0.0235527	0.645407	2	0
GO:0072557	IPAF inflammasome complex	CC	3	10	0.0235612	0.645407	3	0
GO:0045600	positive regulation of fat cell differentiation	BP	5	28	0.0235896	0.645407	4	1
GO:0033138	positive regulation of peptidyl-serine phosphorylation	BP	8	59	0.0237101	0.64735	5	3
GO:0022029	telencephalon cell migration	BP	2	4	0.023765	0.647496	2	0
GO:0048593	camera-type eye morphogenesis	BP	4	18	0.0239256	0.647909	3	1
GO:0014068	positive regulation of phosphatidylinositol 3-kinase signaling	BP	7	47	0.0240339	0.647909	4	3
GO:0032808	lacrimal gland development	BP	2	4	0.0240859	0.647909	2	0
GO:0045879	negative regulation of smoothened signaling pathway	BP	4	18	0.0240913	0.647909	2	2
GO:0006958	complement activation, classical pathway	BP	5	31	0.0241041	0.647909	3	2
GO:0050718	positive regulation of interleukin-1 beta secretion	BP	4	19	0.0241331	0.647909	4	0
GO:0051693	actin filament capping	BP	4	18	0.0241429	0.647909	4	0
GO:0051924	regulation of calcium ion transport	BP	5	27	0.0242146	0.647909	3	2
GO:0001916	positive regulation of T cell mediated cytotoxicity	BP	6	43	0.0242499	0.647909	4	2
GO:2001238	positive regulation of extrinsic apoptotic signaling pathway	BP	4	19	0.0243147	0.647909	2	2
GO:0045907	positive regulation of vasoconstriction	BP	6	37	0.0243251	0.647909	4	2
GO:0030674	protein binding, bridging	MF	6	41	0.0244974	0.651172	6	0
GO:0042788	polysomal ribosome	CC	3	12	0.0248068	0.656525	2	1
GO:0038062	protein tyrosine kinase collagen receptor activity	MF	2	4	0.0248494	0.656525	2	0
GO:0038063	collagen-activated tyrosine kinase receptor signaling pathway	BP	2	4	0.0248494	0.656525	2	0
GO:2000811	negative regulation of anoikis	BP	4	17	0.0249722	0.658441	2	2
GO:0051044	positive regulation of membrane protein ectodomain proteolysis	BP	3	12	0.0254742	0.670324	3	0
GO:0034235	GPI anchor binding	MF	2	5	0.0256902	0.67254	2	0
GO:0048592	eye morphogenesis	BP	2	4	0.0257033	0.67254	2	0
GO:0030296	protein tyrosine kinase activator activity	MF	3	11	0.0257127	0.67254	3	0
GO:0060021	palate development	BP	9	67	0.0257815	0.672994	8	1
GO:0050710	negative regulation of cytokine secretion	BP	3	13	0.0258881	0.674072	3	0
GO:0005119	smoothened binding	MF	2	4	0.0259262	0.674072	1	1
GO:0030426	growth cone	CC	11	89	0.0259774	0.674072	10	1
GO:0048495	Roundabout binding	MF	2	4	0.0263476	0.681134	1	1
GO:2000774	positive regulation of cellular senescence	BP	2	5	0.0263537	0.681134	1	1
GO:0045671	negative regulation of osteoclast differentiation	BP	4	21	0.0264429	0.682092	4	0
GO:0045948	positive regulation of translational initiation	BP	3	11	0.0266101	0.684528	2	1
GO:0048333	mesodermal cell differentiation	BP	2	4	0.026642	0.684528	1	1
GO:0043499	obsolete eukaryotic cell surface binding	MF	5	32	0.0267278	0.685384	5	0
GO:0033179	proton-transporting V-type ATPase, V0 domain	CC	2	6	0.0269032	0.688532	1	1
GO:0050728	negative regulation of inflammatory response	BP	7	55	0.0269622	0.688694	6	1
GO:0006703	estrogen biosynthetic process	BP	3	13	0.0273836	0.697049	3	0
GO:0042113	B cell activation	BP	4	20	0.0274226	0.697049	3	1
GO:0000176	nuclear exosome (RNase complex)	CC	2	5	0.0274492	0.697049	1	1
GO:2000467	positive regulation of glycogen (starch) synthase activity	BP	2	5	0.0275676	0.698699	1	1
GO:0031123	RNA 3'-end processing	BP	2	4	0.0276914	0.70048	1	1
GO:0000792	heterochromatin	CC	5	27	0.0277646	0.700976	2	3
GO:0006940	regulation of smooth muscle contraction	BP	3	12	0.0279374	0.70374	2	1
GO:0000444	MIS12/MIND type complex	CC	2	5	0.0280972	0.70374	1	1
GO:0006432	phenylalanyl-tRNA aminoacylation	BP	2	5	0.0281125	0.70374	1	1
GO:0051128	regulation of cellular component organization	BP	2	4	0.0281203	0.70374	2	0
GO:0016401	palmitoyl-CoA oxidase activity	MF	2	5	0.0281518	0.70374	1	1
GO:0009404	toxin metabolic process	BP	2	5	0.028203	0.70374	2	0
GO:0017176	phosphatidylinositol N-acetylglucosaminyltransferase activity	MF	2	5	0.0282507	0.70374	1	1
GO:0030513	positive regulation of BMP signaling pathway	BP	5	28	0.0285162	0.709002	2	3
GO:0031290	retinal ganglion cell axon guidance	BP	4	18	0.0286505	0.71099	2	2
GO:0061198	fungiform papilla formation	BP	2	5	0.028794	0.71245	1	1
GO:0045630	positive regulation of T-helper 2 cell differentiation	BP	2	5	0.0288382	0.71245	2	0
GO:0035385	Roundabout signaling pathway	BP	2	4	0.0288728	0.71245	0	2
GO:0033625	positive regulation of integrin activation	BP	2	5	0.029055	0.71546	2	0
GO:0002606	positive regulation of dendritic cell antigen processing and presentation	BP	2	5	0.0291042	0.71546	2	0
GO:0042743	hydrogen peroxide metabolic process	BP	2	6	0.0294057	0.721516	1	1
GO:0005113	patched binding	MF	3	11	0.029663	0.726465	1	2
GO:0034451	centriolar satellite	CC	3	12	0.03005	0.732691	2	1
GO:0043306	positive regulation of mast cell degranulation	BP	3	12	0.0300759	0.732691	3	0
GO:0009052	pentose-phosphate shunt, non-oxidative branch	BP	2	5	0.0300853	0.732691	1	1
GO:0070836	caveola assembly	BP	2	5	0.0302533	0.734702	1	1
GO:0000187	activation of MAPK activity	BP	9	71	0.0303053	0.734702	7	2
GO:0045071	negative regulation of viral genome replication	BP	4	24	0.0303364	0.734702	1	3
GO:0008277	regulation of G-protein coupled receptor protein signaling pathway	BP	5	30	0.0305762	0.739142	4	1
GO:0071459	protein localization to chromosome, centromeric region	BP	2	5	0.0309889	0.747735	1	1
GO:0070488	neutrophil aggregation	BP	1	2	0.0311438	0.75009	1	0
GO:0045785	positive regulation of cell adhesion	BP	6	38	0.0312477	0.751208	4	2
GO:0045063	T-helper 1 cell differentiation	BP	2	5	0.0313382	0.752001	2	0
GO:0001694	histamine biosynthetic process	BP	1	1	0.0317634	0.759418	1	0
GO:0045575	basophil activation	BP	1	1	0.0317634	0.759418	1	0
GO:0040023	establishment of nucleus localization	BP	2	4	0.0319543	0.761667	1	1
GO:0043616	keratinocyte proliferation	BP	3	12	0.031974	0.761667	2	1
GO:0046500	S-adenosylmethionine metabolic process	BP	3	13	0.0321602	0.764712	1	2
GO:0004185	serine-type carboxypeptidase activity	MF	2	5	0.0323603	0.768074	1	1
GO:0007035	vacuolar acidification	BP	2	6	0.0324287	0.768302	1	1
GO:0071773	cellular response to BMP stimulus	BP	3	12	0.0325379	0.769122	2	1
GO:0006957	complement activation, alternative pathway	BP	3	13	0.0325809	0.769122	3	0
GO:0009611	response to wounding	BP	5	32	0.032896	0.773625	2	3
GO:0006879	cellular iron ion homeostasis	BP	5	37	0.032924	0.773625	4	1
GO:0000079	regulation of cyclin-dependent protein serine/threonine kinase activity	BP	4	23	0.0329534	0.773625	4	0
GO:0048812	neuron projection morphogenesis	BP	5	29	0.0330083	0.773625	3	2
GO:0030890	positive regulation of B cell proliferation	BP	6	44	0.0332889	0.777692	4	2
GO:0002438	acute inflammatory response to antigenic stimulus	BP	2	6	0.0333008	0.777692	1	1
GO:0019768	high-affinity IgE receptor activity	MF	1	1	0.033477	0.780414	1	0
GO:0030510	regulation of BMP signaling pathway	BP	2	5	0.0335943	0.781754	2	0
GO:0007034	vacuolar transport	BP	2	5	0.0337784	0.784643	1	1
GO:0002080	acrosomal membrane	CC	3	13	0.0338722	0.785427	2	1
GO:0030485	smooth muscle contractile fiber	CC	2	5	0.0339446	0.785713	2	0
GO:0070100	negative regulation of chemokine-mediated signaling pathway	BP	2	5	0.0340968	0.787841	0	2
GO:0019838	growth factor binding	MF	4	19	0.034447	0.792337	2	2
GO:0031589	cell-substrate adhesion	BP	3	13	0.0344659	0.792337	2	1
GO:0043237	laminin-1 binding	MF	2	5	0.0344732	0.792337	1	1
GO:0004532	exoribonuclease activity	MF	2	6	0.0347081	0.796337	1	1
GO:0004345	glucose-6-phosphate dehydrogenase activity	MF	2	5	0.0351332	0.804604	1	1
GO:0060028	convergent extension involved in axis elongation	BP	2	5	0.0352058	0.804604	1	1
GO:0005925	focal adhesion	CC	11	93	0.0353348	0.804604	9	2
GO:0003057	regulation of the force of heart contraction by chemical signal	BP	2	5	0.0354472	0.804604	1	1
GO:0035999	tetrahydrofolate interconversion	BP	2	5	0.0354701	0.804604	1	1
GO:0046777	protein autophosphorylation	BP	17	161	0.0354733	0.804604	12	5
GO:0071481	cellular response to X-ray	BP	2	5	0.0355046	0.804604	2	0
GO:0007064	mitotic sister chromatid cohesion	BP	2	5	0.0356113	0.804604	1	1
GO:0043154	negative regulation of cysteine-type endopeptidase activity involved in apoptotic process	BP	9	79	0.0356824	0.804604	7	2
GO:0007528	neuromuscular junction development	BP	5	27	0.0359718	0.804604	3	2
GO:0035050	embryonic heart tube development	BP	3	13	0.0362291	0.804604	2	1
GO:1900026	positive regulation of substrate adhesion-dependent cell spreading	BP	2	6	0.036239	0.804604	1	1
GO:0071514	genetic imprinting	BP	2	5	0.0362599	0.804604	1	1
GO:0010564	regulation of cell cycle process	BP	2	5	0.0363599	0.804604	2	0
GO:0021904	dorsal/ventral neural tube patterning	BP	3	13	0.0363754	0.804604	2	1
GO:0051823	regulation of synapse structural plasticity	BP	2	5	0.0363998	0.804604	2	0
GO:0033484	nitric oxide homeostasis	BP	2	5	0.0364057	0.804604	1	1
GO:0042104	positive regulation of activated T cell proliferation	BP	4	24	0.0364241	0.804604	3	1
GO:0051930	regulation of sensory perception of pain	BP	5	33	0.0364821	0.804604	5	0
GO:0002384	hepatic immune response	BP	1	1	0.0365087	0.804604	1	0
GO:0048635	negative regulation of muscle organ development	BP	1	1	0.0365087	0.804604	1	0
GO:0070091	glucagon secretion	BP	1	1	0.0365087	0.804604	1	0
GO:0060206	estrous cycle phase	BP	2	5	0.0365251	0.804604	2	0
GO:0060763	mammary duct terminal end bud growth	BP	2	5	0.0365501	0.804604	0	2
GO:0048505	regulation of timing of cell differentiation	BP	2	5	0.0366376	0.804604	2	0
GO:0032757	positive regulation of interleukin-8 production	BP	4	21	0.036668	0.804604	4	0
GO:0010718	positive regulation of epithelial to mesenchymal transition	BP	4	20	0.0367848	0.804969	2	2
GO:0050832	defense response to fungus	BP	2	8	0.0368523	0.804969	2	0
GO:0010715	regulation of extracellular matrix disassembly	BP	2	5	0.0368693	0.804969	2	0
GO:0045916	negative regulation of complement activation	BP	2	5	0.0371108	0.808892	1	1
GO:0004012	phospholipid-translocating ATPase activity	MF	3	11	0.0375056	0.813836	2	1
GO:0022007	convergent extension involved in neural plate elongation	BP	2	5	0.0375141	0.813836	0	2
GO:0048015	phosphatidylinositol-mediated signaling	BP	5	29	0.037555	0.813836	4	1
GO:0007157	heterophilic cell-cell adhesion	BP	5	29	0.0375866	0.813836	4	1
GO:0031838	haptoglobin-hemoglobin complex	CC	1	2	0.0378344	0.815814	1	0
GO:0004616	phosphogluconate dehydrogenase (decarboxylating) activity	MF	2	5	0.0378837	0.815814	1	1
GO:0006709	progesterone catabolic process	BP	1	1	0.038177	0.815814	1	0
GO:0035410	dihydrotestosterone 17-beta-dehydrogenase activity	MF	1	1	0.038177	0.815814	1	0
GO:0045703	ketoreductase activity	MF	1	1	0.038177	0.815814	1	0
GO:0047020	15-hydroxyprostaglandin-D dehydrogenase (NADP+) activity	MF	1	1	0.038177	0.815814	1	0
GO:0071384	cellular response to corticosteroid stimulus	BP	1	1	0.038177	0.815814	1	0
GO:1900053	negative regulation of retinoic acid biosynthetic process	BP	1	1	0.038177	0.815814	1	0
GO:0005007	fibroblast growth factor-activated receptor activity	MF	2	5	0.038431	0.816624	2	0
GO:0060351	cartilage development involved in endochondral bone morphogenesis	BP	2	5	0.038431	0.816624	2	0
GO:2000680	regulation of rubidium ion transport	BP	1	1	0.0384629	0.816624	1	0
GO:0007266	Rho protein signal transduction	BP	5	30	0.0387543	0.816624	1	4
GO:0070994	detection of oxidative stress	BP	1	1	0.0389017	0.816624	1	0
GO:0090317	negative regulation of intracellular protein transport	BP	1	1	0.0389017	0.816624	1	0
GO:2000461	obsolete negative regulation of eukaryotic cell surface binding	BP	1	1	0.0389017	0.816624	1	0
GO:2000478	positive regulation of metanephric glomerular visceral epithelial cell development	BP	1	1	0.0389017	0.816624	1	0
GO:2000534	positive regulation of renal albumin absorption	BP	1	1	0.0389017	0.816624	1	0
GO:2000584	negative regulation of platelet-derived growth factor receptor-alpha signaling pathway	BP	1	1	0.0389017	0.816624	1	0
GO:2000590	negative regulation of metanephric mesenchymal cell migration	BP	1	1	0.0389017	0.816624	1	0
GO:0010669	epithelial structure maintenance	BP	2	5	0.0390351	0.81811	1	1
GO:0042813	Wnt-activated receptor activity	MF	4	21	0.039244	0.819934	2	2
GO:0033539	fatty acid beta-oxidation using acyl-CoA dehydrogenase	BP	2	6	0.0393967	0.819934	1	1
GO:0001961	positive regulation of cytokine-mediated signaling pathway	BP	2	6	0.0394084	0.819934	2	0
GO:0046580	negative regulation of Ras protein signal transduction	BP	4	20	0.039443	0.819934	3	1
GO:0005158	insulin receptor binding	MF	5	31	0.0394748	0.819934	3	2
GO:0060056	mammary gland involution	BP	3	13	0.0394983	0.819934	2	1
GO:0002063	chondrocyte development	BP	3	12	0.0396205	0.821168	3	0
GO:0033017	sarcoplasmic reticulum membrane	CC	3	13	0.0397604	0.822764	3	0
GO:0010614	negative regulation of cardiac muscle hypertrophy	BP	2	6	0.0401812	0.830098	1	1
GO:0045184	establishment of protein localization	BP	3	12	0.0402418	0.830098	1	2
GO:0005095	GTPase inhibitor activity	MF	2	5	0.0404437	0.832949	0	2
GO:0060536	cartilage morphogenesis	BP	2	6	0.0406247	0.834899	1	1
GO:0061098	positive regulation of protein tyrosine kinase activity	BP	4	21	0.0406661	0.834899	3	1
GO:0043027	cysteine-type endopeptidase inhibitor activity involved in apoptotic process	MF	4	25	0.0408323	0.836341	2	2
GO:0047962	glycine N-benzoyltransferase activity	MF	1	1	0.0408642	0.836341	1	0
GO:0030501	positive regulation of bone mineralization	BP	5	31	0.0409381	0.836545	4	1
GO:0060463	lung lobe morphogenesis	BP	2	5	0.0410022	0.836547	2	0
GO:0001758	retinal dehydrogenase activity	MF	2	7	0.0411343	0.837666	2	0
GO:0031054	pre-miRNA processing	BP	2	5	0.0412624	0.837666	1	1
GO:0050729	positive regulation of inflammatory response	BP	5	34	0.0412691	0.837666	5	0
GO:0030916	otic vesicle formation	BP	2	6	0.0413132	0.837666	2	0
GO:0046186	acetaldehyde biosynthetic process	BP	1	1	0.0414509	0.839155	1	0
GO:0040037	negative regulation of fibroblast growth factor receptor signaling pathway	BP	3	12	0.0415782	0.839592	3	0
GO:0032835	glomerulus development	BP	2	5	0.0416705	0.839592	1	1
GO:0048821	erythrocyte development	BP	3	15	0.0417387	0.839592	1	2
GO:0001759	organ induction	BP	3	16	0.0418967	0.839592	3	0
GO:0007155	cell adhesion	BP	24	262	0.0419188	0.839592	21	3
GO:0001968	fibronectin binding	MF	4	23	0.0424572	0.839592	4	0
GO:0060235	lens induction in camera-type eye	BP	2	5	0.0425362	0.839592	1	1
GO:0014012	peripheral nervous system axon regeneration	BP	2	6	0.0428788	0.839592	2	0
GO:0032753	positive regulation of interleukin-4 production	BP	3	15	0.0429049	0.839592	3	0
GO:0043000	Golgi to plasma membrane CFTR protein transport	BP	1	1	0.0430209	0.839592	1	0
GO:0002792	negative regulation of peptide secretion	BP	1	1	0.0433686	0.839592	1	0
GO:0035691	macrophage migration inhibitory factor signaling pathway	BP	1	1	0.0433686	0.839592	1	0
GO:0035692	macrophage migration inhibitory factor receptor complex	CC	1	1	0.0433686	0.839592	1	0
GO:0035693	NOS2-CD74 complex	CC	1	1	0.0433686	0.839592	1	0
GO:0035718	macrophage migration inhibitory factor binding	MF	1	1	0.0433686	0.839592	1	0
GO:0042487	regulation of odontogenesis of dentin-containing tooth	BP	2	6	0.0433756	0.839592	1	1
GO:0060766	negative regulation of androgen receptor signaling pathway	BP	3	14	0.0434624	0.839592	2	1
GO:0097372	NAD-dependent histone deacetylase activity (H3-K18 specific)	MF	2	6	0.0436238	0.839592	1	1
GO:0033600	negative regulation of mammary gland epithelial cell proliferation	BP	2	6	0.0438742	0.839592	1	1
GO:0045348	positive regulation of MHC class II biosynthetic process	BP	2	7	0.0439256	0.839592	2	0
GO:0032321	positive regulation of Rho GTPase activity	BP	4	21	0.0440739	0.839592	3	1
GO:0060789	hair follicle placode formation	BP	2	6	0.0441118	0.839592	1	1
GO:0016199	axon midline choice point recognition	BP	2	5	0.0444018	0.839592	0	2
GO:0005184	neuropeptide hormone activity	MF	3	20	0.0444338	0.839592	2	1
GO:0032494	response to peptidoglycan	BP	2	6	0.0447238	0.839592	2	0
GO:0032735	positive regulation of interleukin-12 production	BP	4	25	0.0447447	0.839592	4	0
GO:0016831	carboxy-lyase activity	MF	2	6	0.0447574	0.839592	1	1
GO:0045019	negative regulation of nitric oxide biosynthetic process	BP	3	15	0.0448904	0.839592	1	2
GO:0012505	endomembrane system	CC	5	33	0.0449556	0.839592	3	2
GO:0030157	pancreatic juice secretion	BP	2	7	0.0452007	0.839592	2	0
GO:0071460	cellular response to cell-matrix adhesion	BP	2	6	0.0452035	0.839592	2	0
GO:0005592	collagen type XI trimer	CC	2	5	0.0452728	0.839592	2	0
GO:0005938	cell cortex	CC	11	97	0.0453846	0.839592	8	3
GO:0042256	mature ribosome assembly	BP	2	7	0.0455697	0.839592	1	1
GO:0030294	receptor signaling protein tyrosine kinase inhibitor activity	MF	1	1	0.0455767	0.839592	1	0
GO:0006979	response to oxidative stress	BP	9	86	0.0457121	0.839592	7	2
GO:0071364	cellular response to epidermal growth factor stimulus	BP	3	13	0.0459863	0.839592	2	1
GO:0002642	positive regulation of immunoglobulin biosynthetic process	BP	1	1	0.0460463	0.839592	0	1
GO:0007420	brain development	BP	15	149	0.0461318	0.839592	6	9
GO:0030853	negative regulation of granulocyte differentiation	BP	2	6	0.0462884	0.839592	2	0
GO:2000679	positive regulation of transcription regulatory region DNA binding	BP	2	6	0.0463246	0.839592	0	2
GO:0004866	endopeptidase inhibitor activity	MF	2	8	0.0469335	0.839592	2	0
GO:0051325	interphase	BP	1	1	0.0470839	0.839592	0	1
GO:0016600	flotillin complex	CC	2	6	0.047194	0.839592	2	0
GO:0008127	quercetin 2,3-dioxygenase activity	MF	1	1	0.0473871	0.839592	1	0
GO:0010544	negative regulation of platelet activation	BP	2	6	0.0475031	0.839592	2	0
GO:0035708	interleukin-4-dependent isotype switching to IgE isotypes	BP	1	1	0.0475472	0.839592	1	0
GO:0035709	memory T cell activation	BP	1	1	0.0475472	0.839592	1	0
GO:0035712	T-helper 2 cell activation	BP	1	1	0.0475472	0.839592	1	0
GO:0071954	chemokine (C-C motif) ligand 11 production	BP	1	1	0.0475472	0.839592	1	0
GO:1900281	positive regulation of CD4-positive, alpha-beta T cell costimulation	BP	1	1	0.0475472	0.839592	1	0
GO:0048714	positive regulation of oligodendrocyte differentiation	BP	3	14	0.047698	0.839592	2	1
GO:0060033	anatomical structure regression	BP	2	6	0.0478612	0.839592	2	0
GO:0045665	negative regulation of neuron differentiation	BP	7	52	0.0479592	0.839592	6	1
GO:0043270	positive regulation of ion transport	BP	2	6	0.0480395	0.839592	0	2
GO:0032720	negative regulation of tumor necrosis factor production	BP	5	39	0.048121	0.839592	4	1
GO:0030175	filopodium	CC	7	51	0.0481524	0.839592	6	1
GO:0006096	glycolytic process	BP	5	35	0.0482029	0.839592	3	2
GO:0010842	retina layer formation	BP	3	12	0.0482915	0.839592	1	2
GO:0005901	caveola	CC	8	62	0.0483276	0.839592	6	2
GO:0071222	cellular response to lipopolysaccharide	BP	8	81	0.0483585	0.839592	7	1
GO:0030151	molybdenum ion binding	MF	2	6	0.0485135	0.839592	2	0
GO:0030282	bone mineralization	BP	4	24	0.04858	0.839592	3	1
GO:0004806	triglyceride lipase activity	MF	3	15	0.0486237	0.839592	3	0
GO:0051593	response to folic acid	BP	3	13	0.04872	0.839592	2	1
GO:0002764	immune response-regulating signaling pathway	BP	1	1	0.0487322	0.839592	1	0
GO:0030108	HLA-A specific activating MHC class I receptor activity	MF	1	1	0.0487322	0.839592	1	0
GO:0060448	dichotomous subdivision of terminal units involved in lung branching	BP	1	1	0.0487322	0.839592	1	0
GO:0051024	positive regulation of immunoglobulin secretion	BP	2	9	0.0487698	0.839592	2	0
GO:0017124	SH3 domain binding	MF	13	122	0.0488003	0.839592	7	6
GO:0043392	negative regulation of DNA binding	BP	4	24	0.0488369	0.839592	0	4
GO:0010863	positive regulation of phospholipase C activity	BP	2	8	0.0488638	0.839592	2	0
GO:0060113	inner ear receptor cell differentiation	BP	2	6	0.0489219	0.839592	2	0
GO:0060907	positive regulation of macrophage cytokine production	BP	2	6	0.0489249	0.839592	2	0
GO:0010976	positive regulation of neuron projection development	BP	8	63	0.0493641	0.839592	7	1
GO:0034504	protein localization to nucleus	BP	4	24	0.0494018	0.839592	3	1
GO:2000178	negative regulation of neural precursor cell proliferation	BP	2	6	0.049591	0.839592	2	0
GO:0016404	15-hydroxyprostaglandin dehydrogenase (NAD+) activity	MF	1	1	0.0496368	0.839592	0	1
GO:0005127	ciliary neurotrophic factor receptor binding	MF	2	7	0.0498219	0.839592	1	1
GO:0051525	NFAT protein binding	MF	2	6	0.0498697	0.839592	1	1
GO:0046685	response to arsenic-containing substance	BP	3	14	0.0499206	0.839592	2	1
