# Supplementary material for: Ability to form Sox17-induced hematopoietic cell clusters varies among distinct hematopoietic sites during development
Source: Inflamm Regen. 2026 Apr 23;46:18. doi: 10.1186/s41232-026-00420-w (PMC13104338; doi:10.1186/s41232-026-00420-w)
Supplement: Supplementary file 4 — Supplementary Material 4. Supplementary Table S3. Complete list of DEGs between AGM Sox17⁻ and AGM Sox17⁺ samples (Sox17-induced gene set). The table includes all genes tested in the RNA-seq analysis with log2FC, p-value, and FDR (adjusted p-value). Positive log2FC values indicate genes upregulated upon Sox17 induction. [file 41232_2026_420_MOESM4_ESM.xlsx]

## Sheet: Supplementary Table S3
gene_id	logFC	logCPM	PValue	FDR	Chr	Start	End	Strand	GeneSymbol	Description	GO_BP	GO_CC	GO_MF
gene37942	-14.3797	10.2432	8.3353e-34	1.82045e-29	NC_000082.6	36359382	36367570	-	BC100530	cDNA sequence BC100530	GO:0010951:negative regulation of endopeptidase activity;	GO:0005737:cytoplasm;	GO:0004866:endopeptidase inhibitor activity;
gene24199	-14.2908	10.1542	1.54354e-33	1.82045e-29	NC_000075.6	110419808	110423012	+	Ngp	neutrophilic granule protein	GO:0006952:defense response;	GO:0005576:extracellular region;GO:0031410:cytoplasmic vesicle;	GO:0004869:cysteine-type endopeptidase inhibitor activity;
gene37934	-13.204	9.06746	2.87039e-30	2.25689e-26	NC_000082.6	36184212	36188111	+	Gm5483	predicted gene 5483	GO:0018149:peptide cross-linking;GO:0016337:single organismal cell-cell adhesion;GO:0030216:keratinocyte differentiation;GO:0010951:negative regulation of endopeptidase activity;	GO:0005737:cytoplasm;GO:0001533:cornified envelope;	GO:0030674:protein binding, bridging;GO:0002020:protease binding;GO:0005198:structural molecule activity;GO:0004869:cysteine-type endopeptidase inhibitor activity;
gene24182	-12.9963	7.95321	6.41898e-27	3.78527e-23	NC_000075.6	109847377	109849456	-	Camp	cathelicidin antimicrobial peptide	GO:0001934:positive regulation of protein phosphorylation;GO:0050829:defense response to Gram-negative bacterium;GO:0045766:positive regulation of angiogenesis;GO:0044130:negative regulation of growth of symbiont in host;GO:0008284:positive regulation of cell proliferation;GO:0007519:skeletal muscle tissue development;GO:0051873:killing by host of symbiont cells;GO:0030154:cell differentiation;GO…	GO:0005802:trans-Golgi network;GO:0042581:specific granule;GO:0005615:extracellular space;GO:0005794:Golgi apparatus;GO:0042995:cell projection;GO:0005887:integral component of plasma membrane;	-
gene37933	-15.4757	7.43946	2.03863e-26	8.20144e-23	NC_000082.6	36156811	36161948	+	Stfa2l1	stefin A2 like 1	GO:0010951:negative regulation of endopeptidase activity;	GO:0005737:cytoplasm;	GO:0004869:cysteine-type endopeptidase inhibitor activity;
gene37945	-15.4725	7.43618	2.08617e-26	8.20144e-23	NC_000082.6	36450537	36455392	-	Stfa3	stefin A3	GO:0010951:negative regulation of endopeptidase activity;	GO:0005622:intracellular;	GO:0004869:cysteine-type endopeptidase inhibitor activity;
gene37941	-15.0254	6.98897	4.58229e-25	1.5441e-21	NC_000082.6	36321665	36334332	-	BC117090	cDNA sequence BC1179090	-	-	-
gene4041	-9.95446	8.43534	7.26593e-24	2.14236e-20	NC_000068.7	84980461	84983632	+	Prg2	proteoglycan 2%2C bone marrow	GO:0002215:defense response to nematode;GO:0032753:positive regulation of interleukin-4 production;GO:0032693:negative regulation of interleukin-10 production;	-	GO:0005488:binding;
gene48207	-11.9372	6.8938	9.70334e-24	2.54314e-20	NT_187003.1	1001344	1012854	-	Epx	eosinophil peroxidase	GO:0042744:hydrogen peroxide catabolic process;GO:0032753:positive regulation of interleukin-4 production;GO:0055114:oxidation-reduction process;GO:0072677:eosinophil migration;GO:0032693:negative regulation of interleukin-10 production;GO:0002215:defense response to nematode;GO:0032714:negative regulation of interleukin-5 production;	-	GO:0046872:metal ion binding;GO:0004601:peroxidase activity;GO:0020037:heme binding;
gene24225	-9.47597	9.05597	3.66485e-23	8.64465e-20	NC_000075.6	111019292	111042766	+	Ltf	lactotransferrin	GO:0006879:cellular iron ion homeostasis;GO:0006826:iron ion transport;	GO:0005576:extracellular region;	GO:0008199:ferric iron binding;
gene37944	-14.2738	6.23682	8.21043e-23	1.76062e-19	NC_000082.6	36403944	36420916	-	Stfa2	stefin A2	GO:0010951:negative regulation of endopeptidase activity;	GO:0005737:cytoplasm;	GO:0004869:cysteine-type endopeptidase inhibitor activity;
gene39225	-9.41981	8.19789	1.21664e-22	2.39151e-19	NC_000083.6	25298394	25300168	+	Prss34	protease%2C serine 34	GO:0019800:peptide cross-linking via chondroitin 4-sulfate glycosaminoglycan;GO:0006508:proteolysis;	GO:0005615:extracellular space;GO:0031012:extracellular matrix;	GO:0008201:heparin binding;GO:0008236:serine-type peptidase activity;
gene17150	-13.8015	5.76406	2.11753e-21	3.84217e-18	NC_000073.6	24743983	24760334	-	Cd177	CD177 antigen	-	-	-
gene3207	-9.20184	6.9926	8.55864e-21	1.44201e-17	NC_000068.7	28076479	28084903	-	Fcnb	ficolin B	GO:0001867:complement activation, lectin pathway;	GO:0005581:collagen trimer;	-
gene41253	10.461	5.81312	1.04395e-19	1.64165e-16	NC_000084.6	43320979	43438286	-	Dpysl3	dihydropyrimidinase-like 3	-	-	-
gene34474	-9.06272	5.47914	9.84078e-19	1.45078e-15	NC_000080.6	51853768	51854643	+	Ear6	eosinophil-associated%2C ribonuclease A family%2C member 6	GO:0016070:RNA metabolic process;	GO:0030141:secretory granule;	GO:0004519:endonuclease activity;GO:0004540:ribonuclease activity;
gene35339	-8.84904	5.6646	1.18545e-18	1.64485e-15	NC_000080.6	80000153	80022874	+	Olfm4	olfactomedin 4	GO:0007155:cell adhesion;	GO:0005615:extracellular space;GO:0005739:mitochondrion;	-
gene36383	-9.97887	4.93436	6.78829e-18	8.48294e-15	NC_000081.6	75131292	75135194	-	I830127L07Rik	-	-	GO:0005622:intracellular;GO:0009897:external side of plasma membrane;	-
gene3340	-7.62334	7.6086	6.83296e-18	8.48294e-15	NC_000068.7	32384637	32387739	-	Lcn2	lipocalin 2	GO:0009615:response to virus;GO:0070207:protein homotrimerization;GO:0031346:positive regulation of cell projection organization;GO:0070301:cellular response to hydrogen peroxide;GO:0015891:siderophore transport;GO:0009635:response to herbicide;GO:0006811:ion transport;GO:0045087:innate immune response;GO:0042981:regulation of apoptotic process;GO:0010628:positive regulation of gene expression;GO…	GO:0005829:cytosol;GO:0005615:extracellular space;	GO:0002020:protease binding;GO:0005215:transporter activity;GO:0042803:protein homodimerization activity;GO:0036094:small molecule binding;GO:0005506:iron ion binding;
gene21604	7.46198	7.71891	2.34713e-17	2.7682e-14	NC_000074.6	104101613	104144504	+	Cdh5	cadherin 5	GO:0007156:homophilic cell adhesion via plasma membrane adhesion molecules;GO:0001955:blood vessel maturation;GO:2000114:regulation of establishment of cell polarity;GO:0008285:negative regulation of cell proliferation;	GO:0005923:bicellular tight junction;GO:0005886:plasma membrane;GO:0016021:integral component of membrane;	GO:0044325:ion channel binding;GO:0008013:beta-catenin binding;GO:0005509:calcium ion binding;GO:0005102:receptor binding;GO:0019903:protein phosphatase binding;
gene1658	-7.33456	6.5747	1.52085e-16	1.70828e-13	NC_000067.6	134182170	134190031	+	Chil1	chitinase-like 1	GO:0030324:lung development;GO:0070374:positive regulation of ERK1 and ERK2 cascade;GO:0072606:interleukin-8 secretion;GO:0045766:positive regulation of angiogenesis;GO:0006032:chitin catabolic process;GO:0005975:carbohydrate metabolic process;GO:0007250:activation of NF-kappaB-inducing kinase activity;GO:0010800:positive regulation of peptidyl-threonine phosphorylation;GO:0051897:positive regula…	GO:0005615:extracellular space;GO:0005783:endoplasmic reticulum;	GO:0004568:chitinase activity;GO:0008061:chitin binding;
gene7757	-6.92626	8.83205	3.3218e-16	3.56157e-13	NC_000069.6	106147554	106167564	-	Chil3	chitinase-like 3	GO:0006954:inflammatory response;GO:0005975:carbohydrate metabolic process;GO:0006032:chitin catabolic process;	GO:0005737:cytoplasm;GO:0005576:extracellular region;	GO:0004568:chitinase activity;
gene12128	9.26252	4.62535	3.72363e-16	3.81883e-13	NC_000071.6	87692619	87699429	-	Csn2	casein beta	GO:0006810:transport;GO:0035914:skeletal muscle cell differentiation;GO:0010388:cullin deneddylation;GO:0000122:negative regulation of transcription from RNA polymerase II promoter;GO:0008283:cell proliferation;GO:0030182:neuron differentiation;	GO:0008180:COP9 signalosome;GO:0005576:extracellular region;GO:0005737:cytoplasm;	GO:0003714:transcription corepressor activity;GO:0005515:protein binding;GO:0005215:transporter activity;
gene10405	-8.46889	4.33213	4.1484e-16	4.07719e-13	NC_000070.6	134003330	134019202	-	Lin28a	lin-28 homolog A (C. elegans)	GO:0031123:RNA 3'-end processing;GO:0045686:negative regulation of glial cell differentiation;GO:0006355:regulation of transcription, DNA-templated;GO:0010587:miRNA catabolic process;GO:0031054:pre-miRNA processing;GO:0045727:positive regulation of translation;GO:0019827:stem cell maintenance;GO:0060964:regulation of gene silencing by miRNA;GO:0007281:germ cell development;GO:0045666:positive reg…	GO:0005730:nucleolus;GO:0010494:cytoplasmic stress granule;GO:0000932:cytoplasmic mRNA processing body;	GO:0008270:zinc ion binding;GO:0035198:miRNA binding;GO:0003677:DNA binding;GO:0031369:translation initiation factor binding;GO:0003729:mRNA binding;
gene4043	-7.20955	5.32289	1.82506e-15	1.72198e-12	NC_000068.7	84988196	84996559	+	Prg3	proteoglycan 3	GO:0017148:negative regulation of translation;GO:0042119:neutrophil activation;GO:0006955:immune response;GO:0042554:superoxide anion generation;GO:0030261:chromosome condensation;GO:0045416:positive regulation of interleukin-8 biosynthetic process;GO:0001694:histamine biosynthetic process;GO:0045575:basophil activation;GO:0019370:leukotriene biosynthetic process;GO:0055114:oxidation-reduction pr…	GO:0016021:integral component of membrane;GO:0005829:cytosol;GO:0005741:mitochondrial outer membrane;GO:0005811:lipid particle;	GO:0030246:carbohydrate binding;GO:0050660:flavin adenine dinucleotide binding;GO:0003677:DNA binding;GO:0004174:electron-transferring-flavoprotein dehydrogenase activity;
gene8662	11.6166	3.61463	5.86187e-15	5.31807e-12	NC_000070.6	24616226	24851113	-	Klhl32	kelch-like 32	-	-	-
gene28875	-8.06247	3.92595	6.40216e-15	5.59312e-12	NC_000077.6	102348820	102365281	-	Slc4a1	solute carrier family 4 (anion exchanger)%2C member 1	GO:0034220:ion transmembrane transport;GO:0006821:chloride transport;	GO:0030018:Z disc;GO:0016323:basolateral plasma membrane;GO:0005887:integral component of plasma membrane;GO:0030863:cortical cytoskeleton;	GO:0015108:chloride transmembrane transporter activity;GO:0005452:inorganic anion exchanger activity;GO:0003779:actin binding;GO:0008022:protein C-terminus binding;GO:0042803:protein homodimerization activity;GO:0030506:ankyrin binding;
gene18976	6.70027	6.09639	9.27121e-15	7.81034e-12	NC_000073.6	103851754	103853207	-	Hbb-y	hemoglobin Y%2C beta-like embryonic chain	GO:0051291:protein heterooligomerization;GO:0000122:negative regulation of transcription from RNA polymerase II promoter;GO:0015671:oxygen transport;	GO:0005833:hemoglobin complex;	GO:0031721:hemoglobin alpha binding;GO:0005344:oxygen transporter activity;GO:0019825:oxygen binding;GO:0020037:heme binding;GO:0005506:iron ion binding;
gene511	-6.67716	5.63415	1.5768e-14	1.28253e-11	NC_000067.6	45908070	45926536	-	Slc40a1	solute carrier family 40 (iron-regulated transporter)%2C member 1	GO:0060345:spleen trabecula formation;GO:0002260:lymphocyte homeostasis;GO:0006915:apoptotic process;GO:0034755:iron ion transmembrane transport;GO:0003158:endothelium development;GO:0006879:cellular iron ion homeostasis;GO:0060586:multicellular organismal iron ion homeostasis;	GO:0005771:multivesicular body;GO:0016021:integral component of membrane;GO:0008021:synaptic vesicle;GO:0005886:plasma membrane;	GO:0005381:iron ion transmembrane transporter activity;GO:0005515:protein binding;
gene13506	6.54514	6.09398	2.74709e-14	2.15994e-11	NC_000071.6	147330741	147400489	-	Flt3	FMS-like tyrosine kinase 3	GO:0010243:response to organonitrogen compound;GO:0031100:organ regeneration;GO:0071385:cellular response to glucocorticoid stimulus;GO:0035726:common myeloid progenitor cell proliferation;GO:0045578:negative regulation of B cell differentiation;GO:0046651:lymphocyte proliferation;GO:0046777:protein autophosphorylation;GO:0008285:negative regulation of cell proliferation;GO:0019221:cytokine-media…	GO:0016021:integral component of membrane;GO:0005829:cytosol;GO:0009986:cell surface;GO:0043234:protein complex;GO:0005783:endoplasmic reticulum;GO:0005886:plasma membrane;GO:0005634:nucleus;	GO:0004896:cytokine receptor activity;GO:0043548:phosphatidylinositol 3-kinase binding;GO:0004714:transmembrane receptor protein tyrosine kinase activity;GO:0032403:protein complex binding;GO:0035259:glucocorticoid receptor binding;GO:0005524:ATP binding;
gene36384	-11.3529	3.31022	3.60304e-14	2.74156e-11	NC_000081.6	75155261	75159128	+	Ly6g	lymphocyte antigen 6 complex%2C locus G	-	GO:0031225:anchored component of membrane;GO:0005622:intracellular;GO:0009897:external side of plasma membrane;	-
gene39522	-6.35306	5.89503	7.24539e-14	5.34076e-11	NC_000083.6	33638056	33645706	+	Pram1	PML-RAR alpha-regulated adaptor molecule 1	GO:0043313:regulation of neutrophil degranulation;GO:0007229:integrin-mediated signaling pathway;	-	GO:0008289:lipid binding;
gene16776	-6.83148	4.44026	1.34738e-13	9.63091e-11	NC_000073.6	16246743	16259540	-	C5ar1	complement component 5a receptor 1	GO:0042789:mRNA transcription from RNA polymerase II promoter;GO:0032496:response to lipopolysaccharide;GO:0030593:neutrophil chemotaxis;GO:0021534:cell proliferation in hindbrain;GO:0070374:positive regulation of ERK1 and ERK2 cascade;GO:0031100:organ regeneration;GO:0007204:positive regulation of cytosolic calcium ion concentration;GO:0038178:complement component C5a signaling pathway;GO:000695…	GO:0016323:basolateral plasma membrane;GO:0016021:integral component of membrane;GO:0009986:cell surface;GO:0045177:apical part of cell;	GO:0004878:complement component C5a receptor activity;GO:0001856:complement component C5a binding;GO:0004944:C5a anaphylatoxin receptor activity;GO:0004982:N-formyl peptide receptor activity;
gene21725	-8.48903	3.44317	1.56175e-13	1.08348e-10	NC_000074.6	106603350	106670247	+	Cdh1	cadherin 1	GO:0071681:cellular response to indole-3-methanol;GO:0009636:response to toxic substance;GO:0071230:cellular response to amino acid stimulus;GO:0007416:synapse assembly;GO:0042993:positive regulation of transcription factor import into nucleus;GO:0001829:trophectodermal cell differentiation;GO:0031175:neuron projection development;GO:0007156:homophilic cell adhesion via plasma membrane adhesion m…	GO:0009986:cell surface;GO:0016235:aggresome;GO:0043296:apical junction complex;GO:0005925:focal adhesion;GO:0005802:trans-Golgi network;GO:0043679:axon terminus;GO:0016323:basolateral plasma membrane;GO:0015629:actin cytoskeleton;GO:0016342:catenin complex;GO:0009898:cytoplasmic side of plasma membrane;GO:0033268:node of Ranvier;GO:0048471:perinuclear region of cytoplasm;GO:0016021:integral comp…	GO:0030506:ankyrin binding;GO:0008013:beta-catenin binding;GO:0019904:protein domain specific binding;GO:0019903:protein phosphatase binding;GO:0032794:GTPase activating protein binding;GO:0005509:calcium ion binding;GO:0045295:gamma-catenin binding;
gene15657	-6.18305	5.82971	2.21633e-13	1.49368e-10	NC_000072.6	123122690	123143999	+	Clec4a2	C-type lectin domain family 4%2C member a2	GO:0045087:innate immune response;	GO:0016021:integral component of membrane;	GO:0030246:carbohydrate binding;
gene26167	8.25329	3.63425	3.20393e-13	2.09929e-10	NC_000076.6	116275513	116389538	+	Ptprb	protein tyrosine phosphatase%2C receptor type%2C B	GO:0016311:dephosphorylation;GO:0001525:angiogenesis;	-	GO:0004725:protein tyrosine phosphatase activity;
gene1382	11.0044	3.01835	3.44483e-13	2.19612e-10	NC_000067.6	107362314	107380475	+	Serpinb11	serine (or cysteine) peptidase inhibitor%2C clade B (ovalbumin)%2C member 11	GO:0010951:negative regulation of endopeptidase activity;GO:0030162:regulation of proteolysis;	GO:0005737:cytoplasm;	GO:0004867:serine-type endopeptidase inhibitor activity;
gene30798	-10.9756	2.93181	4.31846e-13	2.68062e-10	NC_000078.6	103321142	103356001	-	Asb2	ankyrin repeat and SOCS box-containing 2	GO:0035556:intracellular signal transduction;GO:0000209:protein polyubiquitination;GO:0035914:skeletal muscle cell differentiation;GO:0042787:protein ubiquitination involved in ubiquitin-dependent protein catabolic process;GO:0045445:myoblast differentiation;	GO:0031466:Cul5-RING ubiquitin ligase complex;	GO:0004842:ubiquitin-protein transferase activity;
gene40162	-6.68587	4.07753	5.89544e-13	3.56568e-10	NC_000083.6	56119678	56121946	-	Lrg1	leucine-rich alpha-2-glycoprotein 1	GO:0050873:brown fat cell differentiation;	GO:0005615:extracellular space;	-
gene12129	10.9084	2.92538	6.36838e-13	3.75543e-10	NC_000071.6	87774450	87788798	+	Csn1s2a	casein alpha s2-like A	-	GO:0005576:extracellular region;	-
gene2513	10.9032	2.92031	6.62621e-13	3.81217e-10	NC_000067.6	184871926	184883036	-	C130074G19Rik	RIKEN cDNA C130074G19 gene	-	GO:0016021:integral component of membrane;	-
gene15538	-5.88933	5.96616	8.89968e-13	4.99823e-10	NC_000072.6	117168535	117181368	+	Cxcl12	chemokine (C-X-C motif) ligand 12	GO:0070098:chemokine-mediated signaling pathway;GO:0006955:immune response;GO:0001667:ameboidal-type cell migration;GO:0031100:organ regeneration;GO:0033603:positive regulation of dopamine secretion;GO:0022029:telencephalon cell migration;GO:0051924:regulation of calcium ion transport;GO:0050930:induction of positive chemotaxis;GO:0008344:adult locomotory behavior;GO:0090026:positive regulation o…	GO:0005615:extracellular space;GO:0009897:external side of plasma membrane;	GO:0045236:CXCR chemokine receptor binding;GO:0008083:growth factor activity;GO:0008009:chemokine activity;
gene15658	-6.68658	3.82122	1.10396e-12	6.05585e-10	NC_000072.6	123172868	123204671	+	Clec4b2	C-type lectin domain family 4%2C member b2	GO:0051281:positive regulation of release of sequestered calcium ion into cytosol;GO:0050715:positive regulation of cytokine secretion;GO:0045087:innate immune response;GO:0043123:positive regulation of I-kappaB kinase/NF-kappaB signaling;GO:0050832:defense response to fungus;	GO:0016020:membrane;	GO:0030246:carbohydrate binding;GO:0005515:protein binding;
gene27004	-6.22647	4.3475	1.36362e-12	7.19793e-10	NC_000077.6	32283672	32284486	+	Hba-a1	hemoglobin alpha%2C adult chain 1	GO:0042744:hydrogen peroxide catabolic process;GO:0045776:negative regulation of blood pressure;GO:0051291:protein heterooligomerization;GO:0010942:positive regulation of cell death;GO:0048821:erythrocyte development;GO:0051930:regulation of sensory perception of pain;GO:0001701:in utero embryonic development;	GO:0022627:cytosolic small ribosomal subunit;GO:0031838:haptoglobin-hemoglobin complex;GO:0005833:hemoglobin complex;	GO:0001540:beta-amyloid binding;GO:0019825:oxygen binding;GO:0020037:heme binding;GO:0043177:organic acid binding;
gene28293	-6.15283	4.64932	1.37318e-12	7.19793e-10	NC_000077.6	83746940	83752646	+	Wfdc21	WAP four-disulfide core domain 21	GO:0034612:response to tumor necrosis factor;GO:0050872:white fat cell differentiation;GO:0043085:positive regulation of catalytic activity;GO:0032496:response to lipopolysaccharide;	GO:0005615:extracellular space;	GO:0010577:metalloenzyme activator activity;
gene23790	-10.7261	2.68173	2.25644e-12	1.15706e-09	NC_000075.6	90054267	90076095	+	Ctsh	cathepsin H	GO:0070371:ERK1 and ERK2 cascade;GO:0010952:positive regulation of peptidase activity;GO:0010815:bradykinin catabolic process;GO:0043129:surfactant homeostasis;GO:0010628:positive regulation of gene expression;GO:0001656:metanephros development;GO:0031638:zymogen activation;GO:0043066:negative regulation of apoptotic process;GO:0001913:T cell mediated cytotoxicity;GO:0045766:positive regulation o…	GO:0001669:acrosomal vesicle;GO:0097208:alveolar lamellar body;GO:0005615:extracellular space;GO:0005764:lysosome;GO:0005829:cytosol;GO:0001520:outer dense fiber;	GO:0004197:cysteine-type endopeptidase activity;GO:0004252:serine-type endopeptidase activity;GO:0070324:thyroid hormone binding;GO:0043621:protein self-association;GO:0016505:peptidase activator activity involved in apoptotic process;GO:0030108:HLA-A specific activating MHC class I receptor activity;GO:0032403:protein complex binding;GO:0030984:kininogen binding;GO:0004177:aminopeptidase activit…
gene24594	5.8369	5.46865	2.73273e-12	1.37148e-09	NC_000076.6	13090788	13131694	+	Plagl1	pleiomorphic adenoma gene-like 1	GO:0045944:positive regulation of transcription from RNA polymerase II promoter;GO:0035914:skeletal muscle cell differentiation;	GO:0005634:nucleus;	GO:0000981:sequence-specific DNA binding RNA polymerase II transcription factor activity;GO:0003677:DNA binding;GO:0005515:protein binding;
gene43245	7.92036	3.31019	2.87344e-12	1.41206e-09	NC_000086.7	7579676	7595243	+	Foxp3	forkhead box P3	GO:0002725:negative regulation of T cell cytokine production;GO:0032713:negative regulation of interleukin-4 production;GO:0002851:positive regulation of peripheral T cell tolerance induction;GO:0048302:regulation of isotype switching to IgG isotypes;GO:0032753:positive regulation of interleukin-4 production;GO:0002262:myeloid cell homeostasis;GO:0032720:negative regulation of tumor necrosis fact…	GO:0005737:cytoplasm;GO:0005667:transcription factor complex;	GO:0042803:protein homodimerization activity;GO:0003690:double-stranded DNA binding;GO:0051525:NFAT protein binding;GO:0003705:RNA polymerase II distal enhancer sequence-specific DNA binding transcription factor activity;GO:0003714:transcription corepressor activity;GO:0008270:zinc ion binding;GO:0003682:chromatin binding;GO:0046982:protein heterodimerization activity;GO:0043565:sequence-specific…
gene16283	-6.2762	4.07909	3.64117e-12	1.75281e-09	NC_000073.6	3908277	3915585	-	Lilra6	leukocyte immunoglobulin-like receptor%2C subfamily A (with TM domain)%2C member 6	-	-	-
gene18679	7.86762	3.25902	4.03211e-12	1.87958e-09	NC_000073.6	93079879	93081722	+	Fam181b	family with sequence similarity 181%2C member B	-	-	-
gene31461	-5.54233	7.23234	4.06388e-12	1.87958e-09	NC_000079.6	4132615	4150651	-	Akr1c18	aldo-keto reductase family 1%2C member C18	GO:0034614:cellular response to reactive oxygen species;GO:0008284:positive regulation of cell proliferation;GO:0007584:response to nutrient;GO:2000379:positive regulation of reactive oxygen species metabolic process;GO:1900053:negative regulation of retinoic acid biosynthetic process;GO:0044597:daunorubicin metabolic process;GO:0000060:protein import into nucleus, translocation;GO:0044598:doxoru…	GO:0005829:cytosol;GO:0005634:nucleus;	GO:0047787:delta4-3-oxosteroid 5beta-reductase activity;GO:0045703:ketoreductase activity;GO:0045550:geranylgeranyl reductase activity;GO:0004032:alditol:NADP+ 1-oxidoreductase activity;GO:0047006:17-alpha,20-alpha-dihydroxypregn-4-en-3-one dehydrogenase activity;GO:0004745:retinol dehydrogenase activity;GO:0047023:androsterone dehydrogenase activity;GO:0047086:ketosteroid monooxygenase activity;…
gene4469	5.61187	6.13406	5.21832e-12	2.36711e-09	NC_000068.7	93201760	93334553	-	Tspan18	tetraspanin 18	-	GO:0016021:integral component of membrane;	-
gene7289	-5.42339	12.4105	5.75503e-12	2.56131e-09	NC_000069.6	90692630	90695721	-	S100a9	S100 calcium binding protein A9 (calgranulin B)	GO:0032496:response to lipopolysaccharide;GO:0030593:neutrophil chemotaxis;GO:0045471:response to ethanol;GO:0070488:neutrophil aggregation;GO:0006919:activation of cysteine-type endopeptidase activity involved in apoptotic process;GO:0002523:leukocyte migration involved in inflammatory response;GO:0045113:regulation of integrin biosynthetic process;GO:0010043:response to zinc ion;GO:0002544:chro…	GO:0005615:extracellular space;GO:0005737:cytoplasm;GO:0005730:nucleolus;GO:0005856:cytoskeleton;GO:0005886:plasma membrane;	GO:0005509:calcium ion binding;GO:0016209:antioxidant activity;
gene1299	-7.93483	2.88912	6.021e-12	2.63006e-09	NC_000067.6	96816270	96872171	-	Slco4c1	solute carrier organic anion transporter family%2C member 4C1	GO:0007283:spermatogenesis;GO:0030154:cell differentiation;GO:0034220:ion transmembrane transport;GO:0007275:multicellular organismal development;GO:0015711:organic anion transport;	GO:0016323:basolateral plasma membrane;GO:0016021:integral component of membrane;	GO:0008514:organic anion transmembrane transporter activity;
gene11740	-5.68869	5.2401	6.16497e-12	2.64399e-09	NC_000071.6	43993621	44102250	-	Prom1	prominin 1	GO:0072139:glomerular parietal epithelial cell differentiation;GO:2000768:positive regulation of nephron tubule epithelial cell differentiation;GO:0060219:camera-type eye photoreceptor cell differentiation;GO:0045494:photoreceptor cell maintenance;GO:0010842:retina layer formation;GO:0072112:glomerular visceral epithelial cell differentiation;	GO:0032420:stereocilium;GO:0071914:prominosome;GO:0005903:brush border;GO:0005615:extracellular space;GO:0009986:cell surface;GO:0042622:photoreceptor outer segment membrane;GO:0016324:apical plasma membrane;GO:0005887:integral component of plasma membrane;	GO:0045296:cadherin binding;GO:0042805:actinin binding;
gene36156	10.528	2.55869	7.43276e-12	3.13078e-09	NC_000081.6	55307694	55520803	+	Col14a1	collagen%2C type XIV%2C alpha 1	GO:0048873:homeostasis of number of cells within a tissue;GO:0007155:cell adhesion;GO:0030199:collagen fibril organization;GO:0061050:regulation of cell growth involved in cardiac muscle cell development;GO:0003229:ventricular cardiac muscle tissue development;	GO:0005581:collagen trimer;GO:0005615:extracellular space;GO:0005614:interstitial matrix;	-
gene10205	6.23898	3.83629	9.26912e-12	3.83579e-09	NC_000070.6	127311420	127314039	-	Gja4	gap junction protein%2C alpha 4	GO:0048265:response to pain;GO:0006816:calcium ion transport;GO:0003158:endothelium development;GO:0001568:blood vessel development;GO:0007267:cell-cell signaling;	GO:0005922:connexon complex;GO:0016021:integral component of membrane;	-
gene35070	10.4796	2.51224	1.01196e-11	4.11553e-09	NC_000080.6	66084372	66124522	-	Ephx2	epoxide hydrolase 2%2C cytoplasmic	GO:0009636:response to toxic substance;GO:0043651:linoleic acid metabolic process;GO:0046272:stilbene catabolic process;GO:0090181:regulation of cholesterol metabolic process;GO:0046839:phospholipid dephosphorylation;GO:0019233:sensory perception of pain;GO:0045777:positive regulation of blood pressure;GO:0010628:positive regulation of gene expression;GO:0042632:cholesterol homeostasis;GO:0002539…	GO:0005829:cytosol;GO:0005777:peroxisome;GO:0005730:nucleolus;GO:0005925:focal adhesion;GO:0005794:Golgi apparatus;	GO:0033885:10-hydroxy-9-(phosphonooxy)octadecanoate phosphatase activity;GO:0015643:toxic substance binding;GO:0042577:lipid phosphatase activity;GO:0005102:receptor binding;GO:0000287:magnesium ion binding;GO:0042803:protein homodimerization activity;GO:0004301:epoxide hydrolase activity;
gene26627	-6.47139	3.29485	1.07615e-11	4.30241e-09	NC_000077.6	4236785	4241026	+	Osm	oncostatin M	GO:0042506:tyrosine phosphorylation of Stat5 protein;GO:0046888:negative regulation of hormone secretion;GO:0033138:positive regulation of peptidyl-serine phosphorylation;GO:0045835:negative regulation of meiotic nuclear division;GO:0006955:immune response;GO:0048266:behavioral response to pain;GO:0042503:tyrosine phosphorylation of Stat3 protein;GO:0006915:apoptotic process;GO:0008284:positive r…	GO:0005615:extracellular space;GO:0005900:oncostatin-M receptor complex;	GO:0008083:growth factor activity;GO:0005125:cytokine activity;GO:0005147:oncostatin-M receptor binding;
gene27260	-7.78832	2.74284	1.54139e-11	6.05973e-09	NC_000077.6	50850010	50866208	+	Grm6	glutamate receptor%2C metabotropic 6	GO:0007196:adenylate cyclase-inhibiting G-protein coupled glutamate receptor signaling pathway;GO:0050953:sensory perception of light stimulus;GO:0007268:synaptic transmission;GO:0060041:retina development in camera-type eye;GO:0007626:locomotory behavior;	GO:0005886:plasma membrane;GO:0035841:new growing cell tip;GO:0016021:integral component of membrane;	GO:0001640:adenylate cyclase inhibiting G-protein coupled glutamate receptor activity;
gene38630	-10.4044	2.35956	1.73037e-11	6.69115e-09	NC_000082.6	96422295	96443626	-	Itgb2l	integrin beta 2-like	GO:0007160:cell-matrix adhesion;GO:0006954:inflammatory response;GO:0007229:integrin-mediated signaling pathway;GO:0007275:multicellular organismal development;	GO:0008305:integrin complex;	GO:0004872:receptor activity;
gene26738	-5.47305	5.44231	1.81067e-11	6.88872e-09	NC_000077.6	9191942	9684853	+	Abca13	ATP-binding cassette%2C sub-family A (ABC1)%2C member 13	-	-	-
gene23677	-10.3842	2.33939	2.04429e-11	7.65407e-09	NC_000075.6	81631392	81632552	-	Htr1b	5-hydroxytryptamine (serotonin) receptor 1B	GO:0002031:G-protein coupled receptor internalization;GO:0032229:negative regulation of synaptic transmission, GABAergic;GO:0050795:regulation of behavior;GO:0045471:response to ethanol;GO:0046849:bone remodeling;GO:0009636:response to toxic substance;GO:0051385:response to mineralocorticoid;GO:0007205:protein kinase C-activating G-protein coupled receptor signaling pathway;GO:0042756:drinking be…	GO:0005737:cytoplasm;GO:0005887:integral component of plasma membrane;	GO:0051378:serotonin binding;GO:0004993:serotonin receptor activity;GO:0008144:drug binding;
gene21101	-5.97505	3.7815	2.61969e-11	9.6552e-09	NC_000074.6	71988482	72009660	-	Cyp4f18	cytochrome P450%2C family 4%2C subfamily f%2C polypeptide 18	GO:0032305:positive regulation of icosanoid secretion;GO:0000038:very long-chain fatty acid metabolic process;GO:0019373:epoxygenase P450 pathway;GO:0055078:sodium ion homeostasis;GO:0036101:leukotriene B4 catabolic process;GO:0030195:negative regulation of blood coagulation;GO:0042360:vitamin E metabolic process;GO:0042371:vitamin K biosynthetic process;GO:0017144:drug metabolic process;GO:00030…	GO:0016021:integral component of membrane;GO:0005789:endoplasmic reticulum membrane;GO:0016324:apical plasma membrane;	GO:0047057:vitamin-K-epoxide reductase (warfarin-sensitive) activity;GO:0020037:heme binding;GO:0009055:electron carrier activity;GO:0052869:arachidonic acid omega-hydroxylase activity;GO:0050051:leukotriene-B4 20-monooxygenase activity;GO:0008392:arachidonic acid epoxygenase activity;GO:0005506:iron ion binding;GO:0052871:alpha-tocopherol omega-hydroxylase activity;GO:0052872:tocotrienol omega-h…
gene30455	-6.76971	2.63736	3.28404e-11	1.19175e-08	NC_000078.6	81714950	81781425	-	Map3k9	mitogen-activated protein kinase kinase kinase 9	GO:0046777:protein autophosphorylation;GO:0006355:regulation of transcription, DNA-templated;GO:0043065:positive regulation of apoptotic process;GO:0006950:response to stress;GO:0006351:transcription, DNA-templated;	-	GO:0004713:protein tyrosine kinase activity;GO:0005524:ATP binding;GO:0004709:MAP kinase kinase kinase activity;GO:0004674:protein serine/threonine kinase activity;GO:0000166:nucleotide binding;
gene15225	-6.74448	2.61233	3.77613e-11	1.34957e-08	NC_000072.6	90308351	90325185	-	Chst13	carbohydrate (chondroitin 4) sulfotransferase 13	GO:0016051:carbohydrate biosynthetic process;GO:0030206:chondroitin sulfate biosynthetic process;	GO:0016021:integral component of membrane;	GO:0001537:N-acetylgalactosamine 4-O-sulfotransferase activity;GO:0047756:chondroitin 4-sulfotransferase activity;
gene28284	-5.14744	8.59875	4.11769e-11	1.44967e-08	NC_000077.6	83587886	83593087	-	Ccl6	chemokine (C-C motif) ligand 6	GO:0006955:immune response;GO:0060326:cell chemotaxis;	GO:0005615:extracellular space;	GO:0008009:chemokine activity;
gene3020	10.1927	2.23791	6.30172e-11	2.18596e-08	NC_000068.7	22621422	22693877	+	Gad2	glutamic acid decarboxylase 2	GO:0006540:glutamate decarboxylation to succinate;GO:0042493:response to drug;GO:0042136:neurotransmitter biosynthetic process;GO:0019752:carboxylic acid metabolic process;	GO:0005829:cytosol;GO:0030054:cell junction;GO:0030424:axon;GO:0000139:Golgi membrane;GO:0030672:synaptic vesicle membrane;GO:0042734:presynaptic membrane;GO:0048471:perinuclear region of cytoplasm;GO:0031225:anchored component of membrane;GO:0005886:plasma membrane;GO:0045202:synapse;	GO:0016595:glutamate binding;GO:0004351:glutamate decarboxylase activity;GO:0046982:protein heterodimerization activity;GO:0030170:pyridoxal phosphate binding;GO:0016831:carboxy-lyase activity;
gene7575	5.14656	6.2505	7.76951e-11	2.65605e-08	NC_000069.6	97032402	97053634	+	Gja5	gap junction protein%2C alpha 5	GO:0003105:negative regulation of glomerular filtration;GO:0001501:skeletal system development;GO:0003158:endothelium development;GO:0003193:pulmonary valve formation;GO:0001525:angiogenesis;GO:0086091:regulation of heart rate by cardiac conduction;GO:0060412:ventricular septum morphogenesis;GO:0003284:septum primum development;GO:0003151:outflow tract morphogenesis;GO:0086005:ventricular cardiac…	GO:0042995:cell projection;GO:0005922:connexon complex;GO:0014704:intercalated disc;GO:0005887:integral component of plasma membrane;	GO:0055077:gap junction hemi-channel activity;GO:0086077:gap junction channel activity involved in AV node cell-bundle of His cell electrical coupling;GO:0071253:connexin binding;
gene20058	-5.16337	5.17931	1.06659e-10	3.5941e-08	NC_000074.6	3665762	3668905	+	Mcemp1	mast cell expressed membrane protein 1	-	GO:0016021:integral component of membrane;	-
gene25448	-5.985	3.12651	1.10291e-10	3.66414e-08	NC_000076.6	76595756	76623625	-	Col6a2	collagen%2C type VI%2C alpha 2	GO:0070208:protein heterotrimerization;GO:0007155:cell adhesion;	GO:0005615:extracellular space;GO:0043234:protein complex;GO:0042383:sarcolemma;GO:0005581:collagen trimer;	-
gene26926	10.0951	2.14503	1.12665e-10	3.69102e-08	NC_000077.6	28385684	28587229	-	Ccdc85a	coiled-coil domain containing 85A	-	-	-
gene36613	5.11222	5.85345	1.21917e-10	3.93944e-08	NC_000081.6	79995865	80024778	-	Pdgfb	platelet derived growth factor%2C B polypeptide	GO:0048146:positive regulation of fibroblast proliferation;GO:0072264:metanephric glomerular endothelium development;GO:0032868:response to insulin;GO:0014911:positive regulation of smooth muscle cell migration;GO:0051781:positive regulation of cell division;GO:0043406:positive regulation of MAP kinase activity;GO:1900127:positive regulation of hyaluronan biosynthetic process;GO:0001892:embryonic…	GO:0005737:cytoplasm;GO:0009986:cell surface;GO:0005576:extracellular region;GO:0016323:basolateral plasma membrane;	GO:0008083:growth factor activity;GO:0042056:chemoattractant activity;GO:0046982:protein heterodimerization activity;GO:0042803:protein homodimerization activity;GO:0005161:platelet-derived growth factor receptor binding;GO:0048407:platelet-derived growth factor binding;GO:0016176:superoxide-generating NADPH oxidase activator activity;GO:0005518:collagen binding;
gene25450	-5.72744	3.34797	1.91285e-10	6.09733e-08	NC_000076.6	76708792	76726044	-	Col6a1	collagen%2C type VI%2C alpha 1	GO:0070208:protein heterotrimerization;GO:0007155:cell adhesion;GO:0071230:cellular response to amino acid stimulus;	GO:0043234:protein complex;GO:0042383:sarcolemma;GO:0005581:collagen trimer;	GO:0048407:platelet-derived growth factor binding;
gene16275	-5.15089	4.60331	2.13029e-10	6.6999e-08	NC_000073.6	3712505	3720447	-	Pirb	paired Ig-like receptor B	GO:0019724:B cell mediated immunity;GO:0045671:negative regulation of osteoclast differentiation;GO:0019221:cytokine-mediated signaling pathway;GO:0001782:B cell homeostasis;GO:0043011:myeloid dendritic cell differentiation;	GO:0016021:integral component of membrane;GO:0005886:plasma membrane;	-
gene40470	-5.99886	2.82745	2.26303e-10	7.02374e-08	NC_000083.6	79696282	79715330	-	Cyp1b1	cytochrome P450%2C family 1%2C subfamily b%2C polypeptide 1	GO:0071603:endothelial cell-cell adhesion;GO:0009636:response to toxic substance;GO:0001525:angiogenesis;GO:0008210:estrogen metabolic process;GO:0055114:oxidation-reduction process;GO:0043542:endothelial cell migration;GO:0061298:retina vasculature development in camera-type eye;GO:0009404:toxin metabolic process;GO:0018894:dibenzo-p-dioxin metabolic process;GO:0010033:response to organic substa…	GO:0016020:membrane;GO:0005783:endoplasmic reticulum;GO:0005789:endoplasmic reticulum membrane;	GO:0070330:aromatase activity;GO:0009055:electron carrier activity;GO:0020037:heme binding;GO:0005506:iron ion binding;
gene14002	-5.50719	3.32121	2.33998e-10	7.16824e-08	NC_000072.6	36714924	36811361	-	Ptn	pleiotrophin	GO:0030282:bone mineralization;GO:0051781:positive regulation of cell division;GO:0007612:learning;	GO:0005576:extracellular region;GO:0005783:endoplasmic reticulum;GO:0005578:proteinaceous extracellular matrix;	GO:0008083:growth factor activity;GO:0008201:heparin binding;
gene23061	-7.36065	2.31672	2.39656e-10	7.24746e-08	NC_000075.6	49502129	49799427	-	Ncam1	neural cell adhesion molecule 1	GO:0007166:cell surface receptor signaling pathway;GO:0060548:negative regulation of cell death;GO:0007611:learning or memory;GO:0033555:multicellular organismal response to stress;GO:0034109:homotypic cell-cell adhesion;GO:0007568:aging;GO:0014076:response to fluoxetine;GO:0031175:neuron projection development;GO:0050850:positive regulation of calcium-mediated signaling;GO:0001928:regulation of …	GO:0030426:growth cone;GO:0016021:integral component of membrane;GO:0031225:anchored component of membrane;GO:0043025:neuronal cell body;GO:0009897:external side of plasma membrane;GO:0030424:axon;GO:0000139:Golgi membrane;GO:0005576:extracellular region;	GO:0030275:LRR domain binding;GO:0008201:heparin binding;GO:0019902:phosphatase binding;GO:0008092:cytoskeletal protein binding;GO:0005104:fibroblast growth factor receptor binding;
gene19360	-5.40365	3.67347	2.4863e-10	7.42365e-08	NC_000073.6	118535841	118584790	-	Tmc7	transmembrane channel-like gene family 7	-	GO:0016021:integral component of membrane;	-
gene15174	-5.22262	4.03265	2.69092e-10	7.93419e-08	NC_000072.6	88724412	88828360	+	Mgll	monoglyceride lipase	GO:0019369:arachidonic acid metabolic process;GO:0046464:acylglycerol catabolic process;GO:0006633:fatty acid biosynthetic process;GO:0060292:long term synaptic depression;GO:2000124:regulation of endocannabinoid signaling pathway;GO:0051930:regulation of sensory perception of pain;GO:0050727:regulation of inflammatory response;	GO:0045202:synapse;	GO:0047372:acylglycerol lipase activity;GO:0008289:lipid binding;GO:0042803:protein homodimerization activity;
gene25581	-4.84009	8.8772	2.90768e-10	8.46745e-08	NC_000076.6	79886312	79888216	+	Elane	elastase%2C neutrophil expressed	GO:0006909:phagocytosis;GO:0032496:response to lipopolysaccharide;GO:0001878:response to yeast;GO:0050778:positive regulation of immune response;GO:0044130:negative regulation of growth of symbiont in host;GO:0050900:leukocyte migration;GO:0009411:response to UV;GO:0045415:negative regulation of interleukin-8 biosynthetic process;GO:0045416:positive regulation of interleukin-8 biosynthetic proces…	GO:0030141:secretory granule;GO:0009986:cell surface;	GO:0004252:serine-type endopeptidase activity;GO:0008201:heparin binding;GO:0019955:cytokine binding;GO:0002020:protease binding;
gene1235	-6.12262	2.55026	3.18313e-10	9.15656e-08	NC_000067.6	92831686	92860211	+	Gpc1	glypican 1	GO:2001016:positive regulation of skeletal muscle cell differentiation;GO:0032288:myelin assembly;GO:0030200:heparan sulfate proteoglycan catabolic process;GO:0014037:Schwann cell differentiation;GO:0040037:negative regulation of fibroblast growth factor receptor signaling pathway;	GO:0045121:membrane raft;GO:0005615:extracellular space;GO:0031225:anchored component of membrane;GO:0043025:neuronal cell body;GO:0005578:proteinaceous extracellular matrix;GO:0005768:endosome;GO:0005886:plasma membrane;	GO:0043236:laminin binding;GO:0043395:heparan sulfate proteoglycan binding;GO:0017134:fibroblast growth factor binding;GO:0070052:collagen V binding;GO:0005507:copper ion binding;
gene8342	4.9382	5.8647	3.39465e-10	9.64735e-08	NC_000069.6	151437882	151545081	+	Adgrl4	adhesion G protein-coupled receptor L4	GO:0007218:neuropeptide signaling pathway;	GO:0005615:extracellular space;GO:0030659:cytoplasmic vesicle membrane;GO:0005886:plasma membrane;GO:0016021:integral component of membrane;	GO:0004930:G-protein coupled receptor activity;GO:0046983:protein dimerization activity;GO:0005509:calcium ion binding;
gene20500	5.05187	5.01141	3.52268e-10	9.89202e-08	NC_000074.6	27085491	27123436	+	Adgra2	adhesion G protein-coupled receptor A2	GO:0007417:central nervous system development;GO:0043542:endothelial cell migration;GO:0050920:regulation of chemotaxis;GO:0002040:sprouting angiogenesis;GO:0045765:regulation of angiogenesis;GO:0007218:neuropeptide signaling pathway;GO:0010595:positive regulation of endothelial cell migration;GO:1900747:negative regulation of vascular endothelial growth factor signaling pathway;GO:0090210:regula…	GO:0016021:integral component of membrane;GO:0005886:plasma membrane;GO:0009986:cell surface;	GO:0004930:G-protein coupled receptor activity;
gene33405	-4.86953	6.22177	3.97287e-10	1.10249e-07	NC_000079.6	110352614	110357279	-	Gapt	Grb2-binding adaptor%2C transmembrane	GO:0042113:B cell activation;	GO:0016021:integral component of membrane;GO:0005886:plasma membrane;	-
gene23876	-4.89987	5.68983	4.10534e-10	1.12009e-07	NC_000075.6	96823336	96892688	-	Pxylp1	2-phosphoxylose phosphatase 1	-	GO:0005576:extracellular region;	GO:0003993:acid phosphatase activity;
gene44170	-5.60943	3.23199	4.13125e-10	1.12009e-07	NC_000086.7	73483601	73495936	+	Bgn	biglycan	GO:0001974:blood vessel remodeling;GO:0019800:peptide cross-linking via chondroitin 4-sulfate glycosaminoglycan;	GO:0009986:cell surface;GO:0042383:sarcolemma;GO:0005578:proteinaceous extracellular matrix;GO:0030133:transport vesicle;	GO:0050840:extracellular matrix binding;GO:0005539:glycosaminoglycan binding;
gene42466	-4.76108	9.24929	4.77651e-10	1.28032e-07	NC_000085.6	20373434	20390671	-	Anxa1	annexin A1	-	-	GO:0004859:phospholipase inhibitor activity;GO:0005509:calcium ion binding;GO:0005544:calcium-dependent phospholipid binding;
gene1647	-9.86432	1.82038	5.4754e-10	1.45117e-07	NC_000067.6	133910304	133929977	-	Prelp	proline arginine-rich end leucine-rich repeat	GO:0007569:cell aging;	GO:0005578:proteinaceous extracellular matrix;	GO:0005201:extracellular matrix structural constituent;GO:0008201:heparin binding;
gene26993	7.09339	2.51413	5.79605e-10	1.50303e-07	NC_000077.6	32000386	32059211	+	Nsg2	neuron specific gene family member 2	GO:0048268:clathrin coat assembly;GO:0007212:dopamine receptor signaling pathway;	GO:0005768:endosome;GO:0005794:Golgi apparatus;GO:0016021:integral component of membrane;GO:0031410:cytoplasmic vesicle;	GO:0032051:clathrin light chain binding;GO:0050780:dopamine receptor binding;
gene5781	-7.2191	2.17608	5.79855e-10	1.50303e-07	NC_000068.7	164940744	164955850	+	Mmp9	matrix metallopeptidase 9	GO:0001501:skeletal system development;GO:0019087:transformation of host cell by virus;GO:0035094:response to nicotine;GO:0060033:anatomical structure regression;GO:0071347:cellular response to interleukin-1;GO:0048771:tissue remodeling;GO:0030198:extracellular matrix organization;GO:0071356:cellular response to tumor necrosis factor;GO:0045471:response to ethanol;GO:0033189:response to vitamin A…	GO:0005615:extracellular space;GO:0005578:proteinaceous extracellular matrix;GO:0043234:protein complex;	GO:0008270:zinc ion binding;GO:0004222:metalloendopeptidase activity;GO:0032403:protein complex binding;GO:0001968:fibronectin binding;
gene551	5.01446	4.60237	6.8097e-10	1.74595e-07	NC_000067.6	51749758	51915978	-	Myo1b	myosin IB	GO:0051017:actin filament bundle assembly;GO:0030048:actin filament-based movement;GO:0007399:nervous system development;	GO:0030175:filopodium;GO:0005903:brush border;GO:0016459:myosin complex;GO:0005737:cytoplasm;GO:0005886:plasma membrane;	GO:0005547:phosphatidylinositol-3,4,5-trisphosphate binding;GO:0005516:calmodulin binding;GO:0000146:microfilament motor activity;GO:0005546:phosphatidylinositol-4,5-bisphosphate binding;GO:0005524:ATP binding;GO:0003779:actin binding;
gene29845	-7.19603	2.15318	6.98725e-10	1.77221e-07	NC_000078.6	31433142	31473922	+	Slc26a3	solute carrier family 26%2C member 3	GO:0008272:sulfate transport;GO:0034220:ion transmembrane transport;	GO:0005887:integral component of plasma membrane;GO:0016324:apical plasma membrane;GO:0031526:brush border membrane;	GO:0015301:anion:anion antiporter activity;GO:0008271:secondary active sulfate transmembrane transporter activity;
gene24523	-4.69919	7.46	8.11728e-10	2.03692e-07	NC_000076.6	5020192	5550692	-	Syne1	spectrin repeat containing%2C nuclear envelope 1	GO:0090292:nuclear matrix anchoring at nuclear membrane;GO:0040023:establishment of nucleus localization;GO:0007030:Golgi organization;GO:0048260:positive regulation of receptor-mediated endocytosis;GO:0042692:muscle cell differentiation;GO:0048814:regulation of dendrite morphogenesis;GO:0090286:cytoskeletal anchoring at nuclear membrane;	GO:0043197:dendritic spine;GO:0016021:integral component of membrane;GO:0005794:Golgi apparatus;GO:0045211:postsynaptic membrane;GO:0005819:spindle;GO:0030496:midbody;GO:0048471:perinuclear region of cytoplasm;GO:0034993:LINC complex;GO:0030017:sarcomere;	GO:0005102:receptor binding;GO:0003779:actin binding;GO:0005521:lamin binding;GO:0042803:protein homodimerization activity;GO:0019899:enzyme binding;
gene27311	4.77664	5.91805	8.29249e-10	2.05898e-07	NC_000077.6	52252283	52283014	-	Tcf7	transcription factor 7%2C T cell specific	GO:0060070:canonical Wnt signaling pathway;GO:0048699:generation of neurons;GO:0042127:regulation of cell proliferation;GO:0071353:cellular response to interleukin-4;GO:0048619:embryonic hindgut morphogenesis;GO:0042981:regulation of apoptotic process;GO:0006357:regulation of transcription from RNA polymerase II promoter;GO:0007420:brain development;GO:0030538:embryonic genitalia morphogenesis;GO…	GO:0005667:transcription factor complex;	GO:0044212:transcription regulatory region DNA binding;GO:0043565:sequence-specific DNA binding;GO:0003700:sequence-specific DNA binding transcription factor activity;GO:0003682:chromatin binding;GO:0008013:beta-catenin binding;
gene44185	-5.01523	4.15081	8.61286e-10	2.11625e-07	NC_000086.7	73853780	73880838	-	L1cam	L1 cell adhesion molecule	-	-	-
gene28658	-5.95281	2.38293	9.31335e-10	2.26478e-07	NC_000077.6	98464610	98546374	-	Ikzf3	IKAROS family zinc finger 3	GO:0045577:regulation of B cell differentiation;GO:0030888:regulation of B cell proliferation;GO:0006355:regulation of transcription, DNA-templated;GO:0042981:regulation of apoptotic process;	GO:0005737:cytoplasm;GO:0005634:nucleus;GO:0005886:plasma membrane;	GO:0008270:zinc ion binding;GO:0043565:sequence-specific DNA binding;GO:0046982:protein heterodimerization activity;GO:0042803:protein homodimerization activity;
gene43134	9.75501	1.82331	9.58988e-10	2.30822e-07	NC_000085.6	60465641	60469431	-	Prlhr	prolactin releasing hormone receptor	GO:0042445:hormone metabolic process;GO:0007631:feeding behavior;GO:0007186:G-protein coupled receptor signaling pathway;	GO:0005886:plasma membrane;GO:0016021:integral component of membrane;	GO:0017046:peptide hormone binding;GO:0004983:neuropeptide Y receptor activity;
gene16859	-4.64953	7.82715	1.08073e-09	2.55047e-07	NC_000073.6	18884690	18890438	+	Pglyrp1	peptidoglycan recognition protein 1	GO:0045187:regulation of circadian sleep/wake cycle, sleep;GO:0032689:negative regulation of interferon-gamma production;GO:0016045:detection of bacterium;GO:0006915:apoptotic process;GO:0009253:peptidoglycan catabolic process;GO:0002221:pattern recognition receptor signaling pathway;GO:0032827:negative regulation of natural killer cell differentiation involved in immune response;GO:0044117:growt…	GO:0005615:extracellular space;GO:0005737:cytoplasm;	GO:0008270:zinc ion binding;GO:0005125:cytokine activity;GO:0042834:peptidoglycan binding;GO:0016019:peptidoglycan receptor activity;GO:0008745:N-acetylmuramoyl-L-alanine amidase activity;
gene42275	-4.68877	6.26285	1.08258e-09	2.55047e-07	NC_000085.6	11615517	11623790	-	Ms4a2	membrane-spanning 4-domains%2C subfamily A%2C member 2	GO:0050663:cytokine secretion;GO:0007202:activation of phospholipase C activity;GO:0007205:protein kinase C-activating G-protein coupled receptor signaling pathway;GO:0006954:inflammatory response;GO:0051279:regulation of release of sequestered calcium ion into cytosol;GO:0043306:positive regulation of mast cell degranulation;	GO:0045121:membrane raft;GO:0032998:Fc-epsilon receptor I complex;GO:0009897:external side of plasma membrane;GO:0005768:endosome;GO:0005887:integral component of plasma membrane;	GO:0019901:protein kinase binding;GO:0051219:phosphoprotein binding;GO:0019767:IgE receptor activity;GO:0042169:SH2 domain binding;GO:0019863:IgE binding;
gene33451	-5.75062	2.58307	1.09207e-09	2.55047e-07	NC_000079.6	112987802	112990778	+	Ccno	cyclin O	GO:0006284:base-excision repair;GO:0000079:regulation of cyclin-dependent protein serine/threonine kinase activity;GO:0051301:cell division;	GO:0005654:nucleoplasm;	GO:0004844:uracil DNA N-glycosylase activity;GO:0019901:protein kinase binding;
gene37937	-9.7429	1.69964	1.13224e-09	2.59293e-07	NC_000082.6	36210403	36217788	+	Gm5416	predicted gene 5416	-	-	-
gene47211	9.71972	1.7901	1.13224e-09	2.59293e-07	NT_095534.1	9286	10677	+	Hbb-y	hemoglobin Y%2C beta-like embryonic chain	GO:0051291:protein heterooligomerization;GO:0000122:negative regulation of transcription from RNA polymerase II promoter;GO:0015671:oxygen transport;	GO:0005833:hemoglobin complex;	GO:0031721:hemoglobin alpha binding;GO:0005344:oxygen transporter activity;GO:0019825:oxygen binding;GO:0020037:heme binding;GO:0005506:iron ion binding;
gene425	-5.4954	2.90201	1.33122e-09	3.01931e-07	NC_000067.6	40083308	40125230	+	Il1r2	interleukin 1 receptor%2C type II	-	GO:0005576:extracellular region;GO:0016021:integral component of membrane;GO:0005886:plasma membrane;	GO:0004910:interleukin-1, Type II, blocking receptor activity;
gene18753	-4.96482	3.78176	1.40924e-09	3.16582e-07	NC_000073.6	99219084	99238611	-	Mogat2	monoacylglycerol O-acyltransferase 2	-	-	GO:0016747:transferase activity, transferring acyl groups other than amino-acyl groups;
gene15375	5.8621	2.77563	1.42657e-09	3.17453e-07	NC_000072.6	103510581	103733038	+	Chl1	cell adhesion molecule L1-like	-	-	-
gene26357	-6.15573	2.03042	1.52845e-09	3.36945e-07	NC_000076.6	127000065	127020994	+	Avil	advillin	GO:0060271:cilium morphogenesis;GO:0010976:positive regulation of neuron projection development;GO:0051693:actin filament capping;GO:0006950:response to stress;	GO:0005856:cytoskeleton;GO:0042995:cell projection;GO:0005737:cytoplasm;	GO:0003779:actin binding;
gene16035	-5.55615	2.70468	1.69612e-09	3.68267e-07	NC_000072.6	136612071	136662271	-	Plbd1	phospholipase B domain containing 1	GO:0016042:lipid catabolic process;	GO:0005576:extracellular region;	GO:0016787:hydrolase activity;
gene41059	4.89498	4.41519	1.70176e-09	3.68267e-07	NC_000084.6	35713086	35722725	-	Ecscr	endothelial cell surface expressed chemotaxis and apoptosis regulator	GO:0007275:multicellular organismal development;	GO:0016020:membrane;	-
gene37939	-9.67812	1.63532	1.7365e-09	3.72368e-07	NC_000082.6	36277148	36285371	+	Stfa1	stefin A1	GO:0010951:negative regulation of endopeptidase activity;	GO:0005737:cytoplasm;	GO:0004866:endopeptidase inhibitor activity;
gene17151	-7.02335	1.98203	2.01254e-09	4.27674e-07	NC_000073.6	24777167	24784656	+	Ceacam10	carcinoembryonic antigen-related cell adhesion molecule 10	-	GO:0005576:extracellular region;	-
gene34830	-4.55041	7.54934	2.05166e-09	4.32095e-07	NC_000080.6	56082163	56085499	-	Mcpt8	mast cell protease 8	GO:0006508:proteolysis;	GO:0005576:extracellular region;	GO:0004252:serine-type endopeptidase activity;
gene37877	-9.64461	1.60208	2.07135e-09	4.3238e-07	NC_000082.6	32777419	32797435	-	Muc20	mucin 20	GO:0051260:protein homooligomerization;GO:0048012:hepatocyte growth factor receptor signaling pathway;GO:0000187:activation of MAPK activity;	GO:0009925:basal plasma membrane;	GO:0005515:protein binding;
gene23553	5.27634	3.37762	2.10727e-09	4.36019e-07	NC_000075.6	72807274	72917307	+	Prtg	protogenin	GO:0007275:multicellular organismal development;	GO:0016021:integral component of membrane;	-
gene37770	-5.04076	3.18345	3.01298e-09	6.18001e-07	NC_000082.6	26356645	26371839	-	Cldn1	claudin 1	GO:0045216:cell-cell junction organization;GO:0016338:calcium-independent cell-cell adhesion via plasma membrane cell-adhesion molecules;	GO:0005923:bicellular tight junction;GO:0016324:apical plasma membrane;GO:0016328:lateral plasma membrane;GO:0016021:integral component of membrane;	GO:0042802:identical protein binding;GO:0005198:structural molecule activity;
gene45951	-6.95631	1.9157	3.08589e-09	6.27501e-07	NW_019168503.1	19130	45068	-	Sgms2	sphingomyelin synthase 2	GO:0006686:sphingomyelin biosynthetic process;	GO:0030173:integral component of Golgi membrane;GO:0045203:integral component of cell outer membrane;GO:0005887:integral component of plasma membrane;	GO:0033188:sphingomyelin synthase activity;GO:0047493:ceramide cholinephosphotransferase activity;GO:0016301:kinase activity;
gene20806	5.18016	3.28616	3.89372e-09	7.85e-07	NC_000074.6	54077532	54186454	+	Vegfc	vascular endothelial growth factor C	GO:0051781:positive regulation of cell division;GO:0043536:positive regulation of blood vessel endothelial cell migration;GO:0031954:positive regulation of protein autophosphorylation;GO:0030947:regulation of vascular endothelial growth factor receptor signaling pathway;GO:0050714:positive regulation of protein secretion;GO:0050930:induction of positive chemotaxis;GO:0042493:response to drug;GO:0…	GO:0016020:membrane;GO:0005615:extracellular space;	GO:0008083:growth factor activity;GO:0043185:vascular endothelial growth factor receptor 3 binding;GO:0042056:chemoattractant activity;
gene23897	5.16557	3.05944	4.02186e-09	8.03963e-07	NC_000075.6	98422961	98446551	+	Rbp1	retinol binding protein 1%2C cellular	-	-	-
gene26592	-4.67273	4.35334	4.36382e-09	8.64989e-07	NC_000077.6	3494272	3505560	-	Inpp5j	inositol polyphosphate 5-phosphatase J	GO:0030258:lipid modification;GO:0046488:phosphatidylinositol metabolic process;GO:0031115:negative regulation of microtubule polymerization;GO:0016311:dephosphorylation;GO:0010977:negative regulation of neuron projection development;GO:0033137:negative regulation of peptidyl-serine phosphorylation;GO:0046856:phosphatidylinositol dephosphorylation;	GO:0043198:dendritic shaft;GO:0030426:growth cone;GO:0005737:cytoplasm;GO:0001726:ruffle;GO:0019898:extrinsic component of membrane;GO:0005886:plasma membrane;	GO:0004445:inositol-polyphosphate 5-phosphatase activity;GO:0034485:phosphatidylinositol-3,4,5-trisphosphate 5-phosphatase activity;GO:0052659:inositol-1,3,4,5-tetrakisphosphate 5-phosphatase activity;GO:0052658:inositol-1,4,5-trisphosphate 5-phosphatase activity;GO:0017124:SH3 domain binding;
gene2147	-5.19831	2.82978	5.47605e-09	1.07641e-06	NC_000067.6	169655501	169695813	+	Rgs5	regulator of G-protein signaling 5	GO:0038032:termination of G-protein coupled receptor signaling pathway;GO:0043547:positive regulation of GTPase activity;	GO:0005737:cytoplasm;GO:0005886:plasma membrane;	GO:0005096:GTPase activator activity;
gene12899	-4.4361	5.74135	6.14089e-09	1.18879e-06	NC_000071.6	122206807	122242297	+	Hvcn1	hydrogen voltage-gated channel 1	GO:0009268:response to pH;GO:0034765:regulation of ion transmembrane transport;GO:0010043:response to zinc ion;GO:0015992:proton transport;	GO:0016021:integral component of membrane;	GO:0030171:voltage-gated proton channel activity;
gene45251	4.68944	4.21932	6.17948e-09	1.18879e-06	NC_000086.7	152609509	152770256	-	Shroom2	shroom family member 2	GO:0045176:apical protein localization;GO:0030835:negative regulation of actin filament depolymerization;GO:0032401:establishment of melanosome localization;GO:0043583:ear development;GO:0051017:actin filament bundle assembly;GO:0032438:melanosome organization;GO:0000902:cell morphogenesis;GO:0043482:cellular pigment accumulation;GO:0045217:cell-cell junction maintenance;GO:0007420:brain developm…	GO:0031941:filamentous actin;GO:0005913:cell-cell adherens junction;GO:0005874:microtubule;GO:0043025:neuronal cell body;GO:0005923:bicellular tight junction;GO:0030864:cortical actin cytoskeleton;GO:0016324:apical plasma membrane;	GO:0019904:protein domain specific binding;GO:0051015:actin filament binding;GO:0008013:beta-catenin binding;
gene37020	-5.6535	2.08932	6.19895e-09	1.18879e-06	NC_000081.6	97975602	98004724	-	Col2a1	collagen%2C type II%2C alpha 1	GO:0006029:proteoglycan metabolic process;GO:0071773:cellular response to BMP stimulus;GO:0060272:embryonic skeletal joint morphogenesis;GO:0001894:tissue homeostasis;GO:0002062:chondrocyte differentiation;GO:0010468:regulation of gene expression;GO:0042472:inner ear morphogenesis;GO:0003007:heart morphogenesis;GO:0007601:visual perception;GO:0030199:collagen fibril organization;GO:0035108:limb m…	GO:0005585:collagen type II trimer;GO:0005604:basement membrane;GO:0005615:extracellular space;GO:0005737:cytoplasm;	GO:0046872:metal ion binding;GO:0042802:identical protein binding;GO:0048407:platelet-derived growth factor binding;GO:0005201:extracellular matrix structural constituent;
gene6721	4.77907	3.65712	6.44231e-09	1.21967e-06	NC_000069.6	53513938	53657355	-	Frem2	Fras1 related extracellular matrix protein 2	GO:0007156:homophilic cell adhesion via plasma membrane adhesion molecules;GO:0048839:inner ear development;GO:0007154:cell communication;GO:0002009:morphogenesis of an epithelium;	GO:0005886:plasma membrane;GO:0016021:integral component of membrane;GO:0005604:basement membrane;	GO:0005515:protein binding;GO:0005509:calcium ion binding;
gene21947	-4.61111	4.29402	6.46338e-09	1.21967e-06	NC_000074.6	120114152	120165307	+	6430548M08Rik	RIKEN cDNA 6430548M08 gene	-	-	-
gene36382	-4.36245	7.5869	6.76483e-09	1.26642e-06	NC_000081.6	75108161	75112036	-	Ly6c2	lymphocyte antigen 6 complex%2C locus C2	-	GO:0031225:anchored component of membrane;GO:0009897:external side of plasma membrane;	-
gene13659	-4.60579	4.13187	6.87518e-09	1.27142e-06	NC_000072.6	4505618	4541543	+	Col1a2	collagen%2C type I%2C alpha 2	GO:0070208:protein heterotrimerization;GO:0043589:skin morphogenesis;GO:0008217:regulation of blood pressure;GO:0001501:skeletal system development;GO:0030199:collagen fibril organization;GO:0007179:transforming growth factor beta receptor signaling pathway;GO:0071230:cellular response to amino acid stimulus;GO:0001568:blood vessel development;GO:0007266:Rho protein signal transduction;	GO:0070062:extracellular exosome;GO:0005615:extracellular space;GO:0005584:collagen type I trimer;	GO:0030674:protein binding, bridging;GO:0042802:identical protein binding;GO:0046332:SMAD binding;GO:0048407:platelet-derived growth factor binding;
gene31899	5.61101	2.53794	6.89933e-09	1.27142e-06	NC_000079.6	23456984	23465914	-	Btn1a1	butyrophilin%2C subfamily 1%2C member A1	GO:0050710:negative regulation of cytokine secretion;GO:0031324:negative regulation of cellular metabolic process;GO:0046007:negative regulation of activated T cell proliferation;	GO:0016021:integral component of membrane;	GO:0005515:protein binding;
gene3206	-6.81207	1.77329	7.10863e-09	1.29983e-06	NC_000068.7	27886395	28039510	+	Col5a1	collagen%2C type V%2C alpha 1	GO:0035313:wound healing, spreading of epidermal cells;GO:0048592:eye morphogenesis;GO:0003007:heart morphogenesis;GO:0043588:skin development;GO:0007155:cell adhesion;GO:0051128:regulation of cellular component organization;GO:0030199:collagen fibril organization;GO:0035989:tendon development;GO:0032964:collagen biosynthetic process;GO:0001568:blood vessel development;GO:0043206:extracellular fi…	GO:0005604:basement membrane;GO:0005588:collagen type V trimer;	GO:0043394:proteoglycan binding;GO:0048407:platelet-derived growth factor binding;GO:0008201:heparin binding;GO:0005201:extracellular matrix structural constituent;
gene43410	-4.58985	4.06016	7.72045e-09	1.40085e-06	NC_000086.7	13623413	13640859	+	Gpr34	G protein-coupled receptor 34	GO:0035589:G-protein coupled purinergic nucleotide receptor signaling pathway;	GO:0005886:plasma membrane;GO:0016021:integral component of membrane;	GO:0045028:G-protein coupled purinergic nucleotide receptor activity;
gene13790	9.37118	1.46409	9.61643e-09	1.73154e-06	NC_000072.6	18170262	18322774	+	Cftr	cystic fibrosis transmembrane conductance regulator	GO:0048146:positive regulation of fibroblast proliferation;GO:2000811:negative regulation of anoikis;GO:0061180:mammary gland epithelium development;GO:0009267:cellular response to starvation;GO:0060716:labyrinthine layer blood vessel development;GO:0015705:iodide transport;GO:0051899:membrane depolarization;GO:0060056:mammary gland involution;GO:0045019:negative regulation of nitric oxide biosyn…	GO:0005902:microvillus;GO:0009925:basal plasma membrane;GO:0016324:apical plasma membrane;GO:0031205:endoplasmic reticulum Sec complex;GO:0005938:cell cortex;GO:0002080:acrosomal membrane;GO:0005578:proteinaceous extracellular matrix;GO:0031901:early endosome membrane;GO:0048471:perinuclear region of cytoplasm;GO:0034707:chloride channel complex;GO:0005901:caveola;GO:0000139:Golgi membrane;GO:000…	GO:0030165:PDZ domain binding;GO:0005008:hepatocyte growth factor-activated receptor activity;GO:0005260:channel-conductance-controlling ATPase activity;GO:0005109:frizzled binding;GO:0005198:structural molecule activity;GO:0050998:nitric-oxide synthase binding;GO:0005113:patched binding;GO:0019869:chloride channel inhibitor activity;GO:0016504:peptidase activator activity;GO:0005524:ATP binding;…
gene38075	4.6387	3.92859	9.87118e-09	1.76395e-06	NC_000082.6	45610440	45622867	+	Gcsam	germinal center associated%2C signaling and motility	GO:2000402:negative regulation of lymphocyte migration;	GO:0005737:cytoplasm;GO:0005886:plasma membrane;	GO:0003779:actin binding;GO:0045159:myosin II binding;
gene36025	5.1391	2.78448	1.01405e-08	1.79845e-06	NC_000081.6	38661904	38692444	+	Atp6v1c1	ATPase%2C H+ transporting%2C lysosomal V1 subunit C1	GO:0015991:ATP hydrolysis coupled proton transport;	GO:0005886:plasma membrane;GO:0033180:proton-transporting V-type ATPase, V1 domain;	GO:0008553:hydrogen-exporting ATPase activity, phosphorylative mechanism;
gene16287	-4.87163	2.86939	1.0546e-08	1.85641e-06	NC_000073.6	4007073	4073507	-	Lair1	leukocyte-associated Ig-like receptor 1	-	GO:0005886:plasma membrane;GO:0016021:integral component of membrane;GO:0016020:membrane;	-
gene16282	-4.9013	2.73072	1.10411e-08	1.92917e-06	NC_000073.6	3884201	3898159	-	Gm14548	predicted gene 14548	-	-	-
gene20391	4.56962	4.17827	1.13321e-08	1.96546e-06	NC_000074.6	22225862	22261334	+	Thsd1	thrombospondin%2C type I%2C domain 1	GO:0002244:hematopoietic progenitor cell differentiation;	GO:0016021:integral component of membrane;GO:0009986:cell surface;GO:0005737:cytoplasm;GO:0071944:cell periphery;	-
gene500	-6.71806	1.68071	1.25662e-08	2.16359e-06	NC_000067.6	45374331	45503282	-	Col5a2	collagen%2C type V%2C alpha 2	GO:0001501:skeletal system development;GO:0001503:ossification;GO:0043588:skin development;GO:0030199:collagen fibril organization;GO:0071230:cellular response to amino acid stimulus;	GO:0005581:collagen trimer;	GO:0046332:SMAD binding;
gene14345	4.98523	3.10167	1.31441e-08	2.23858e-06	NC_000072.6	48684578	48692062	+	Gimap4	GTPase%2C IMAP family member 4	-	GO:0005730:nucleolus;GO:0005829:cytosol;GO:0005737:cytoplasm;	GO:0005525:GTP binding;
gene23525	9.30921	1.40652	1.31916e-08	2.23858e-06	NC_000075.6	71504347	71592360	-	Myzap	myocardial zonula adherens protein	GO:0035556:intracellular signal transduction;	GO:0030018:Z disc;GO:0030054:cell junction;GO:0031234:extrinsic component of cytoplasmic side of plasma membrane;GO:0030864:cortical actin cytoskeleton;	GO:0005515:protein binding;
gene7288	-4.21096	12.0331	1.50294e-08	2.53224e-06	NC_000069.6	90669071	90670034	+	S100a8	S100 calcium binding protein A8 (calgranulin A)	GO:0042060:wound healing;GO:0002526:acute inflammatory response;GO:0045471:response to ethanol;GO:0045087:innate immune response;GO:0050729:positive regulation of inflammatory response;GO:0006919:activation of cysteine-type endopeptidase activity involved in apoptotic process;GO:0002523:leukocyte migration involved in inflammatory response;GO:0010043:response to zinc ion;GO:0002544:chronic inflam…	GO:0005856:cytoskeleton;GO:0005615:extracellular space;GO:0005737:cytoplasm;GO:0005886:plasma membrane;	GO:0005509:calcium ion binding;GO:0016209:antioxidant activity;
gene37217	-4.27589	6.04326	1.54057e-08	2.57723e-06	NC_000081.6	102215994	102233405	-	Itgb7	integrin beta 7	GO:0007160:cell-matrix adhesion;GO:0050900:leukocyte migration;GO:0007229:integrin-mediated signaling pathway;GO:0007275:multicellular organismal development;	GO:0005737:cytoplasm;GO:0005615:extracellular space;GO:0008305:integrin complex;	GO:0004872:receptor activity;GO:0050839:cell adhesion molecule binding;
gene10438	-5.7789	1.66156	1.62073e-08	2.69224e-06	NC_000070.6	134864536	134896172	+	Rhd	Rh blood group%2C D antigen	GO:0072488:ammonium transmembrane transport;GO:0015695:organic cation transport;	GO:0016021:integral component of membrane;	GO:0008519:ammonium transmembrane transporter activity;
gene19968	4.52926	4.0676	1.70422e-08	2.81113e-06	NC_000073.6	142650768	142666816	-	Igf2	insulin-like growth factor 2	GO:0042104:positive regulation of activated T cell proliferation;GO:2000467:positive regulation of glycogen (starch) synthase activity;GO:0007613:memory;GO:0045725:positive regulation of glycogen biosynthetic process;GO:0090031:positive regulation of steroid hormone biosynthetic process;GO:0001503:ossification;GO:0043410:positive regulation of MAPK cascade;GO:0051781:positive regulation of cell d…	GO:0005615:extracellular space;	GO:0043539:protein serine/threonine kinase activator activity;GO:0008083:growth factor activity;GO:0005159:insulin-like growth factor receptor binding;GO:0030546:receptor activator activity;GO:0005158:insulin receptor binding;GO:0005179:hormone activity;
gene6454	4.92203	2.83004	1.77231e-08	2.90314e-06	NC_000069.6	29951296	30509783	-	Mecom	MDS1 and EVI1 complex locus	GO:0009605:response to external stimulus;GO:0042127:regulation of cell proliferation;GO:0035115:embryonic forelimb morphogenesis;GO:0072001:renal system development;GO:0035116:embryonic hindlimb morphogenesis;GO:0009617:response to bacterium;GO:0046329:negative regulation of JNK cascade;GO:0009791:post-embryonic development;GO:0001780:neutrophil homeostasis;GO:0030900:forebrain development;GO:000…	GO:0016607:nuclear speck;	GO:0008270:zinc ion binding;GO:0003677:DNA binding;GO:0003700:sequence-specific DNA binding transcription factor activity;GO:0042803:protein homodimerization activity;
gene22484	-4.25991	5.58942	1.87619e-08	3.0521e-06	NC_000075.6	21526157	21545331	+	AB124611	cDNA sequence AB124611	-	GO:0016021:integral component of membrane;GO:0016020:membrane;	-
gene5180	5.19423	2.53317	2.0807e-08	3.36161e-06	NC_000068.7	133552159	133562896	+	Bmp2	bone morphogenetic protein 2	GO:0043065:positive regulation of apoptotic process;GO:0007179:transforming growth factor beta receptor signaling pathway;GO:0072138:mesenchymal cell proliferation involved in ureteric bud development;GO:0030501:positive regulation of bone mineralization;GO:0006954:inflammatory response;GO:0071407:cellular response to organic cyclic compound;GO:0003308:negative regulation of Wnt signaling pathway…	GO:0009986:cell surface;GO:0043234:protein complex;GO:0005615:extracellular space;GO:0031988:membrane-bounded vesicle;GO:0005737:cytoplasm;	GO:0042803:protein homodimerization activity;GO:0004745:retinol dehydrogenase activity;GO:0008083:growth factor activity;GO:0019211:phosphatase activator activity;GO:0005125:cytokine activity;GO:0019904:protein domain specific binding;GO:0046982:protein heterodimerization activity;GO:0046332:SMAD binding;GO:0070700:BMP receptor binding;
gene23528	4.87514	2.7861	2.37109e-08	3.80471e-06	NC_000075.6	71626507	71809300	-	Cgnl1	cingulin-like 1	-	GO:0016459:myosin complex;GO:0005923:bicellular tight junction;	GO:0003774:motor activity;
gene6383	-4.15134	7.91869	2.42876e-08	3.87093e-06	NC_000069.6	20215616	20242209	-	Cpa3	carboxypeptidase A3%2C mast cell	GO:0002002:regulation of angiotensin levels in blood;GO:0006508:proteolysis;	GO:0030133:transport vesicle;	GO:0004181:metallocarboxypeptidase activity;GO:0008270:zinc ion binding;
gene2654	4.99574	2.64995	2.45758e-08	3.89057e-06	NC_000067.6	193153112	193172036	+	Irf6	interferon regulatory factor 6	GO:0007050:cell cycle arrest;GO:0030216:keratinocyte differentiation;GO:0043616:keratinocyte proliferation;GO:0008285:negative regulation of cell proliferation;GO:0043588:skin development;GO:0048468:cell development;GO:0060644:mammary gland epithelial cell differentiation;GO:0045893:positive regulation of transcription, DNA-templated;	GO:0005737:cytoplasm;GO:0005634:nucleus;	GO:0000975:regulatory region DNA binding;GO:0003700:sequence-specific DNA binding transcription factor activity;
gene36554	-4.99614	2.41556	2.9756e-08	4.67923e-06	NC_000081.6	78775123	78803075	-	Card10	caspase recruitment domain family%2C member 10	GO:0007250:activation of NF-kappaB-inducing kinase activity;GO:0042981:regulation of apoptotic process;	GO:0005622:intracellular;	-
gene42533	4.8459	2.97055	3.08165e-08	4.78511e-06	NC_000085.6	25236732	25434497	+	Kank1	KN motif and ankyrin repeat domains 1	GO:0030336:negative regulation of cell migration;GO:1900025:negative regulation of substrate adhesion-dependent cell spreading;GO:0090303:positive regulation of wound healing;GO:0035024:negative regulation of Rho protein signal transduction;GO:1900028:negative regulation of ruffle assembly;GO:2000393:negative regulation of lamellipodium morphogenesis;GO:0035413:positive regulation of catenin impo…	GO:0032587:ruffle membrane;GO:0005737:cytoplasm;GO:0005634:nucleus;	GO:0008013:beta-catenin binding;
gene16280	-5.2049	2.05018	3.0835e-08	4.78511e-06	NC_000073.6	3836808	3845108	-	Pira2	paired-Ig-like receptor A2	-	-	-
gene28499	-4.9205	2.56005	3.10572e-08	4.78809e-06	NC_000077.6	94936224	94953042	+	Col1a1	collagen%2C type I%2C alpha 1	GO:0010812:negative regulation of cell-substrate adhesion;GO:0007601:visual perception;GO:0070208:protein heterotrimerization;GO:0001957:intramembranous ossification;GO:0071230:cellular response to amino acid stimulus;GO:0034505:tooth mineralization;GO:0015031:protein transport;GO:0030199:collagen fibril organization;GO:0007605:sensory perception of sound;GO:0001958:endochondral ossification;GO:0…	GO:0005615:extracellular space;GO:0005584:collagen type I trimer;GO:0005737:cytoplasm;	GO:0046872:metal ion binding;GO:0048407:platelet-derived growth factor binding;GO:0005201:extracellular matrix structural constituent;GO:0042802:identical protein binding;
gene29039	9.15922	1.26769	3.22964e-08	4.9468e-06	NC_000077.6	107734780	107794464	-	Cacng4	calcium channel%2C voltage-dependent%2C gamma subunit 4	GO:0070588:calcium ion transmembrane transport;GO:0019226:transmission of nerve impulse;GO:2000311:regulation of alpha-amino-3-hydroxy-5-methyl-4-isoxazole propionate selective glutamate receptor activity;	GO:0032281:alpha-amino-3-hydroxy-5-methyl-4-isoxazolepropionic acid selective glutamate receptor complex;GO:0005891:voltage-gated calcium channel complex;	GO:0005245:voltage-gated calcium channel activity;
gene36277	5.11392	2.45803	3.30371e-08	5.0276e-06	NC_000081.6	65986390	66286636	-	Kcnq3	potassium voltage-gated channel%2C subfamily Q%2C member 3	GO:0034765:regulation of ion transmembrane transport;GO:0060081:membrane hyperpolarization;GO:0071805:potassium ion transmembrane transport;	GO:0043194:axon initial segment;GO:0008076:voltage-gated potassium channel complex;GO:0033268:node of Ranvier;	GO:0005251:delayed rectifier potassium channel activity;
gene15653	-4.89321	2.53366	3.58354e-08	5.38399e-06	NC_000072.6	122921848	122934619	+	Clec4a1	C-type lectin domain family 4%2C member a1	-	-	GO:0030246:carbohydrate binding;
gene16775	-4.89321	2.53366	3.58354e-08	5.38399e-06	NC_000073.6	16234585	16244154	-	C5ar2	complement component 5a receptor 2	GO:1900165:negative regulation of interleukin-6 secretion;GO:0032720:negative regulation of tumor necrosis factor production;GO:2000482:regulation of interleukin-8 secretion;GO:0090024:negative regulation of neutrophil chemotaxis;GO:0007186:G-protein coupled receptor signaling pathway;	GO:0009925:basal plasma membrane;GO:0016021:integral component of membrane;GO:0045177:apical part of cell;	GO:0004944:C5a anaphylatoxin receptor activity;
gene11242	4.59549	3.22964	3.62388e-08	5.41013e-06	NC_000071.6	14025276	14256689	+	Sema3e	sema domain%2C immunoglobulin domain (Ig)%2C short basic domain%2C secreted%2C (semaphorin) 3E	GO:0071526:semaphorin-plexin signaling pathway;GO:0008360:regulation of cell shape;GO:0016525:negative regulation of angiogenesis;GO:0007399:nervous system development;GO:0002040:sprouting angiogenesis;GO:0030154:cell differentiation;GO:0050808:synapse organization;GO:0001569:patterning of blood vessels;GO:0001953:negative regulation of cell-matrix adhesion;GO:2000249:regulation of actin cytoskel…	GO:0005576:extracellular region;GO:0016020:membrane;	GO:0004872:receptor activity;
gene5116	4.37094	3.99089	3.92429e-08	5.82178e-06	NC_000068.7	131127412	131145985	+	Hspa12b	heat shock protein 12B	-	-	GO:0005524:ATP binding;
gene2065	-5.62156	1.50876	3.97895e-08	5.86597e-06	NC_000067.6	164437099	164458355	-	Atp1b1	ATPase%2C Na+/K+ transporting%2C beta 1 polypeptide	GO:0001666:response to hypoxia;GO:0006814:sodium ion transport;GO:0006813:potassium ion transport;GO:0001824:blastocyst development;	GO:0005890:sodium:potassium-exchanging ATPase complex;GO:0005901:caveola;GO:0016324:apical plasma membrane;GO:0016323:basolateral plasma membrane;	GO:0005391:sodium:potassium-exchanging ATPase activity;GO:0005515:protein binding;
gene1859	4.06694	7.47002	4.33953e-08	6.35782e-06	NC_000067.6	152516762	152766270	-	Rgl1	ral guanine nucleotide dissociation stimulator%2C-like 1	GO:0051056:regulation of small GTPase mediated signal transduction;	GO:0005622:intracellular;	GO:0005085:guanyl-nucleotide exchange factor activity;
gene7176	-4.06377	7.04047	4.40988e-08	6.421e-06	NC_000069.6	88435959	88461182	-	Sema4a	sema domain%2C immunoglobulin domain (Ig)%2C transmembrane domain (TM) and short cytoplasmic domain%2C (semaphorin) 4A	GO:0071526:semaphorin-plexin signaling pathway;GO:0045063:T-helper 1 cell differentiation;GO:0008360:regulation of cell shape;GO:0016525:negative regulation of angiogenesis;GO:0007409:axonogenesis;GO:0010594:regulation of endothelial cell migration;	GO:0016021:integral component of membrane;GO:0005886:plasma membrane;	GO:0004872:receptor activity;
gene23265	4.19314	4.69644	4.45329e-08	6.44443e-06	NC_000075.6	58488603	58499742	+	6030419C18Rik	RIKEN cDNA 6030419C18 gene	-	-	-
gene34043	4.33317	3.80686	4.70323e-08	6.76462e-06	NC_000080.6	31217873	31230352	+	Sema3g	sema domain%2C immunoglobulin domain (Ig)%2C short basic domain%2C secreted%2C (semaphorin) 3G	GO:0007275:multicellular organismal development;	GO:0016020:membrane;	GO:0004872:receptor activity;
gene27710	5.65232	2.04117	4.95107e-08	7.07793e-06	NC_000077.6	67854523	67922153	-	Usp43	ubiquitin specific peptidase 43	GO:0006511:ubiquitin-dependent protein catabolic process;	-	GO:0008234:cysteine-type peptidase activity;
gene33344	4.48963	3.26325	5.03321e-08	7.15201e-06	NC_000079.6	104945904	105054930	-	Rgs7bp	regulator of G-protein signalling 7 binding protein	GO:0007186:G-protein coupled receptor signaling pathway;GO:0009968:negative regulation of signal transduction;	GO:0005737:cytoplasm;GO:0005886:plasma membrane;GO:0005634:nucleus;	GO:0005515:protein binding;
gene44435	4.59387	3.08184	5.40995e-08	7.64131e-06	NC_000086.7	93286507	93298357	+	Arx	aristaless related homeobox	GO:0007411:axon guidance;GO:0001764:neuron migration;GO:0021800:cerebral cortex tangential migration;GO:0042127:regulation of cell proliferation;GO:0006355:regulation of transcription, DNA-templated;GO:0021846:cell proliferation in forebrain;GO:0046622:positive regulation of organ growth;GO:0021759:globus pallidus development;GO:0021853:cerebral cortex GABAergic interneuron migration;GO:0021831:e…	GO:0005634:nucleus;	GO:0043565:sequence-specific DNA binding;GO:0003700:sequence-specific DNA binding transcription factor activity;GO:0003682:chromatin binding;GO:0003824:catalytic activity;GO:0008134:transcription factor binding;
gene6910	-6.47146	1.43892	5.83643e-08	8.14614e-06	NC_000069.6	66219887	66225806	+	Ptx3	pentraxin related gene	GO:0048666:neuron development;GO:0030901:midbrain development;GO:0007626:locomotory behavior;GO:0001878:response to yeast;GO:0071542:dopaminergic neuron differentiation;GO:0050766:positive regulation of phagocytosis;GO:0070306:lens fiber cell differentiation;GO:0008228:opsonization;GO:0045429:positive regulation of nitric oxide biosynthetic process;GO:0045893:positive regulation of transcription,…	GO:0005576:extracellular region;GO:0005634:nucleus;	GO:0005515:protein binding;GO:0001872:(1->3)-beta-D-glucan binding;GO:0043565:sequence-specific DNA binding;GO:0003700:sequence-specific DNA binding transcription factor activity;
gene41496	-5.56505	1.45409	5.83643e-08	8.14614e-06	NC_000084.6	61491657	61537044	-	Arhgef37	Rho guanine nucleotide exchange factor (GEF) 37	GO:0035023:regulation of Rho protein signal transduction;	GO:0005737:cytoplasm;	GO:0005089:Rho guanyl-nucleotide exchange factor activity;
gene34260	-9.069	1.03517	5.90433e-08	8.19243e-06	NC_000080.6	44102654	44103531	+	Ear2	eosinophil-associated%2C ribonuclease A family%2C member 2	GO:0048666:neuron development;GO:0000122:negative regulation of transcription from RNA polymerase II promoter;GO:0050965:detection of temperature stimulus involved in sensory perception of pain;GO:0043401:steroid hormone mediated signaling pathway;GO:0006935:chemotaxis;GO:0043153:entrainment of circadian clock by photoperiod;	GO:0005634:nucleus;	GO:0004522:ribonuclease A activity;GO:0005515:protein binding;GO:0008270:zinc ion binding;GO:0003707:steroid hormone receptor activity;GO:0004879:ligand-activated sequence-specific DNA binding RNA polymerase II transcription factor activity;GO:0043565:sequence-specific DNA binding;
gene29287	-4.5823	2.59073	5.99465e-08	8.26911e-06	NC_000077.6	118301061	118355411	-	Timp2	tissue inhibitor of metalloproteinase 2	GO:0007417:central nervous system development;GO:0010951:negative regulation of endopeptidase activity;GO:0045930:negative regulation of mitotic cell cycle;GO:0045762:positive regulation of adenylate cyclase activity;GO:0032487:regulation of Rap protein signal transduction;GO:0007283:spermatogenesis;GO:0007568:aging;GO:0046580:negative regulation of Ras protein signal transduction;GO:0071310:cell…	GO:0005604:basement membrane;GO:0030426:growth cone;GO:0005615:extracellular space;GO:0009986:cell surface;GO:0043025:neuronal cell body;GO:0005634:nucleus;	GO:0005178:integrin binding;GO:0008047:enzyme activator activity;GO:0046872:metal ion binding;GO:0008191:metalloendopeptidase inhibitor activity;
gene22690	-6.45213	1.42003	6.43807e-08	8.82914e-06	NC_000075.6	36890979	37147327	-	Pknox2	Pbx/knotted 1 homeobox 2	-	-	-
gene12803	-4.49111	2.91322	6.66244e-08	9.08402e-06	NC_000071.6	118027748	118061878	+	Tesc	tescalcin	GO:0043086:negative regulation of catalytic activity;GO:0072661:protein targeting to plasma membrane;GO:0035855:megakaryocyte development;GO:0051604:protein maturation;GO:0050821:protein stabilization;GO:0032417:positive regulation of sodium:proton antiporter activity;GO:0008285:negative regulation of cell proliferation;GO:0006883:cellular sodium ion homeostasis;GO:0071300:cellular response to re…	GO:0030027:lamellipodium;GO:0005737:cytoplasm;GO:0001726:ruffle;GO:0005886:plasma membrane;GO:0005634:nucleus;	GO:0005509:calcium ion binding;GO:0004860:protein kinase inhibitor activity;GO:0000287:magnesium ion binding;GO:0019212:phosphatase inhibitor activity;GO:0042803:protein homodimerization activity;
gene13033	-4.7686	2.41347	7.5698e-08	1.02619e-05	NC_000071.6	127632130	127708750	+	Glt1d1	glycosyltransferase 1 domain containing 1	GO:0009058:biosynthetic process;	GO:0005576:extracellular region;	GO:0016757:transferase activity, transferring glycosyl groups;
gene15868	-3.96978	6.85056	8.07615e-08	1.08857e-05	NC_000072.6	129479150	129507354	-	Olr1	oxidized low density lipoprotein (lectin-like) receptor 1	GO:0042157:lipoprotein metabolic process;GO:0006954:inflammatory response;GO:0007159:leukocyte cell-cell adhesion;GO:0008219:cell death;	GO:0019897:extrinsic component of plasma membrane;GO:0016021:integral component of membrane;GO:0005576:extracellular region;	GO:0030246:carbohydrate binding;GO:0005041:low-density lipoprotein receptor activity;
gene40743	-5.22653	1.67448	8.26415e-08	1.10133e-05	NC_000084.6	9707648	9877995	+	Colec12	collectin sub-family member 12	GO:0006910:phagocytosis, recognition;GO:0002221:pattern recognition receptor signaling pathway;	GO:0005581:collagen trimer;GO:0016021:integral component of membrane;	GO:0008329:signaling pattern recognition receptor activity;GO:0046872:metal ion binding;GO:0030169:low-density lipoprotein particle binding;GO:0030246:carbohydrate binding;
gene8464	-5.22653	1.67448	8.26415e-08	1.10133e-05	NC_000070.6	4133530	4138964	-	Penk	preproenkephalin	GO:0001662:behavioral fear response;GO:0007218:neuropeptide signaling pathway;GO:0019233:sensory perception of pain;	GO:0005576:extracellular region;	GO:0001515:opioid peptide activity;
gene13896	-5.20987	1.65842	8.99553e-08	1.19206e-05	NC_000072.6	29694214	29718558	+	Tspan33	tetraspanin 33	-	GO:0016021:integral component of membrane;	-
gene18759	-4.89301	2.05995	9.52005e-08	1.25238e-05	NC_000073.6	99345375	99353239	-	Serpinh1	serine (or cysteine) peptidase inhibitor%2C clade H%2C member 1	GO:0010951:negative regulation of endopeptidase activity;GO:0006950:response to stress;GO:0032964:collagen biosynthetic process;GO:0030199:collagen fibril organization;GO:0030162:regulation of proteolysis;GO:0051604:protein maturation;	GO:0005793:endoplasmic reticulum-Golgi intermediate compartment;GO:0005783:endoplasmic reticulum;	GO:0004867:serine-type endopeptidase inhibitor activity;GO:0051082:unfolded protein binding;
gene19336	-4.00192	5.19334	9.55688e-08	1.25238e-05	NC_000073.6	116504353	116540588	+	Nucb2	nucleobindin 2	GO:0006874:cellular calcium ion homeostasis;	GO:0005797:Golgi medial cisterna;GO:0005640:nuclear outer membrane;GO:0005793:endoplasmic reticulum-Golgi intermediate compartment;GO:0005576:extracellular region;GO:0005783:endoplasmic reticulum;	GO:0005509:calcium ion binding;GO:0003677:DNA binding;GO:0005164:tumor necrosis factor receptor binding;
gene9553	4.14744	4.15253	1.04556e-07	1.36258e-05	NC_000070.6	94739289	94874976	+	Tek	endothelial-specific receptor tyrosine kinase	GO:0033138:positive regulation of peptidyl-serine phosphorylation;GO:0016525:negative regulation of angiogenesis;GO:0023014:signal transduction by protein phosphorylation;GO:0030097:hemopoiesis;GO:0030949:positive regulation of vascular endothelial growth factor receptor signaling pathway;GO:0043434:response to peptide hormone;GO:0010595:positive regulation of endothelial cell migration;GO:007037…	GO:0009986:cell surface;GO:0016324:apical plasma membrane;GO:0009925:basal plasma membrane;GO:0005884:actin filament;GO:0045121:membrane raft;GO:0005737:cytoplasm;GO:0005887:integral component of plasma membrane;GO:0005911:cell-cell junction;GO:0001725:stress fiber;GO:0005902:microvillus;GO:0005576:extracellular region;GO:0005856:cytoskeleton;	GO:0004714:transmembrane receptor protein tyrosine kinase activity;GO:0004716:receptor signaling protein tyrosine kinase activity;GO:0005524:ATP binding;GO:0019838:growth factor binding;
gene38060	-4.10585	3.86066	1.09048e-07	1.409e-05	NC_000082.6	44943596	45058365	+	Cd200r3	CD200 receptor 3	-	GO:0009897:external side of plasma membrane;GO:0016021:integral component of membrane;	GO:0004872:receptor activity;GO:0005515:protein binding;
gene27764	-4.99964	1.85187	1.0936e-07	1.409e-05	NC_000077.6	69183885	69197843	-	Alox8	arachidonate 8-lipoxygenase	GO:0019370:leukotriene biosynthetic process;GO:0008285:negative regulation of cell proliferation;GO:0045926:negative regulation of growth;GO:0045786:negative regulation of cell cycle;	GO:0005737:cytoplasm;	GO:0005506:iron ion binding;GO:0050473:arachidonate 15-lipoxygenase activity;GO:0016165:linoleate 13S-lipoxygenase activity;
gene4976	-3.90964	7.39912	1.0991e-07	1.409e-05	NC_000068.7	126593659	126624025	-	Hdc	histidine decarboxylase	GO:0006520:cellular amino acid metabolic process;	-	GO:0030170:pyridoxal phosphate binding;GO:0016831:carboxy-lyase activity;
gene19925	-6.35135	1.32179	1.18458e-07	1.50225e-05	NC_000073.6	141634049	141655308	-	Muc6	mucin 6%2C gastric	-	GO:0005576:extracellular region;	-
gene38944	-6.35135	1.32179	1.18458e-07	1.50225e-05	NC_000083.6	17876471	17883939	-	Fpr1	formyl peptide receptor 1	GO:0006935:chemotaxis;GO:0042554:superoxide anion generation;GO:0007186:G-protein coupled receptor signaling pathway;	GO:0005886:plasma membrane;GO:0016021:integral component of membrane;	GO:0004982:N-formyl peptide receptor activity;
gene21510	-4.08695	3.84279	1.22782e-07	1.54635e-05	NC_000074.6	94532705	94570529	+	Cpne2	copine II	-	-	-
gene11122	3.95986	5.42863	1.23246e-07	1.54635e-05	NC_000071.6	4753839	4758216	-	Fzd1	frizzled class receptor 1	GO:0045892:negative regulation of transcription, DNA-templated;GO:0007223:Wnt signaling pathway, calcium modulating pathway;GO:0008406:gonad development;GO:0003150:muscular septum morphogenesis;GO:0051091:positive regulation of sequence-specific DNA binding transcription factor activity;GO:0007420:brain development;GO:0044338:canonical Wnt signaling pathway involved in mesenchymal stem cell diffe…	GO:0009986:cell surface;GO:0032589:neuron projection membrane;GO:0005737:cytoplasm;GO:0016021:integral component of membrane;GO:0045177:apical part of cell;	GO:0042803:protein homodimerization activity;GO:0005102:receptor binding;GO:0004930:G-protein coupled receptor activity;GO:0017147:Wnt-protein binding;GO:0042813:Wnt-activated receptor activity;GO:0046982:protein heterodimerization activity;GO:0030165:PDZ domain binding;
gene32247	-8.9368	0.90641	1.28242e-07	1.60052e-05	NC_000079.6	43785112	43803133	+	Cd83	CD83 antigen	GO:0014070:response to organic cyclic compound;GO:0032713:negative regulation of interleukin-4 production;GO:0032743:positive regulation of interleukin-2 production;GO:0043372:positive regulation of CD4-positive, alpha-beta T cell differentiation;GO:0032733:positive regulation of interleukin-10 production;	GO:0009897:external side of plasma membrane;GO:0016021:integral component of membrane;	-
gene3723	-3.89634	6.56754	1.30256e-07	1.6171e-05	NC_000068.7	62664327	62694109	+	Gca	grancalcin	-	GO:0005829:cytosol;GO:0005886:plasma membrane;	GO:0046982:protein heterodimerization activity;GO:0042803:protein homodimerization activity;GO:0005509:calcium ion binding;
gene30752	-5.42391	1.31808	1.31616e-07	1.62542e-05	NC_000078.6	100876682	100908198	-	Gpr68	G protein-coupled receptor 68	GO:0007186:G-protein coupled receptor signaling pathway;	GO:0016021:integral component of membrane;GO:0005886:plasma membrane;	GO:0004930:G-protein coupled receptor activity;
gene11748	6.19003	1.66418	1.38992e-07	1.70758e-05	NC_000071.6	44436079	44799760	-	Ldb2	LIM domain binding 2	GO:0045944:positive regulation of transcription from RNA polymerase II promoter;GO:0035019:somatic stem cell maintenance;GO:0044089:positive regulation of cellular component biogenesis;GO:0010669:epithelial structure maintenance;GO:0001942:hair follicle development;	GO:0005667:transcription factor complex;	GO:0003712:transcription cofactor activity;GO:0030274:LIM domain binding;GO:0019899:enzyme binding;
gene23342	4.69034	2.36585	1.51891e-07	1.84789e-05	NC_000075.6	62419490	62537044	-	Coro2b	coronin%2C actin binding protein%2C 2B	GO:0030036:actin cytoskeleton organization;	GO:0005737:cytoplasm;GO:0015629:actin cytoskeleton;	GO:0051015:actin filament binding;
gene22570	6.16335	1.63946	1.5198e-07	1.84789e-05	NC_000075.6	26763042	26806473	-	Glb1l2	galactosidase%2C beta 1-like 2	GO:0005975:carbohydrate metabolic process;	GO:0005576:extracellular region;	GO:0004565:beta-galactosidase activity;
gene20719	-4.38736	2.55428	1.63229e-07	1.97448e-05	NC_000074.6	44935046	45052257	+	Fat1	FAT atypical cadherin 1	GO:0007156:homophilic cell adhesion via plasma membrane adhesion molecules;GO:0007163:establishment or maintenance of cell polarity;GO:0007015:actin filament organization;	GO:0005911:cell-cell junction;GO:0030027:lamellipodium;GO:0005886:plasma membrane;GO:0030175:filopodium;GO:0016021:integral component of membrane;GO:0005634:nucleus;GO:0048471:perinuclear region of cytoplasm;	GO:0005509:calcium ion binding;
gene40226	-3.82487	8.90224	1.67392e-07	2.01451e-05	NC_000083.6	57203967	57228136	-	C3	complement component 3	GO:0001934:positive regulation of protein phosphorylation;GO:0006957:complement activation, alternative pathway;GO:0010884:positive regulation of lipid storage;GO:0070374:positive regulation of ERK1 and ERK2 cascade;GO:0050766:positive regulation of phagocytosis;GO:0045766:positive regulation of angiogenesis;GO:0045745:positive regulation of G-protein coupled receptor protein signaling pathway;GO…	GO:0005615:extracellular space;GO:0070062:extracellular exosome;	GO:0048037:cofactor binding;GO:0031715:C5L2 anaphylatoxin chemotactic receptor binding;GO:0008289:lipid binding;GO:0004866:endopeptidase inhibitor activity;
gene40527	8.86832	1.0007	1.6842e-07	2.0166e-05	NC_000083.6	83579949	83631993	-	Kcng3	potassium voltage-gated channel%2C subfamily G%2C member 3	GO:0034765:regulation of ion transmembrane transport;GO:0051260:protein homooligomerization;GO:0071805:potassium ion transmembrane transport;	GO:0008076:voltage-gated potassium channel complex;GO:0005783:endoplasmic reticulum;	GO:0005251:delayed rectifier potassium channel activity;
gene19997	-4.03076	4.01157	1.75429e-07	2.08991e-05	NC_000073.6	143665807	143686435	-	Tnfrsf23	tumor necrosis factor receptor superfamily%2C member 23	GO:0042981:regulation of apoptotic process;	GO:0031225:anchored component of membrane;GO:0005886:plasma membrane;	GO:0005515:protein binding;GO:0004872:receptor activity;GO:0045569:TRAIL binding;
gene22976	-5.35892	1.25574	1.81762e-07	2.14953e-05	NC_000075.6	44981769	44987052	+	Cd3d	CD3 antigen%2C delta polypeptide	GO:0006461:protein complex assembly;GO:0007166:cell surface receptor signaling pathway;GO:0045059:positive thymic T cell selection;	GO:0016021:integral component of membrane;GO:0042105:alpha-beta T cell receptor complex;	GO:0004888:transmembrane signaling receptor activity;GO:0046982:protein heterodimerization activity;
gene937	4.02703	4.14529	1.82256e-07	2.14953e-05	NC_000067.6	75485825	75506658	-	Obsl1	obscurin-like 1	-	-	-
gene24525	3.9049	4.96607	2.01459e-07	2.36419e-05	NC_000076.6	5593728	5606789	+	Myct1	myc target 1	-	GO:0005634:nucleus;GO:0016021:integral component of membrane;	-
gene44915	3.84346	5.73228	2.21911e-07	2.57716e-05	NC_000086.7	134685648	134697775	+	Armcx4	armadillo repeat containing%2C X-linked 4	-	-	-
gene4724	8.82469	0.96093	2.22885e-07	2.57716e-05	NC_000068.7	112631363	113217542	-	Ryr3	ryanodine receptor 3	-	-	-
gene14342	8.80238	0.940614	2.22885e-07	2.57716e-05	NC_000072.6	48647186	48660875	+	Gimap8	GTPase%2C IMAP family member 8	-	GO:0005794:Golgi apparatus;GO:0005783:endoplasmic reticulum;GO:0005739:mitochondrion;GO:0005730:nucleolus;	GO:0005525:GTP binding;
gene14077	-3.79421	7.09697	2.26357e-07	2.60455e-05	NC_000072.6	40628831	40769123	+	Mgam	maltase-glucoamylase	-	-	-
gene38945	-4.33119	2.50084	2.28287e-07	2.614e-05	NC_000083.6	17887824	17893952	+	Fpr2	formyl peptide receptor 2	GO:0006935:chemotaxis;GO:0042554:superoxide anion generation;GO:0006954:inflammatory response;GO:0007186:G-protein coupled receptor signaling pathway;	GO:0005886:plasma membrane;GO:0016021:integral component of membrane;	GO:0004982:N-formyl peptide receptor activity;
gene15654	-5.03177	1.48734	2.40506e-07	2.74061e-05	NC_000072.6	122952515	122969878	+	Clec4a3	C-type lectin domain family 4%2C member a3	-	-	-
gene19818	-3.80955	5.85261	2.43126e-07	2.75714e-05	NC_000073.6	139978932	139993121	-	Adam8	a disintegrin and metallopeptidase domain 8	GO:0035419:activation of MAPK activity involved in innate immune response;GO:0043524:negative regulation of neuron apoptotic process;GO:0000902:cell morphogenesis;GO:0033089:positive regulation of T cell differentiation in thymus;GO:2000418:positive regulation of eosinophil migration;GO:2000391:positive regulation of neutrophil extravasation;GO:0007160:cell-matrix adhesion;GO:2000399:negative reg…	GO:0009986:cell surface;GO:0002102:podosome;GO:0032010:phagolysosome;GO:0032127:dense core granule membrane;GO:0070820:tertiary granule;GO:0005887:integral component of plasma membrane;GO:0071133:alpha9-beta1 integrin-ADAM8 complex;GO:0042581:specific granule;	GO:0005178:integrin binding;GO:0050839:cell adhesion molecule binding;GO:0004222:metalloendopeptidase activity;GO:0008270:zinc ion binding;GO:0005509:calcium ion binding;
gene25503	-4.25019	2.79791	2.55756e-07	2.87846e-05	NC_000076.6	77907722	77969911	-	Trpm2	transient receptor potential cation channel%2C subfamily M%2C member 2	GO:0033194:response to hydroperoxide;GO:0071421:manganese ion transmembrane transport;GO:0070588:calcium ion transmembrane transport;GO:0035725:sodium ion transmembrane transport;	GO:0005886:plasma membrane;GO:0016021:integral component of membrane;	GO:0016787:hydrolase activity;GO:0005384:manganese ion transmembrane transporter activity;GO:0005216:ion channel activity;GO:0005272:sodium channel activity;GO:0005262:calcium channel activity;GO:0047631:ADP-ribose diphosphatase activity;
gene17228	-8.82157	0.794741	2.57175e-07	2.87846e-05	NC_000073.6	26307192	26315088	+	Cyp2a4	cytochrome P450%2C family 2%2C subfamily a%2C polypeptide 4	-	GO:0005789:endoplasmic reticulum membrane;	GO:0009055:electron carrier activity;GO:0005506:iron ion binding;GO:0020037:heme binding;GO:0019825:oxygen binding;GO:0070330:aromatase activity;
gene6857	-4.84454	1.70303	2.58536e-07	2.87846e-05	NC_000069.6	63295224	63383713	+	Mme	membrane metallo endopeptidase	GO:0090399:replicative senescence;GO:0071345:cellular response to cytokine stimulus;GO:0019233:sensory perception of pain;GO:0071493:cellular response to UV-B;GO:0071492:cellular response to UV-A;GO:0006508:proteolysis;GO:0046449:creatinine metabolic process;GO:0050435:beta-amyloid metabolic process;GO:0001822:kidney development;	GO:0030424:axon;GO:0016021:integral component of membrane;GO:0030425:dendrite;GO:0005903:brush border;GO:0008021:synaptic vesicle;GO:0044306:neuron projection terminus;GO:0005886:plasma membrane;	GO:0042277:peptide binding;GO:0008270:zinc ion binding;GO:0004222:metalloendopeptidase activity;
gene9138	-4.26766	2.70022	2.58705e-07	2.87846e-05	NC_000070.6	55527137	55532475	-	Klf4	Kruppel-like factor 4 (gut)	GO:0048662:negative regulation of smooth muscle cell proliferation;GO:0071407:cellular response to organic cyclic compound;GO:0014067:negative regulation of phosphatidylinositol 3-kinase signaling;GO:0034115:negative regulation of heterotypic cell-cell adhesion;GO:0045415:negative regulation of interleukin-8 biosynthetic process;GO:0090051:negative regulation of cell migration involved in sprouti…	GO:0000790:nuclear chromatin;GO:0005667:transcription factor complex;GO:0005730:nucleolus;	GO:0003690:double-stranded DNA binding;GO:0001190:RNA polymerase II transcription factor binding transcription factor activity involved in positive regulation of transcription;GO:0035014:phosphatidylinositol 3-kinase regulator activity;GO:0001085:RNA polymerase II transcription factor binding;GO:0001077:RNA polymerase II core promoter proximal region sequence-specific DNA binding transcription fa…
gene38175	4.49247	2.64116	2.61665e-07	2.89773e-05	NC_000082.6	56724609	56796021	-	Adgrg7	adhesion G protein-coupled receptor G7	GO:0007218:neuropeptide signaling pathway;	GO:0016021:integral component of membrane;GO:0005886:plasma membrane;	GO:0004930:G-protein coupled receptor activity;
gene8912	-5.29086	1.19066	2.84279e-07	3.13344e-05	NC_000070.6	43266714	43373831	+	Atp8b5	ATPase%2C class I%2C type 8B%2C member 5	GO:0015914:phospholipid transport;GO:0007030:Golgi organization;GO:0006812:cation transport;	GO:0016021:integral component of membrane;GO:0001669:acrosomal vesicle;	GO:0019829:cation-transporting ATPase activity;GO:0005524:ATP binding;GO:0000287:magnesium ion binding;GO:0004012:phospholipid-translocating ATPase activity;
gene23288	-8.79127	0.765468	2.97358e-07	3.24804e-05	NC_000075.6	59679462	59718871	+	Gramd2	GRAM domain containing 2	-	GO:0016021:integral component of membrane;	-
gene11173	4.45641	2.3975	2.9743e-07	3.24804e-05	NC_000071.6	9266123	9481827	+	9330182L06Rik	RIKEN cDNA 9330182L06 gene	-	GO:0016021:integral component of membrane;	-
gene27144	-3.99099	3.43153	3.11693e-07	3.38812e-05	NC_000077.6	46325148	46389515	-	Itk	IL2 inducible T cell kinase	GO:0006468:protein phosphorylation;GO:0035556:intracellular signal transduction;GO:0032609:interferon-gamma production;GO:0001865:NK T cell differentiation;GO:0007202:activation of phospholipase C activity;GO:0002250:adaptive immune response;GO:0050852:T cell receptor signaling pathway;GO:0032633:interleukin-4 production;	GO:0005737:cytoplasm;	GO:0046872:metal ion binding;GO:0005543:phospholipid binding;GO:0005524:ATP binding;GO:0005515:protein binding;GO:0004715:non-membrane spanning protein tyrosine kinase activity;
gene13976	-4.25172	2.56108	3.14849e-07	3.40672e-05	NC_000072.6	34598496	34775469	+	Cald1	caldesmon 1	GO:0051017:actin filament bundle assembly;GO:0006940:regulation of smooth muscle contraction;GO:0032092:positive regulation of protein binding;	GO:0043025:neuronal cell body;GO:0005884:actin filament;GO:0014069:postsynaptic density;GO:0016020:membrane;GO:0030478:actin cap;	GO:0003779:actin binding;
gene17790	-5.26744	1.16831	3.18927e-07	3.41629e-05	NC_000073.6	43651070	43660176	-	Siglece	sialic acid binding Ig-like lectin E	GO:0007165:signal transduction;GO:0007155:cell adhesion;	GO:0016021:integral component of membrane;	GO:0048029:monosaccharide binding;GO:0004872:receptor activity;GO:0005057:receptor signaling protein activity;
gene12012	-4.99335	1.45061	3.20078e-07	3.41629e-05	NC_000071.6	75151400	75198211	+	Pdgfra	platelet derived growth factor receptor%2C alpha polypeptide	GO:0023019:signal transduction involved in regulation of gene expression;GO:0007204:positive regulation of cytosolic calcium ion concentration;GO:0048146:positive regulation of fibroblast proliferation;GO:0001701:in utero embryonic development;GO:0050920:regulation of chemotaxis;GO:0070374:positive regulation of ERK1 and ERK2 cascade;GO:0048010:vascular endothelial growth factor receptor signalin…	GO:0005737:cytoplasm;GO:0005887:integral component of plasma membrane;GO:0009897:external side of plasma membrane;GO:0005634:nucleus;	GO:0042803:protein homodimerization activity;GO:0043548:phosphatidylinositol 3-kinase binding;GO:0048407:platelet-derived growth factor binding;GO:0038085:vascular endothelial growth factor binding;GO:0005161:platelet-derived growth factor receptor binding;GO:0005524:ATP binding;GO:0005018:platelet-derived growth factor alpha-receptor activity;GO:0005021:vascular endothelial growth factor-activat…
gene8283	-4.99335	1.45061	3.20078e-07	3.41629e-05	NC_000069.6	145646971	145649985	-	Cyr61	cysteine rich protein 61	GO:0043065:positive regulation of apoptotic process;GO:2000304:positive regulation of ceramide biosynthetic process;GO:0060710:chorio-allantoic fusion;GO:0045669:positive regulation of osteoblast differentiation;GO:0001558:regulation of cell growth;GO:0010518:positive regulation of phospholipase activity;GO:0030513:positive regulation of BMP signaling pathway;GO:0045766:positive regulation of ang…	GO:0005578:proteinaceous extracellular matrix;	GO:0008201:heparin binding;GO:0005178:integrin binding;GO:0050840:extracellular matrix binding;GO:0005520:insulin-like growth factor binding;
gene6326	-4.81141	1.67136	3.31312e-07	3.52027e-05	NC_000069.6	15295103	15332310	-	Gm9733	predicted gene 9733	-	-	-
gene38895	6.00707	1.49523	3.8906e-07	4.11532e-05	NC_000083.6	15367354	15376048	-	Dll1	delta-like 1 (Drosophila)	GO:0007386:compartment pattern specification;GO:0045638:negative regulation of myeloid cell differentiation;GO:0007267:cell-cell signaling;GO:0001757:somite specification;GO:0045747:positive regulation of Notch signaling pathway;GO:0001947:heart looping;GO:0009912:auditory receptor cell fate commitment;GO:0042472:inner ear morphogenesis;GO:0070986:left/right axis specification;GO:0042475:odontoge…	GO:0016021:integral component of membrane;GO:0031410:cytoplasmic vesicle;GO:0005886:plasma membrane;	GO:0005509:calcium ion binding;GO:0005112:Notch binding;
gene10362	-4.24259	2.41683	3.96001e-07	4.15602e-05	NC_000070.6	132974095	133001893	+	Fgr	FGR proto-oncogene%2C Src family tyrosine kinase	GO:0008360:regulation of cell shape;GO:0014068:positive regulation of phosphatidylinositol 3-kinase signaling;GO:0045859:regulation of protein kinase activity;GO:0050715:positive regulation of cytokine secretion;GO:0007229:integrin-mediated signaling pathway;GO:0046777:protein autophosphorylation;GO:0045088:regulation of innate immune response;GO:0018108:peptidyl-tyrosine phosphorylation;GO:00435…	GO:0032587:ruffle membrane;GO:0005758:mitochondrial intermembrane space;GO:0015629:actin cytoskeleton;GO:0005743:mitochondrial inner membrane;GO:0005829:cytosol;	GO:0004715:non-membrane spanning protein tyrosine kinase activity;GO:0019901:protein kinase binding;GO:0001784:phosphotyrosine binding;GO:0034988:Fc-gamma receptor I complex binding;GO:0005524:ATP binding;
gene21396	4.03248	3.36193	3.96432e-07	4.15602e-05	NC_000074.6	87661810	87959595	-	Zfp423	zinc finger protein 423	GO:0007219:Notch signaling pathway;GO:0007399:nervous system development;GO:0030154:cell differentiation;GO:0030513:positive regulation of BMP signaling pathway;GO:0045892:negative regulation of transcription, DNA-templated;GO:0045893:positive regulation of transcription, DNA-templated;	GO:0005634:nucleus;	GO:0008270:zinc ion binding;GO:0043565:sequence-specific DNA binding;GO:0046982:protein heterodimerization activity;GO:0042803:protein homodimerization activity;
gene4937	-8.72867	0.705143	4.00132e-07	4.15784e-05	NC_000068.7	122636968	122641085	+	AA467197	expressed sequence AA467197	-	GO:0005634:nucleus;GO:0005739:mitochondrion;	-
gene21207	8.70948	0.856265	4.00132e-07	4.15784e-05	NC_000074.6	79965850	80058069	-	Hhip	Hedgehog-interacting protein	GO:0045879:negative regulation of smoothened signaling pathway;GO:0048705:skeletal system morphogenesis;GO:0060441:epithelial tube branching involved in lung morphogenesis;GO:0040036:regulation of fibroblast growth factor receptor signaling pathway;GO:0016525:negative regulation of angiogenesis;GO:0009953:dorsal/ventral pattern formation;GO:0005975:carbohydrate metabolic process;GO:0007405:neurob…	GO:0009986:cell surface;GO:0005576:extracellular region;GO:0005887:integral component of plasma membrane;	GO:0048038:quinone binding;GO:0016901:oxidoreductase activity, acting on the CH-OH group of donors, quinone or similar compound as acceptor;GO:0008270:zinc ion binding;GO:0097108:hedgehog family protein binding;
gene10512	3.75747	5.20014	4.38697e-07	4.53859e-05	NC_000070.6	137468764	137570630	+	Hspg2	perlecan (heparan sulfate proteoglycan 2)	-	-	-
gene7206	-3.92225	3.42561	4.60963e-07	4.74812e-05	NC_000069.6	89136129	89146600	+	Pklr	pyruvate kinase liver and red blood cell	-	-	-
gene35418	-3.85146	3.88372	5.12163e-07	5.25256e-05	NC_000080.6	99298691	99313412	+	Klf5	Kruppel-like factor 5	GO:0001525:angiogenesis;GO:0030033:microvillus assembly;GO:0035914:skeletal muscle cell differentiation;GO:0045893:positive regulation of transcription, DNA-templated;	GO:0005634:nucleus;	GO:0008270:zinc ion binding;GO:0003677:DNA binding;GO:0005515:protein binding;GO:0003700:sequence-specific DNA binding transcription factor activity;
gene38313	4.48157	2.17381	5.23801e-07	5.34184e-05	NC_000082.6	73891976	75447302	-	Robo2	roundabout guidance receptor 2	GO:0007156:homophilic cell adhesion via plasma membrane adhesion molecules;GO:0001657:ureteric bud development;GO:0001656:metanephros development;GO:0016199:axon midline choice point recognition;GO:0050925:negative regulation of negative chemotaxis;GO:0050772:positive regulation of axonogenesis;GO:0021891:olfactory bulb interneuron development;GO:0031290:retinal ganglion cell axon guidance;	GO:0016021:integral component of membrane;GO:0009986:cell surface;GO:0030673:axolemma;	GO:0008046:axon guidance receptor activity;GO:0042802:identical protein binding;GO:0046982:protein heterodimerization activity;
gene30665	-4.51709	1.95558	5.25397e-07	5.34184e-05	NC_000078.6	90724552	90739037	-	Dio2	deiodinase%2C iodothyronine%2C type II	GO:0042404:thyroid hormone catabolic process;GO:0055114:oxidation-reduction process;GO:0042446:hormone biosynthetic process;GO:0009409:response to cold;GO:0070460:thyroid-stimulating hormone secretion;GO:0006590:thyroid hormone generation;	GO:0016021:integral component of membrane;	GO:0004800:thyroxine 5'-deiodinase activity;GO:0031625:ubiquitin protein ligase binding;
gene34242	-8.69633	0.674043	5.43348e-07	5.50064e-05	NC_000080.6	43818765	43819639	-	Ear1	eosinophil-associated%2C ribonuclease A family%2C member 1	GO:0048666:neuron development;GO:0000122:negative regulation of transcription from RNA polymerase II promoter;GO:0050965:detection of temperature stimulus involved in sensory perception of pain;GO:0043401:steroid hormone mediated signaling pathway;GO:0006935:chemotaxis;GO:0043153:entrainment of circadian clock by photoperiod;	GO:0005737:cytoplasm;GO:0005634:nucleus;	GO:0004522:ribonuclease A activity;GO:0005515:protein binding;GO:0008270:zinc ion binding;GO:0003707:steroid hormone receptor activity;GO:0004879:ligand-activated sequence-specific DNA binding RNA polymerase II transcription factor activity;GO:0043565:sequence-specific DNA binding;
gene3042	-4.15684	2.47136	5.60297e-07	5.64799e-05	NC_000068.7	24186476	24193567	+	Il1f9	interleukin 1 family%2C member 9	GO:0006954:inflammatory response;GO:0032755:positive regulation of interleukin-6 production;	GO:0005615:extracellular space;	GO:0005125:cytokine activity;GO:0005149:interleukin-1 receptor binding;
gene4419	-4.08066	2.74348	6.24535e-07	6.26874e-05	NC_000068.7	91457471	91513901	+	Lrp4	low density lipoprotein receptor-related protein 4	GO:0042733:embryonic digit morphogenesis;GO:0001822:kidney development;GO:0090090:negative regulation of canonical Wnt signaling pathway;GO:0051124:synaptic growth at neuromuscular junction;GO:0030279:negative regulation of ossification;GO:0001942:hair follicle development;GO:0003050:regulation of systemic arterial blood pressure by atrial natriuretic peptide;GO:0007565:female pregnancy;GO:000193…	GO:0016023:cytoplasmic membrane-bounded vesicle;GO:0005576:extracellular region;GO:0009986:cell surface;GO:0005887:integral component of plasma membrane;	GO:0004252:serine-type endopeptidase activity;GO:0030971:receptor tyrosine kinase binding;GO:0005509:calcium ion binding;GO:0070008:serine-type exopeptidase activity;GO:0005044:scavenger receptor activity;GO:0042803:protein homodimerization activity;
gene21266	-3.7055	4.87997	6.32793e-07	6.32471e-05	NC_000074.6	83723251	83741311	-	Adgre5	adhesion G protein-coupled receptor E5	GO:0007155:cell adhesion;GO:0007218:neuropeptide signaling pathway;	GO:0005886:plasma membrane;GO:0016021:integral component of membrane;	GO:0004930:G-protein coupled receptor activity;GO:0005509:calcium ion binding;
gene32090	-5.14428	1.05127	6.54689e-07	6.51595e-05	NC_000079.6	33484790	33496002	+	Serpinb9g	serine (or cysteine) peptidase inhibitor%2C clade B%2C member 9g	GO:0010951:negative regulation of endopeptidase activity;GO:0030162:regulation of proteolysis;	GO:0005737:cytoplasm;	GO:0004867:serine-type endopeptidase inhibitor activity;
gene12541	-4.32873	2.18203	7.37293e-07	7.30726e-05	NC_000071.6	108669878	108678096	-	Slc26a1	solute carrier family 26 (sulfate transporter)%2C member 1	GO:0008272:sulfate transport;GO:0034220:ion transmembrane transport;GO:0019532:oxalate transport;GO:0006821:chloride transport;	GO:0016021:integral component of membrane;	GO:0015108:chloride transmembrane transporter activity;GO:0019531:oxalate transmembrane transporter activity;GO:0008271:secondary active sulfate transmembrane transporter activity;
gene24365	-3.8413	3.29121	7.46463e-07	7.36719e-05	NC_000075.6	119937606	119967795	+	Ttc21a	tetratricopeptide repeat domain 21A	-	-	-
gene24480	-3.60405	6.0964	7.79539e-07	7.66157e-05	NC_000075.6	124101918	124109140	+	Ccr2	chemokine (C-C motif) receptor 2	GO:0002246:wound healing involved in inflammatory response;GO:0007204:positive regulation of cytosolic calcium ion concentration;GO:0010574:regulation of vascular endothelial growth factor production;GO:0016525:negative regulation of angiogenesis;GO:2000451:positive regulation of CD8-positive, alpha-beta T cell extravasation;GO:0032729:positive regulation of interferon-gamma production;GO:0032743…	GO:0005829:cytosol;GO:0043204:perikaryon;GO:0005887:integral component of plasma membrane;GO:0048471:perinuclear region of cytoplasm;GO:0030425:dendrite;	GO:0035715:chemokine (C-C motif) ligand 2 binding;GO:0042803:protein homodimerization activity;GO:0035717:chemokine (C-C motif) ligand 7 binding;GO:0035716:chemokine (C-C motif) ligand 12 binding;GO:0016493:C-C chemokine receptor activity;GO:0031727:CCR2 chemokine receptor binding;
gene26726	-3.91897	2.95118	7.9918e-07	7.82202e-05	NC_000077.6	8431652	8664737	-	Tns3	tensin 3	GO:0048286:lung alveolus development;GO:0008284:positive regulation of cell proliferation;GO:0016477:cell migration;	GO:0030054:cell junction;	GO:0046872:metal ion binding;
gene47414	-5.09192	1.00174	8.42045e-07	8.17373e-05	NT_187023.1	1708234	1728812	+	Pef1	penta-EF hand domain containing 1	GO:0051592:response to calcium ion;	GO:0016020:membrane;GO:0005737:cytoplasm;	GO:0046982:protein heterodimerization activity;GO:0005509:calcium ion binding;
gene47604	-5.09192	1.00174	8.42045e-07	8.17373e-05	NT_187026.1	448640	456524	-	Alox15	arachidonate 15-lipoxygenase	-	-	-
gene15861	-3.56468	7.67643	8.57732e-07	8.29188e-05	NC_000072.6	129349785	129365303	+	Clec12a	C-type lectin domain family 12%2C member a	GO:0050776:regulation of immune response;	GO:0016021:integral component of membrane;GO:0009986:cell surface;GO:0005886:plasma membrane;	GO:0019903:protein phosphatase binding;GO:0030246:carbohydrate binding;
gene999	-8.59471	0.576671	8.75702e-07	8.4036e-05	NC_000067.6	82233105	82291439	-	Irs1	insulin receptor substrate 1	GO:0010468:regulation of gene expression;GO:0002053:positive regulation of mesenchymal cell proliferation;GO:0090275:negative regulation of somatostatin secretion;GO:0043491:protein kinase B signaling;GO:0046676:negative regulation of insulin secretion;GO:0070094:positive regulation of glucagon secretion;GO:0045725:positive regulation of glycogen biosynthetic process;GO:0043552:positive regulatio…	GO:0005901:caveola;GO:0005829:cytosol;GO:0005634:nucleus;GO:0005899:insulin receptor complex;	GO:0004871:signal transducer activity;GO:0005080:protein kinase C binding;GO:0043548:phosphatidylinositol 3-kinase binding;GO:0005543:phospholipid binding;GO:0042169:SH2 domain binding;GO:0005159:insulin-like growth factor receptor binding;GO:0005158:insulin receptor binding;GO:0005068:transmembrane receptor protein tyrosine kinase adaptor activity;
gene47507	-4.35392	2.01744	8.76414e-07	8.4036e-05	NT_166299.2	2219753	2369399	+	Casz1	castor zinc finger 1	GO:0006355:regulation of transcription, DNA-templated;	GO:0005634:nucleus;	GO:0003677:DNA binding;GO:0008270:zinc ion binding;
gene23437	-4.07617	2.39538	8.83106e-07	8.40905e-05	NC_000075.6	66158226	66272242	+	Dapk2	death-associated protein kinase 2	GO:0006468:protein phosphorylation;GO:0043276:anoikis;	GO:0031410:cytoplasmic vesicle;	GO:0005516:calmodulin binding;GO:0004674:protein serine/threonine kinase activity;GO:0042802:identical protein binding;GO:0005524:ATP binding;
gene18494	-4.10418	2.28627	8.84113e-07	8.40905e-05	NC_000073.6	81600481	81706925	-	Homer2	homer scaffolding protein 2	GO:0035584:calcium-mediated signaling using intracellular calcium source;GO:0008277:regulation of G-protein coupled receptor protein signaling pathway;GO:0048875:chemical homeostasis within a tissue;GO:0048148:behavioral response to cocaine;GO:0007216:G-protein coupled glutamate receptor signaling pathway;	GO:0030054:cell junction;GO:0045211:postsynaptic membrane;GO:0043025:neuronal cell body;GO:0005737:cytoplasm;GO:0045177:apical part of cell;GO:0014069:postsynaptic density;GO:0005886:plasma membrane;	GO:0003779:actin binding;GO:0035256:G-protein coupled glutamate receptor binding;GO:0019904:protein domain specific binding;GO:0046982:protein heterodimerization activity;GO:0030160:GKAP/Homer scaffold activity;GO:0042803:protein homodimerization activity;
gene593	-5.97141	0.954889	9.57264e-07	9.06825e-05	NC_000067.6	54473000	54557684	-	Pgap1	post-GPI attachment to proteins 1	GO:0009948:anterior/posterior axis specification;GO:0090305:nucleic acid phosphodiester bond hydrolysis;GO:0006506:GPI anchor biosynthetic process;GO:0009880:embryonic pattern specification;GO:0021871:forebrain regionalization;GO:0060322:head development;GO:0007605:sensory perception of sound;GO:0006886:intracellular protein transport;GO:0015798:myo-inositol transport;	GO:0016021:integral component of membrane;GO:0031227:intrinsic component of endoplasmic reticulum membrane;	GO:0004518:nuclease activity;GO:0042578:phosphoric ester hydrolase activity;
gene820	-3.58126	5.53758	1.01549e-06	9.58133e-05	NC_000067.6	71585473	71653234	-	Fn1	fibronectin 1	GO:0001525:angiogenesis;GO:0010952:positive regulation of peptidase activity;GO:0008360:regulation of cell shape;GO:0071347:cellular response to interleukin-1;GO:0007161:calcium-independent cell-matrix adhesion;GO:0043066:negative regulation of apoptotic process;GO:0030198:extracellular matrix organization;GO:0034446:substrate adhesion-dependent cell spreading;GO:0007044:cell-substrate junction a…	GO:0005604:basement membrane;GO:0005793:endoplasmic reticulum-Golgi intermediate compartment;GO:0005577:fibrinogen complex;GO:0016324:apical plasma membrane;	GO:0016504:peptidase activator activity;GO:0045340:mercury ion binding;GO:0008201:heparin binding;GO:0002020:protease binding;
gene39226	-8.55917	0.542756	1.03208e-06	9.69906e-05	NC_000083.6	25308646	25311876	+	Prss28	protease%2C serine 28	GO:0007566:embryo implantation;GO:0006508:proteolysis;	GO:0005576:extracellular region;	GO:0004252:serine-type endopeptidase activity;
gene28483	3.6265	4.92885	1.03686e-06	9.70537e-05	NC_000077.6	94557102	94601890	-	Acsf2	acyl-CoA synthetase family member 2	GO:0006631:fatty acid metabolic process;	GO:0005739:mitochondrion;	GO:0016874:ligase activity;GO:0005524:ATP binding;
gene11278	4.03037	2.7067	1.08168e-06	0.000100848	NC_000071.6	18265135	18360413	-	Gnai1	guanine nucleotide binding protein (G protein)%2C alpha inhibiting 1	-	-	-
gene36556	3.83387	3.42024	1.13034e-06	0.00010497	NC_000081.6	78842647	78850902	+	Cdc42ep1	CDC42 effector protein (Rho GTPase binding) 1	GO:0008360:regulation of cell shape;GO:0007266:Rho protein signal transduction;GO:0031274:positive regulation of pseudopodium assembly;	GO:0012505:endomembrane system;GO:0005794:Golgi apparatus;GO:0005886:plasma membrane;GO:0015629:actin cytoskeleton;	GO:0005515:protein binding;
gene15867	-3.6239	4.47809	1.14043e-06	0.000105492	NC_000072.6	129461591	129472779	-	Clec7a	C-type lectin domain family 7%2C member a	GO:0006910:phagocytosis, recognition;GO:0016337:single organismal cell-cell adhesion;GO:0006954:inflammatory response;GO:0050766:positive regulation of phagocytosis;GO:0032760:positive regulation of tumor necrosis factor production;GO:0001879:detection of yeast;GO:0002366:leukocyte activation involved in immune response;GO:0006911:phagocytosis, engulfment;GO:0002752:cell surface pattern recogniti…	GO:0009897:external side of plasma membrane;GO:0016021:integral component of membrane;	GO:0046872:metal ion binding;GO:0001846:opsonin binding;GO:0001872:(1->3)-beta-D-glucan binding;GO:0001874:(1->3)-beta-D-glucan receptor activity;
gene11770	4.3442	2.04851	1.14527e-06	0.000105526	NC_000071.6	47983102	48307735	+	Slit2	slit homolog 2 (Drosophila)	GO:0043065:positive regulation of apoptotic process;GO:0021836:chemorepulsion involved in postnatal olfactory bulb interneuron migration;GO:0051058:negative regulation of small GTPase mediated signal transduction;GO:0050728:negative regulation of inflammatory response;GO:0001701:in utero embryonic development;GO:0043116:negative regulation of vascular permeability;GO:0010593:negative regulation o…	GO:0009986:cell surface;GO:0005615:extracellular space;GO:0005886:plasma membrane;GO:0005737:cytoplasm;	GO:0042803:protein homodimerization activity;GO:0045499:chemorepellent activity;GO:0008201:heparin binding;GO:0043395:heparan sulfate proteoglycan binding;GO:0048495:Roundabout binding;GO:0005095:GTPase inhibitor activity;GO:0005509:calcium ion binding;GO:0043237:laminin-1 binding;
gene44766	3.78452	3.29937	1.23781e-06	0.000113608	NC_000086.7	112600526	112635070	+	Zfp711	zinc finger protein 711	GO:0045893:positive regulation of transcription, DNA-templated;	GO:0005634:nucleus;	GO:0008270:zinc ion binding;GO:0043565:sequence-specific DNA binding;
gene499	-5.00962	0.924232	1.24339e-06	0.000113679	NC_000067.6	45311538	45349706	+	Col3a1	collagen%2C type III%2C alpha 1	GO:0042060:wound healing;GO:0009314:response to radiation;GO:0018149:peptide cross-linking;GO:0048565:digestive tract development;GO:0007229:integrin-mediated signaling pathway;GO:0050777:negative regulation of immune response;GO:0007507:heart development;GO:0007160:cell-matrix adhesion;GO:0043588:skin development;GO:0030199:collagen fibril organization;GO:0007179:transforming growth factor beta …	GO:0005586:collagen type III trimer;GO:0005615:extracellular space;	GO:0046872:metal ion binding;GO:0046332:SMAD binding;GO:0048407:platelet-derived growth factor binding;GO:0005178:integrin binding;GO:0005201:extracellular matrix structural constituent;
gene14355	3.55324	5.38756	1.26093e-06	0.000114837	NC_000072.6	48833811	48845949	-	Tmem176b	transmembrane protein 176B	GO:2001199:negative regulation of dendritic cell differentiation;	GO:0031965:nuclear membrane;GO:0016021:integral component of membrane;GO:0005634:nucleus;	GO:0005515:protein binding;
gene26681	5.09304	1.52575	1.2667e-06	0.000114919	NC_000077.6	5900816	5950081	-	Gck	glucokinase	GO:0032024:positive regulation of insulin secretion;GO:0046835:carbohydrate phosphorylation;GO:0032811:negative regulation of epinephrine secretion;GO:0051156:glucose 6-phosphate metabolic process;GO:0007204:positive regulation of cytosolic calcium ion concentration;GO:0006739:NADP metabolic process;GO:0019932:second-messenger-mediated signaling;GO:0001678:cellular glucose homeostasis;GO:0045725:…	GO:0005884:actin filament;GO:0005829:cytosol;GO:0005654:nucleoplasm;GO:0005739:mitochondrion;GO:0030141:secretory granule;GO:0044448:cell cortex part;	GO:0000287:magnesium ion binding;GO:0004340:glucokinase activity;GO:0019158:mannokinase activity;GO:0005536:glucose binding;GO:0005524:ATP binding;GO:0019903:protein phosphatase binding;GO:0008865:fructokinase activity;GO:0043531:ADP binding;
gene25166	3.71782	3.75537	1.34059e-06	0.000121156	NC_000076.6	59422960	59441779	-	Oit3	oncoprotein induced transcript 3	-	GO:0005635:nuclear envelope;	GO:0005515:protein binding;
gene16276	-3.98297	2.4318	1.37209e-06	0.00012353	NC_000073.6	3731626	3739949	-	Pira1	paired-Ig-like receptor A1	-	-	-
gene38392	5.07812	1.51216	1.39446e-06	0.000125067	NC_000082.6	85452858	85550905	-	Cyyr1	cysteine and tyrosine-rich protein 1	-	GO:0016021:integral component of membrane;	-
gene27394	3.48627	6.64472	1.51319e-06	0.000135202	NC_000077.6	55394159	55420080	-	Sparc	secreted acidic cysteine rich glycoprotein	GO:0042060:wound healing;GO:0071363:cellular response to growth factor stimulus;GO:0030324:lung development;GO:0001503:ossification;GO:0033591:response to L-ascorbic acid;GO:0045471:response to ethanol;GO:0007507:heart development;GO:0043434:response to peptide hormone;GO:0051384:response to glucocorticoid;GO:0048839:inner ear development;GO:0009629:response to gravity;GO:0042127:regulation of ce…	GO:0031988:membrane-bounded vesicle;GO:0005604:basement membrane;GO:0005615:extracellular space;GO:0005737:cytoplasm;GO:0005634:nucleus;	GO:0005509:calcium ion binding;GO:0050840:extracellular matrix binding;
gene19465	4.44845	1.84507	1.57179e-06	0.000139907	NC_000073.6	123462294	123468003	+	Aqp8	aquaporin 8	GO:0055085:transmembrane transport;GO:0071320:cellular response to cAMP;GO:0015722:canalicular bile acid transport;GO:0006833:water transport;	GO:0043231:intracellular membrane-bounded organelle;GO:0046691:intracellular canaliculus;GO:0005887:integral component of plasma membrane;	GO:0015250:water channel activity;
gene45200	-5.88752	0.874749	1.62639e-06	0.000144223	NC_000086.7	150547417	150570622	+	Alas2	aminolevulinic acid synthase 2%2C erythroid	GO:0001666:response to hypoxia;GO:0006783:heme biosynthetic process;GO:0006879:cellular iron ion homeostasis;GO:0030218:erythrocyte differentiation;GO:0042541:hemoglobin biosynthetic process;	GO:0005743:mitochondrial inner membrane;GO:0005759:mitochondrial matrix;	GO:0016594:glycine binding;GO:0003870:5-aminolevulinate synthase activity;GO:0050662:coenzyme binding;GO:0030170:pyridoxal phosphate binding;
gene7793	-3.48227	5.7446	1.64922e-06	0.000145699	NC_000069.6	107741048	107760469	-	Csf1	colony stimulating factor 1 (macrophage)	GO:0010628:positive regulation of gene expression;GO:0002158:osteoclast proliferation;GO:0030278:regulation of ossification;GO:0048873:homeostasis of number of cells within a tissue;GO:0003006:developmental process involved in reproduction;GO:0010744:positive regulation of macrophage derived foam cell differentiation;GO:0040018:positive regulation of multicellular organism growth;GO:0045657:posit…	GO:0005615:extracellular space;GO:0016021:integral component of membrane;GO:0043235:receptor complex;GO:0048471:perinuclear region of cytoplasm;GO:0005886:plasma membrane;	GO:0005157:macrophage colony-stimulating factor receptor binding;GO:0008083:growth factor activity;GO:0005125:cytokine activity;GO:0042803:protein homodimerization activity;
gene10000	-3.58524	3.92526	1.66649e-06	0.000146336	NC_000070.6	119175457	119190017	-	Ermap	erythroblast membrane-associated protein	-	GO:0016021:integral component of membrane;GO:0031410:cytoplasmic vesicle;GO:0005886:plasma membrane;	-
gene717	3.4939	5.60494	1.66883e-06	0.000146336	NC_000067.6	62703317	62818692	+	Nrp2	neuropilin 2	GO:0007411:axon guidance;GO:0001525:angiogenesis;GO:0038084:vascular endothelial growth factor signaling pathway;GO:0050919:negative chemotaxis;GO:0007507:heart development;GO:0007155:cell adhesion;GO:0001755:neural crest cell migration;	GO:0030424:axon;GO:0016021:integral component of membrane;GO:0005886:plasma membrane;	GO:0046872:metal ion binding;GO:0017154:semaphorin receptor activity;GO:0005021:vascular endothelial growth factor-activated receptor activity;GO:0005515:protein binding;GO:0008201:heparin binding;
gene2296	3.75742	3.3504	1.74422e-06	0.00015238	NC_000067.6	173331886	173333503	-	Ackr1	atypical chemokine receptor 1 (Duffy blood group)	GO:0006954:inflammatory response;GO:0032642:regulation of chemokine production;GO:0007186:G-protein coupled receptor signaling pathway;	GO:0016021:integral component of membrane;	GO:0004930:G-protein coupled receptor activity;GO:0019957:C-C chemokine binding;
gene43089	5.00107	1.4422	2.06744e-06	0.000179545	NC_000085.6	58235581	58455946	-	Gfra1	glial cell line derived neurotrophic factor family receptor alpha 1	GO:0016477:cell migration;GO:0031175:neuron projection development;GO:0007169:transmembrane receptor protein tyrosine kinase signaling pathway;GO:0009653:anatomical structure morphogenesis;	GO:0019898:extrinsic component of membrane;GO:0043235:receptor complex;GO:0030424:axon;GO:0009897:external side of plasma membrane;GO:0005615:extracellular space;GO:0043025:neuronal cell body;GO:0031225:anchored component of membrane;	GO:0004872:receptor activity;GO:0005178:integrin binding;
gene836	-3.91009	2.3637	2.07038e-06	0.000179545	NC_000067.6	72159233	72212307	-	Mreg	melanoregulin	GO:0030318:melanocyte differentiation;GO:0042640:anagen;	GO:0005886:plasma membrane;	-
gene35178	-4.92235	0.842478	2.14312e-06	0.000185172	NC_000080.6	70554056	70573548	+	Hr	hairless	GO:0051291:protein heterooligomerization;GO:0043433:negative regulation of sequence-specific DNA binding transcription factor activity;GO:0045892:negative regulation of transcription, DNA-templated;	GO:0016604:nuclear body;GO:0000118:histone deacetylase complex;	GO:0046872:metal ion binding;GO:0003677:DNA binding;GO:0003714:transcription corepressor activity;GO:0046966:thyroid hormone receptor binding;GO:0042826:histone deacetylase binding;GO:0042809:vitamin D receptor binding;
gene5737	-3.44658	5.19497	2.25441e-06	0.000194077	NC_000068.7	164354070	164356507	-	Slpi	secretory leukocyte peptidase inhibitor	GO:0010466:negative regulation of peptidase activity;GO:0045071:negative regulation of viral genome replication;GO:0032091:negative regulation of protein binding;GO:0006508:proteolysis;	GO:0005576:extracellular region;	GO:0008233:peptidase activity;GO:0004867:serine-type endopeptidase inhibitor activity;GO:0019899:enzyme binding;
gene7285	-3.47788	4.55591	2.27494e-06	0.000195132	NC_000069.6	90612894	90614414	+	S100a6	S100 calcium binding protein A6 (calcyclin)	-	-	-
gene11275	-3.8455	2.62171	2.28487e-06	0.000195274	NC_000071.6	17781690	17888959	-	Cd36	CD36 antigen	GO:0032755:positive regulation of interleukin-6 production;GO:0006641:triglyceride metabolic process;GO:0071447:cellular response to hydroperoxide;GO:0032735:positive regulation of interleukin-12 production;GO:0016525:negative regulation of angiogenesis;GO:0050830:defense response to Gram-positive bacterium;GO:0019395:fatty acid oxidation;GO:0015911:plasma membrane long-chain fatty acid transport…	GO:0005901:caveola;GO:0005783:endoplasmic reticulum;GO:0043234:protein complex;GO:0042383:sarcolemma;GO:0016021:integral component of membrane;GO:0005794:Golgi apparatus;GO:0005739:mitochondrion;GO:0009897:external side of plasma membrane;GO:0045177:apical part of cell;	GO:0070892:lipoteichoic acid receptor activity;GO:0070053:thrombospondin receptor activity;GO:0030169:low-density lipoprotein particle binding;GO:0050431:transforming growth factor beta binding;GO:0008035:high-density lipoprotein particle binding;GO:0070538:oleic acid binding;GO:0005041:low-density lipoprotein receptor activity;
gene19611	-3.39031	8.11174	2.32597e-06	0.000198068	NC_000073.6	128062640	128118491	+	Itgam	integrin alpha M	GO:0014005:microglia development;GO:0007229:integrin-mediated signaling pathway;GO:0050798:activated T cell proliferation;GO:0007159:leukocyte cell-cell adhesion;GO:0045123:cellular extravasation;GO:0030593:neutrophil chemotaxis;	GO:0008305:integrin complex;GO:0009897:external side of plasma membrane;GO:0005634:nucleus;	GO:0043395:heparan sulfate proteoglycan binding;GO:0001846:opsonin binding;GO:0046982:protein heterodimerization activity;GO:0008201:heparin binding;GO:0046872:metal ion binding;
gene20214	-3.926	2.11957	2.39097e-06	0.000202871	NC_000074.6	13465374	13494535	-	Gas6	growth arrest specific 6	GO:0048146:positive regulation of fibroblast proliferation;GO:0040008:regulation of growth;GO:0009267:cellular response to starvation;GO:0035754:B cell chemotaxis;GO:0031589:cell-substrate adhesion;GO:0019064:fusion of virus membrane with host plasma membrane;GO:0019079:viral genome replication;GO:0050711:negative regulation of interleukin-1 secretion;GO:0035690:cellular response to drug;GO:00320…	GO:0005737:cytoplasm;GO:0005615:extracellular space;	GO:0008083:growth factor activity;GO:0030296:protein tyrosine kinase activator activity;GO:0060090:binding, bridging;GO:0030971:receptor tyrosine kinase binding;GO:0005245:voltage-gated calcium channel activity;GO:0043027:cysteine-type endopeptidase inhibitor activity involved in apoptotic process;GO:0005509:calcium ion binding;GO:0048018:receptor agonist activity;GO:0001786:phosphatidylserine bi…
gene34449	-8.4076	0.398877	2.45054e-06	0.00020644	NC_000080.6	51255261	51256112	-	Rnase2a	ribonuclease%2C RNase A family%2C 2A (liver%2C eosinophil-derived neurotoxin)	GO:0006935:chemotaxis;	-	GO:0004540:ribonuclease activity;GO:0004519:endonuclease activity;
gene38039	8.35813	0.540552	2.45054e-06	0.00020644	NC_000082.6	44240177	44333342	-	Sidt1	SID1 transmembrane family%2C member 1	GO:0033227:dsRNA transport;GO:0016246:RNA interference;	GO:0016021:integral component of membrane;	GO:0051033:RNA transmembrane transporter activity;
gene33196	4.19236	1.91104	2.67424e-06	0.000224484	NC_000079.6	96924352	96950914	+	Gcnt4	glucosaminyl (N-acetyl) transferase 4%2C core 2 (beta-1%2C6-N-acetylglucosaminyltransferase)	GO:0048729:tissue morphogenesis;GO:0060993:kidney morphogenesis;GO:0048872:homeostasis of number of cells;GO:0002121:inter-male aggressive behavior;GO:0042403:thyroid hormone metabolic process;	GO:0016021:integral component of membrane;GO:0005794:Golgi apparatus;	GO:0003829:beta-1,3-galactosyl-O-glycosyl-glycoprotein beta-1,6-N-acetylglucosaminyltransferase activity;
gene34812	-3.38114	6.40618	2.68657e-06	0.000224719	NC_000080.6	55765050	55768494	+	Ltb4r1	leukotriene B4 receptor 1	GO:0006954:inflammatory response;GO:0007186:G-protein coupled receptor signaling pathway;	GO:0005886:plasma membrane;GO:0016021:integral component of membrane;	GO:0001632:leukotriene B4 receptor activity;
gene44116	5.35408	0.90326	2.84614e-06	0.00023667	NC_000086.7	71050040	71156056	+	Mamld1	mastermind-like domain containing 1	GO:0006355:regulation of transcription, DNA-templated;	GO:0005634:nucleus;	-
gene17193	-3.37621	6.31133	2.84951e-06	0.00023667	NC_000073.6	25461702	25477625	-	Ceacam1	carcinoembryonic antigen-related cell adhesion molecule 1	GO:0043406:positive regulation of MAP kinase activity;GO:0019048:modulation by virus of host morphology or physiology;	GO:0016021:integral component of membrane;GO:0060170:ciliary membrane;GO:0009986:cell surface;	GO:0019901:protein kinase binding;
gene23000	-8.36708	0.360649	2.94065e-06	0.000243382	NC_000075.6	45929628	45936058	-	Tagln	transgelin	GO:0007010:cytoskeleton organization;GO:0007517:muscle organ development;	GO:0005737:cytoplasm;	GO:0003779:actin binding;
gene10821	-4.59192	1.07128	3.08876e-06	0.000254747	NC_000070.6	147873586	147904909	-	Mfn2	mitofusin 2	GO:0048593:camera-type eye morphogenesis;GO:0048662:negative regulation of smooth muscle cell proliferation;GO:0051646:mitochondrion localization;GO:0046580:negative regulation of Ras protein signal transduction;GO:0007050:cell cycle arrest;GO:0008053:mitochondrial fusion;GO:0001825:blastocyst formation;GO:0007006:mitochondrial membrane organization;GO:0006626:protein targeting to mitochondrion;	GO:0015630:microtubule cytoskeleton;GO:0016021:integral component of membrane;GO:0005829:cytosol;GO:0031306:intrinsic component of mitochondrial outer membrane;	GO:0051020:GTPase binding;GO:0005525:GTP binding;GO:0031625:ubiquitin protein ligase binding;GO:0003924:GTPase activity;
gene1253	-4.06833	1.93692	3.19732e-06	0.000262782	NC_000067.6	93235816	93301065	+	Sned1	sushi%2C nidogen and EGF-like domains 1	GO:0007160:cell-matrix adhesion;	GO:0005576:extracellular region;	GO:0005509:calcium ion binding;
gene2088	3.34995	6.6179	3.25094e-06	0.000266261	NC_000067.6	165592181	165634560	-	Mpzl1	myelin protein zero-like 1	GO:0007169:transmembrane receptor protein tyrosine kinase signaling pathway;GO:0007267:cell-cell signaling;	GO:0016021:integral component of membrane;GO:0005887:integral component of plasma membrane;	GO:0005198:structural molecule activity;GO:0005515:protein binding;
gene21477	-5.73586	0.73082	3.28997e-06	0.000268525	NC_000074.6	93166072	93197804	-	Ces1d	carboxylesterase 1D	GO:0009636:response to toxic substance;GO:0046464:acylglycerol catabolic process;GO:0034379:very-low-density lipoprotein particle assembly;GO:0006637:acyl-CoA metabolic process;GO:0019626:short-chain fatty acid catabolic process;	GO:0005829:cytosol;GO:0005788:endoplasmic reticulum lumen;GO:0005811:lipid particle;	GO:0080031:methyl salicylate esterase activity;GO:0030339:fatty-acyl-ethyl-ester synthase activity;GO:0050253:retinyl-palmitate esterase activity;GO:0080032:methyl jasmonate esterase activity;GO:0004771:sterol esterase activity;GO:0080030:methyl indole-3-acetate esterase activity;GO:0004806:triglyceride lipase activity;
gene22064	-3.67977	2.5602	3.42707e-06	0.000278751	NC_000074.6	123411564	123422010	+	Tubb3	tubulin%2C beta 3 class III	-	-	-
gene3930	5.61261	1.13542	3.48888e-06	0.000282803	NC_000068.7	75987026	76339145	-	Pde11a	phosphodiesterase 11A	GO:0046069:cGMP catabolic process;GO:0007165:signal transduction;GO:0006198:cAMP catabolic process;	GO:0005737:cytoplasm;GO:0043204:perikaryon;GO:0005829:cytosol;	GO:0047555:3',5'-cyclic-GMP phosphodiesterase activity;GO:0004118:cGMP-stimulated cyclic-nucleotide phosphodiesterase activity;GO:0046872:metal ion binding;GO:0030552:cAMP binding;GO:0030553:cGMP binding;
gene19001	8.29559	0.484946	3.54078e-06	0.000286027	NC_000073.6	104153013	104164816	-	Olfm5	olfactomedin 5	-	-	-
gene31123	3.404	4.83489	3.65903e-06	0.00029457	NC_000078.6	112907803	112929517	-	Jag2	jagged 2	GO:0001501:skeletal system development;GO:0007219:Notch signaling pathway;GO:0007605:sensory perception of sound;GO:0042127:regulation of cell proliferation;GO:0042981:regulation of apoptotic process;GO:0045061:thymic T cell selection;GO:0042492:gamma-delta T cell differentiation;GO:0007283:spermatogenesis;GO:0008584:male gonad development;GO:0030155:regulation of cell adhesion;GO:0030326:embryon…	GO:0048471:perinuclear region of cytoplasm;GO:0005887:integral component of plasma membrane;	GO:0008083:growth factor activity;GO:0005509:calcium ion binding;GO:0005112:Notch binding;
gene29230	-5.70351	0.700295	3.81109e-06	0.000305769	NC_000077.6	116530836	116536675	+	Sphk1	sphingosine kinase 1	GO:0006954:inflammatory response;GO:0048146:positive regulation of fibroblast proliferation;GO:0007420:brain development;GO:0042346:positive regulation of NF-kappaB import into nucleus;GO:0045766:positive regulation of angiogenesis;GO:0019371:cyclooxygenase pathway;GO:0031398:positive regulation of protein ubiquitination;GO:0032651:regulation of interleukin-1 beta production;GO:0010803:regulation…	GO:0005829:cytosol;GO:0030424:axon;GO:0005886:plasma membrane;GO:0005634:nucleus;GO:0008021:synaptic vesicle;	GO:0000287:magnesium ion binding;GO:0051721:protein phosphatase 2A binding;GO:0004143:diacylglycerol kinase activity;GO:0003677:DNA binding;GO:0005524:ATP binding;GO:0005516:calmodulin binding;GO:0017050:D-erythro-sphingosine kinase activity;GO:0008481:sphinganine kinase activity;
gene3690	-3.85778	1.90725	4.22355e-06	0.000337712	NC_000068.7	60251993	60284484	-	Cd302	CD302 antigen	GO:0006909:phagocytosis;	GO:0030175:filopodium;GO:0016021:integral component of membrane;GO:0005938:cell cortex;GO:0005902:microvillus;	GO:0030246:carbohydrate binding;
gene21880	-3.60285	2.94509	4.27544e-06	0.000340476	NC_000074.6	115703253	115706894	-	Maf	avian musculoaponeurotic fibrosarcoma oncogene homolog	GO:0045944:positive regulation of transcription from RNA polymerase II promoter;GO:0032330:regulation of chondrocyte differentiation;GO:0000122:negative regulation of transcription from RNA polymerase II promoter;GO:0048839:inner ear development;GO:0048468:cell development;GO:0070306:lens fiber cell differentiation;GO:0001816:cytokine production;	GO:0005737:cytoplasm;GO:0005634:nucleus;	GO:0003690:double-stranded DNA binding;GO:0000981:sequence-specific DNA binding RNA polymerase II transcription factor activity;GO:0043565:sequence-specific DNA binding;GO:0046982:protein heterodimerization activity;GO:0042803:protein homodimerization activity;
gene25393	3.69012	2.64996	4.28699e-06	0.000340476	NC_000076.6	75316862	75334792	+	Adora2a	adenosine A2a receptor	GO:0060134:prepulse inhibition;GO:0043524:negative regulation of neuron apoptotic process;GO:0032230:positive regulation of synaptic transmission, GABAergic;GO:0050728:negative regulation of inflammatory response;GO:0046636:negative regulation of alpha-beta T cell activation;GO:0060080:regulation of inhibitory postsynaptic membrane potential;GO:0048167:regulation of synaptic plasticity;GO:0043116…	GO:0014069:postsynaptic density;GO:0012505:endomembrane system;GO:0042734:presynaptic membrane;GO:0005882:intermediate filament;GO:0016021:integral component of membrane;GO:0048786:presynaptic active zone;GO:0045211:postsynaptic membrane;GO:0030673:axolemma;GO:0043025:neuronal cell body;GO:0032279:asymmetric synapse;	GO:0031802:type 5 metabotropic glutamate receptor binding;GO:0051393:alpha-actinin binding;GO:0001609:G-protein coupled adenosine receptor activity;GO:0046982:protein heterodimerization activity;GO:0019899:enzyme binding;
gene8106	5.2815	0.838656	4.42441e-06	0.000350211	NC_000069.6	132085243	132180304	+	Dkk2	dickkopf WNT signaling pathway inhibitor 2	GO:0090090:negative regulation of canonical Wnt signaling pathway;GO:0007275:multicellular organismal development;GO:0090263:positive regulation of canonical Wnt signaling pathway;	GO:0005615:extracellular space;	-
gene29763	-3.31331	5.53719	4.45603e-06	0.000351534	NC_000078.6	25093799	25096092	-	Id2	inhibitor of DNA binding 2	-	-	-
gene13887	-4.51264	0.997463	4.47145e-06	0.000351575	NC_000072.6	29433153	29461888	+	Flnc	filamin C%2C gamma	GO:0048747:muscle fiber development;GO:0030029:actin filament-based process;	GO:0005737:cytoplasm;GO:0042383:sarcolemma;GO:0015629:actin cytoskeleton;	GO:0003779:actin binding;GO:0030506:ankyrin binding;
gene22694	-3.46954	3.48953	4.73241e-06	0.000370857	NC_000075.6	37229149	37255738	-	Slc37a2	solute carrier family 37 (glycerol-3-phosphate transporter)%2C member 2	GO:0015794:glycerol-3-phosphate transport;GO:0006072:glycerol-3-phosphate metabolic process;GO:0006127:glycerophosphate shuttle;GO:0055085:transmembrane transport;GO:0008643:carbohydrate transport;	GO:0016021:integral component of membrane;	GO:0015169:glycerol-3-phosphate transmembrane transporter activity;
gene44090	-3.59368	2.64925	5.04195e-06	0.000393807	NC_000086.7	69360331	69872054	+	Aff2	AF4/FMR2 family%2C member 2	GO:0043484:regulation of RNA splicing;GO:0007611:learning or memory;GO:0006397:mRNA processing;	GO:0016607:nuclear speck;	GO:0002151:G-quadruplex RNA binding;
gene14350	3.59038	2.95908	5.10784e-06	0.000397636	NC_000072.6	48746136	48754200	+	Gimap5	GTPase%2C IMAP family member 5	GO:0010524:positive regulation of calcium ion transport into cytosol;GO:0001659:temperature homeostasis;GO:0002925:positive regulation of humoral immune response mediated by circulating immunoglobulin;GO:0032689:negative regulation of interferon-gamma production;GO:0045588:positive regulation of gamma-delta T cell differentiation;GO:0043011:myeloid dendritic cell differentiation;GO:0050995:negati…	GO:0005764:lysosome;GO:0016021:integral component of membrane;GO:0005741:mitochondrial outer membrane;	GO:0005525:GTP binding;
gene21468	-4.76402	0.695445	5.14799e-06	0.000399444	NC_000074.6	92827291	92853421	+	Mmp2	matrix metallopeptidase 2	GO:0001525:angiogenesis;GO:0001957:intramembranous ossification;GO:0001541:ovarian follicle development;GO:0042542:response to hydrogen peroxide;GO:0048771:tissue remodeling;GO:0009612:response to mechanical stimulus;GO:0060325:face morphogenesis;GO:0060740:prostate gland epithelium morphogenesis;GO:0007162:negative regulation of cell adhesion;GO:0001955:blood vessel maturation;GO:0045906:negativ…	GO:0005615:extracellular space;GO:0005578:proteinaceous extracellular matrix;GO:0005886:plasma membrane;GO:0005634:nucleus;GO:0030017:sarcomere;GO:0005739:mitochondrion;	GO:0008270:zinc ion binding;GO:0004222:metalloendopeptidase activity;GO:0001968:fibronectin binding;
gene40425	3.38719	4.09954	5.27986e-06	0.000408332	NC_000083.6	75435870	75529054	+	Rasgrp3	RAS%2C guanyl releasing protein 3	-	GO:0032045:guanyl-nucleotide exchange factor complex;GO:0048471:perinuclear region of cytoplasm;	GO:0005088:Ras guanyl-nucleotide exchange factor activity;GO:0046872:metal ion binding;GO:0017016:Ras GTPase binding;GO:0019900:kinase binding;
gene25572	-3.27095	6.18794	5.30346e-06	0.000408817	NC_000076.6	79781474	79794740	-	Prss57	protease%2C serine 57	GO:0006508:proteolysis;	GO:0005576:extracellular region;	GO:0004252:serine-type endopeptidase activity;GO:0008236:serine-type peptidase activity;
gene9704	4.8334	1.29089	5.32776e-06	0.000409353	NC_000070.6	106442334	106464325	-	Pcsk9	proprotein convertase subtilisin/kexin type 9	GO:0043086:negative regulation of catalytic activity;GO:0032869:cellular response to insulin stimulus;GO:0032803:regulation of low-density lipoprotein particle receptor catabolic process;GO:0010989:negative regulation of low-density lipoprotein particle clearance;GO:0001920:negative regulation of receptor recycling;GO:0008203:cholesterol metabolic process;GO:0042157:lipoprotein metabolic process;…	GO:0005615:extracellular space;GO:0005764:lysosome;GO:0005794:Golgi apparatus;GO:0005770:late endosome;GO:0009986:cell surface;GO:0005769:early endosome;GO:0048471:perinuclear region of cytoplasm;GO:0005791:rough endoplasmic reticulum;	GO:0034190:apolipoprotein receptor binding;GO:0019871:sodium channel inhibitor activity;GO:0004252:serine-type endopeptidase activity;GO:0034189:very-low-density lipoprotein particle binding;GO:0043621:protein self-association;GO:0050750:low-density lipoprotein particle receptor binding;GO:0070326:very-low-density lipoprotein particle receptor binding;GO:0030169:low-density lipoprotein particle b…
gene30340	-3.49477	3.08548	5.38562e-06	0.000412455	NC_000078.6	75818318	76110928	+	Syne2	spectrin repeat containing%2C nuclear envelope 2	-	-	-
gene24645	3.39195	3.91954	5.50145e-06	0.000419961	NC_000076.6	18588011	18743758	-	Arfgef3	ARFGEF family member 3	GO:0032012:regulation of ARF protein signal transduction;GO:0010923:negative regulation of phosphatase activity;GO:0016192:vesicle-mediated transport;	GO:0016021:integral component of membrane;GO:0005802:trans-Golgi network;	GO:0005086:ARF guanyl-nucleotide exchange factor activity;
gene40400	-3.32957	4.27516	5.64484e-06	0.000429518	NC_000083.6	73883895	73950196	-	Xdh	xanthine dehydrogenase	GO:0007595:lactation;GO:2001213:negative regulation of vasculogenesis;GO:1900747:negative regulation of vascular endothelial growth factor signaling pathway;GO:1900745:positive regulation of p38MAPK cascade;GO:0045453:bone resorption;GO:0010629:negative regulation of gene expression;GO:0006919:activation of cysteine-type endopeptidase activity involved in apoptotic process;GO:0010044:response to …	GO:0005576:extracellular region;GO:0005777:peroxisome;GO:0005829:cytosol;	GO:0050660:flavin adenine dinucleotide binding;GO:0043546:molybdopterin cofactor binding;GO:0004854:xanthine dehydrogenase activity;GO:0009055:electron carrier activity;GO:0051537:2 iron, 2 sulfur cluster binding;GO:0005506:iron ion binding;GO:0008762:UDP-N-acetylmuramate dehydrogenase activity;GO:0042803:protein homodimerization activity;GO:0004855:xanthine oxidase activity;GO:0030151:molybdenum…
gene36921	-3.42891	3.45237	5.91372e-06	0.00044853	NC_000081.6	91672809	91816124	+	Lrrk2	leucine-rich repeat kinase 2	GO:0071407:cellular response to organic cyclic compound;GO:0000186:activation of MAPKK activity;GO:0048312:intracellular distribution of mitochondria;GO:0010508:positive regulation of autophagy;GO:0043547:positive regulation of GTPase activity;GO:0042391:regulation of membrane potential;GO:0035640:exploration behavior;GO:0034260:negative regulation of GTPase activity;GO:0031398:positive regulatio…	GO:0032473:cytoplasmic side of mitochondrial outer membrane;GO:0005802:trans-Golgi network;GO:0045121:membrane raft;GO:0032839:dendrite cytoplasm;GO:0030424:axon;GO:0005886:plasma membrane;GO:0043025:neuronal cell body;GO:0008021:synaptic vesicle;	GO:0005525:GTP binding;GO:0034211:GTP-dependent protein kinase activity;GO:0042803:protein homodimerization activity;GO:0004708:MAP kinase kinase activity;GO:0044325:ion channel binding;GO:0017048:Rho GTPase binding;GO:0005524:ATP binding;GO:0015631:tubulin binding;GO:0003924:GTPase activity;GO:0005096:GTPase activator activity;
gene23780	-3.26839	5.28309	5.98914e-06	0.000452794	NC_000075.6	89199273	89207838	+	Bcl2a1b	B cell leukemia/lymphoma 2 related protein A1b	GO:0043154:negative regulation of cysteine-type endopeptidase activity involved in apoptotic process;GO:0030217:T cell differentiation;GO:0001782:B cell homeostasis;GO:0043066:negative regulation of apoptotic process;GO:0050852:T cell receptor signaling pathway;	GO:0005737:cytoplasm;	GO:0043027:cysteine-type endopeptidase inhibitor activity involved in apoptotic process;GO:0051400:BH domain binding;GO:0046982:protein heterodimerization activity;
gene28275	-3.29014	4.65404	6.17735e-06	0.000465348	NC_000077.6	83437694	83441238	+	1700020L24Rik	RIKEN cDNA 1700020L24 gene	-	-	-
gene14356	3.3475	4.22713	6.19465e-06	0.000465348	NC_000072.6	48841483	48845364	+	Tmem176a	transmembrane protein 176A	GO:2001199:negative regulation of dendritic cell differentiation;	GO:0016021:integral component of membrane;	GO:0005515:protein binding;
gene26265	3.21825	7.73267	6.38014e-06	0.000477028	NC_000076.6	120361268	120476935	-	Hmga2	high mobility group AT-hook 2	GO:0043065:positive regulation of apoptotic process;GO:0042769:DNA damage response, detection of DNA damage;GO:0003131:mesodermal-endodermal cell signaling;GO:0007095:mitotic G2 DNA damage checkpoint;GO:0006284:base-excision repair;GO:2001038:regulation of cellular response to drug;GO:2000679:positive regulation of transcription regulatory region DNA binding;GO:0048712:negative regulation of astr…	GO:0071141:SMAD protein complex;GO:0035985:senescence-associated heterochromatin focus;GO:0032993:protein-DNA complex;GO:0000228:nuclear chromosome;	GO:0035497:cAMP response element binding;GO:0051575:5'-deoxyribose-5-phosphate lyase activity;GO:0031492:nucleosomal DNA binding;GO:0008134:transcription factor binding;GO:0001077:RNA polymerase II core promoter proximal region sequence-specific DNA binding transcription factor activity involved in positive regulation of transcription;GO:0035500:MH2 domain binding;GO:0070742:C2H2 zinc finger doma…
gene5233	3.52961	3.14411	6.39058e-06	0.000477028	NC_000068.7	140658198	140671476	-	Flrt3	fibronectin leucine rich transmembrane protein 3	GO:0007155:cell adhesion;	GO:0016021:integral component of membrane;	-
gene41905	-3.25775	5.30448	6.4674e-06	0.00048124	NC_000085.6	3913491	3930860	-	Aldh3b1	aldehyde dehydrogenase 3 family%2C member B1	-	-	-
gene36286	-4.16119	1.36707	6.5671e-06	0.000487122	NC_000081.6	66670754	66850721	+	Tg	thyroglobulin	GO:0045056:transcytosis;GO:0031641:regulation of myelination;GO:0042446:hormone biosynthetic process;GO:0015705:iodide transport;GO:0009268:response to pH;GO:0006590:thyroid hormone generation;	GO:0043234:protein complex;GO:0005615:extracellular space;GO:0048471:perinuclear region of cytoplasm;GO:0005783:endoplasmic reticulum;GO:0005794:Golgi apparatus;	GO:0051087:chaperone binding;GO:0032403:protein complex binding;GO:0042803:protein homodimerization activity;GO:0005179:hormone activity;
gene43156	-3.25197	5.07864	7.15229e-06	0.000528866	NC_000085.6	61217191	61228463	-	Csf2ra	colony stimulating factor 2 receptor%2C alpha%2C low-affinity (granulocyte-macrophage)	-	GO:0016021:integral component of membrane;	GO:0004896:cytokine receptor activity;
gene3047	-3.52515	2.66372	7.21564e-06	0.000531883	NC_000068.7	24336860	24351491	+	Il1rn	interleukin 1 receptor antagonist	GO:0030336:negative regulation of cell migration;GO:0043507:positive regulation of JUN kinase activity;GO:0007613:memory;GO:0001660:fever generation;GO:0043066:negative regulation of apoptotic process;GO:0034115:negative regulation of heterotypic cell-cell adhesion;GO:0045837:negative regulation of membrane potential;GO:0051384:response to glucocorticoid;GO:2000272:negative regulation of receptor…	GO:0031982:vesicle;GO:0005615:extracellular space;GO:0005737:cytoplasm;	GO:0045352:interleukin-1 Type I receptor antagonist activity;GO:0005150:interleukin-1, Type I receptor binding;GO:0005151:interleukin-1, Type II receptor binding;GO:0045353:interleukin-1 Type II receptor antagonist activity;
gene45212	3.64042	2.48552	7.35207e-06	0.000539357	NC_000086.7	151046118	151089686	+	Fgd1	FYVE%2C RhoGEF and PH domain containing 1	GO:0046847:filopodium assembly;GO:0008360:regulation of cell shape;GO:0030036:actin cytoskeleton organization;	GO:0030027:lamellipodium;GO:0005794:Golgi apparatus;GO:0001726:ruffle;GO:0005856:cytoskeleton;	GO:0005543:phospholipid binding;GO:0046872:metal ion binding;GO:0031267:small GTPase binding;GO:0005089:Rho guanyl-nucleotide exchange factor activity;
gene41476	3.89794	2.0993	7.36277e-06	0.000539357	NC_000084.6	60925577	60988152	+	Camk2a	calcium/calmodulin-dependent protein kinase II alpha	GO:0046928:regulation of neurotransmitter secretion;GO:0006816:calcium ion transport;GO:0048168:regulation of neuronal synaptic plasticity;GO:0046777:protein autophosphorylation;GO:0018105:peptidyl-serine phosphorylation;GO:0000082:G1/S transition of mitotic cell cycle;GO:0035235:ionotropic glutamate receptor signaling pathway;GO:0051092:positive regulation of NF-kappaB transcription factor activ…	GO:0042734:presynaptic membrane;GO:0032839:dendrite cytoplasm;GO:0030054:cell junction;GO:0005886:plasma membrane;GO:0005954:calcium- and calmodulin-dependent protein kinase complex;GO:0005654:nucleoplasm;GO:0030666:endocytic vesicle membrane;GO:0005829:cytosol;GO:0045202:synapse;	GO:0004683:calmodulin-dependent protein kinase activity;GO:0032794:GTPase activating protein binding;GO:0035254:glutamate receptor binding;GO:0005516:calmodulin binding;GO:0005524:ATP binding;
gene25457	3.18962	8.10501	7.40655e-06	0.000540884	NC_000076.6	77052178	77166530	-	Col18a1	collagen%2C type XVIII%2C alpha 1	GO:0001525:angiogenesis;GO:0016055:Wnt signaling pathway;GO:0001886:endothelial cell morphogenesis;GO:0043065:positive regulation of apoptotic process;GO:0007155:cell adhesion;GO:0030335:positive regulation of cell migration;GO:0008284:positive regulation of cell proliferation;GO:0030198:extracellular matrix organization;GO:0042493:response to drug;GO:0051599:response to hydrostatic pressure;	GO:0005581:collagen trimer;GO:0005604:basement membrane;GO:0005615:extracellular space;GO:0030938:collagen type XVIII trimer;	GO:0046872:metal ion binding;GO:0042802:identical protein binding;GO:0005198:structural molecule activity;
gene16297	-4.24399	1.13759	7.45779e-06	0.000542946	NC_000073.6	4274124	4284827	+	Pira6	paired-Ig-like receptor A6	-	-	-
gene37179	-8.19255	0.197235	7.72046e-06	0.00055862	NC_000081.6	101485130	101491512	-	Krt83	keratin 83	-	GO:0005882:intermediate filament;	-
gene82	-8.19255	0.197235	7.72046e-06	0.00055862	NC_000067.6	9968622	10013541	-	Ppp1r42	protein phosphatase 1%2C regulatory subunit 42	GO:0010921:regulation of phosphatase activity;	GO:0002177:manchette;GO:0005813:centrosome;	GO:0003779:actin binding;GO:0045502:dynein binding;GO:0015631:tubulin binding;
gene8019	-5.56636	0.571577	8.22534e-06	0.000591522	NC_000069.6	125865322	125938683	-	Ugt8a	UDP galactosyltransferase 8A	GO:0030913:paranodal junction assembly;GO:0007010:cytoskeleton organization;GO:0008088:axon cargo transport;GO:0002175:protein localization to paranode region of axon;GO:0048812:neuron projection morphogenesis;GO:0006665:sphingolipid metabolic process;GO:0009247:glycolipid biosynthetic process;GO:0006682:galactosylceramide biosynthetic process;	GO:0016021:integral component of membrane;	GO:0003851:2-hydroxyacylsphingosine 1-beta-galactosyltransferase activity;GO:0008489:UDP-galactose:glucosylceramide beta-1,4-galactosyltransferase activity;GO:0008120:ceramide glucosyltransferase activity;
gene32347	-4.65995	0.599773	8.22534e-06	0.000591522	NC_000079.6	49608071	49624500	+	Ogn	osteoglycin	GO:0048662:negative regulation of smooth muscle cell proliferation;	GO:0005615:extracellular space;GO:0005578:proteinaceous extracellular matrix;	GO:0008083:growth factor activity;
gene16218	3.71998	2.28171	8.48601e-06	0.000607433	NC_000072.6	148988069	149102825	-	Dennd5b	DENN/MADD domain containing 5B	-	GO:0016021:integral component of membrane;	GO:0017112:Rab guanyl-nucleotide exchange factor activity;
gene20194	-3.36037	3.16833	8.49809e-06	0.000607433	NC_000074.6	13025506	13035805	+	F7	coagulation factor VII	GO:0030194:positive regulation of blood coagulation;GO:0050927:positive regulation of positive chemotaxis;GO:0051897:positive regulation of protein kinase B signaling;GO:0006508:proteolysis;GO:0002690:positive regulation of leukocyte chemotaxis;GO:0010641:positive regulation of platelet-derived growth factor receptor signaling pathway;GO:0032571:response to vitamin K;GO:0031100:organ regeneration…	GO:0005615:extracellular space;GO:0031982:vesicle;	GO:0005509:calcium ion binding;GO:0001948:glycoprotein binding;GO:0005102:receptor binding;GO:0004252:serine-type endopeptidase activity;
gene2674	3.1599	8.45875	8.52924e-06	0.000607818	NC_000067.6	194938821	194961292	+	Cd34	CD34 antigen	GO:1900035:negative regulation of cellular response to heat;GO:2001214:positive regulation of vasculogenesis;GO:0071971:extracellular exosome assembly;GO:0071657:positive regulation of granulocyte colony-stimulating factor production;GO:0038001:paracrine signaling;GO:1900168:positive regulation of glial cell line-derived neurotrophic factor secretion;GO:0001935:endothelial cell proliferation;GO:0…	GO:0016021:integral component of membrane;GO:0009897:external side of plasma membrane;GO:0045171:intercellular bridge;GO:0048471:perinuclear region of cytoplasm;	GO:0030246:carbohydrate binding;GO:0043199:sulfate binding;GO:0008134:transcription factor binding;
gene7804	-3.17329	6.6081	8.60819e-06	0.000611596	NC_000069.6	108012250	108017973	-	Gstm1	glutathione S-transferase%2C mu 1	GO:0035690:cellular response to drug;GO:0018916:nitrobenzene metabolic process;GO:0042178:xenobiotic catabolic process;GO:0006749:glutathione metabolic process;GO:0070458:cellular detoxification of nitrogen compound;	GO:0005576:extracellular region;GO:0005737:cytoplasm;	GO:0004364:glutathione transferase activity;GO:0005496:steroid binding;GO:0019899:enzyme binding;GO:0043295:glutathione binding;GO:0046982:protein heterodimerization activity;GO:0042803:protein homodimerization activity;
gene39916	-3.88605	1.76749	8.7754e-06	0.000621604	NC_000083.6	43568081	43612202	+	Pla2g7	phospholipase A2%2C group VII (platelet-activating factor acetylhydrolase%2C plasma)	GO:0034440:lipid oxidation;GO:0006954:inflammatory response;GO:0016042:lipid catabolic process;GO:0090026:positive regulation of monocyte chemotaxis;GO:0034374:low-density lipoprotein particle remodeling;GO:0034441:plasma lipoprotein particle oxidation;	GO:0034362:low-density lipoprotein particle;	GO:0003847:1-alkyl-2-acetylglycerophosphocholine esterase activity;GO:0047499:calcium-independent phospholipase A2 activity;GO:0005543:phospholipid binding;
gene40917	-3.2765	3.91098	8.95133e-06	0.000632167	NC_000084.6	24653199	24701577	+	Mocos	molybdenum cofactor sulfurase	GO:0006777:Mo-molybdopterin cofactor biosynthetic process;	-	GO:0030170:pyridoxal phosphate binding;GO:0030151:molybdenum ion binding;GO:0008265:Mo-molybdopterin cofactor sulfurase activity;GO:0016740:transferase activity;
gene41700	-3.17979	5.83587	9.1672e-06	0.000645315	NC_000084.6	74939322	74961263	-	Lipg	lipase%2C endothelial	GO:0050746:regulation of lipoprotein metabolic process;GO:0043691:reverse cholesterol transport;GO:0055091:phospholipid homeostasis;GO:0016042:lipid catabolic process;GO:0034375:high-density lipoprotein particle remodeling;GO:0010983:positive regulation of high-density lipoprotein particle clearance;GO:0032376:positive regulation of cholesterol transport;GO:0042632:cholesterol homeostasis;GO:0008…	GO:0005615:extracellular space;	GO:0004465:lipoprotein lipase activity;GO:0008970:phosphatidylcholine 1-acylhydrolase activity;GO:0050253:retinyl-palmitate esterase activity;GO:0004806:triglyceride lipase activity;GO:0008201:heparin binding;
gene36685	4.12992	1.55878	9.1922e-06	0.000645315	NC_000081.6	82206952	82212815	-	Shisa8	shisa family member 8	-	-	-
gene10598	-8.14541	0.153459	9.4751e-06	0.000663201	NC_000070.6	140745508	140774239	-	Padi4	peptidyl arginine deiminase%2C type IV	GO:0016568:chromatin modification;GO:0006355:regulation of transcription, DNA-templated;GO:0018101:protein citrullination;	GO:0005737:cytoplasm;GO:0005634:nucleus;	GO:0005509:calcium ion binding;GO:0004668:protein-arginine deiminase activity;
gene31559	-4.19346	1.09099	1.05608e-05	0.000737006	NC_000079.6	13437602	13512275	+	Nid1	nidogen 1	-	-	-
gene13192	-3.1649	5.24101	1.10828e-05	0.000771154	NC_000071.6	136967869	136975845	+	Cldn15	claudin 15	-	GO:0005923:bicellular tight junction;GO:0005886:plasma membrane;GO:0016021:integral component of membrane;	GO:0005198:structural molecule activity;
gene23153	-4.33967	0.837902	1.12192e-05	0.000778351	NC_000075.6	54604892	54661885	-	Acsbg1	acyl-CoA synthetase bubblegum family member 1	GO:0000038:very long-chain fatty acid metabolic process;GO:0051384:response to glucocorticoid;GO:0001552:ovarian follicle atresia;GO:0001676:long-chain fatty acid metabolic process;	GO:0005777:peroxisome;GO:0016023:cytoplasmic membrane-bounded vesicle;GO:0005794:Golgi apparatus;GO:0005783:endoplasmic reticulum;	GO:0005524:ATP binding;GO:0004467:long-chain fatty acid-CoA ligase activity;GO:0031957:very long-chain fatty acid-CoA ligase activity;
gene28182	-4.58615	0.532434	1.13841e-05	0.000787474	NC_000077.6	79591021	79698023	+	Rab11fip4	RAB11 family interacting protein 4 (class II)	GO:0000910:cytokinesis;GO:0006810:transport;GO:0007049:cell cycle;	GO:0055038:recycling endosome membrane;GO:0030139:endocytic vesicle;GO:0030496:midbody;GO:0032154:cleavage furrow;	GO:0005509:calcium ion binding;GO:0030306:ADP-ribosylation factor binding;GO:0017137:Rab GTPase binding;GO:0042803:protein homodimerization activity;
gene15097	-3.44326	2.58894	1.16315e-05	0.0008008	NC_000072.6	86028681	86124409	+	Add2	adducin 2 (beta)	GO:0051016:barbed-end actin filament capping;GO:0030097:hemopoiesis;GO:0051017:actin filament bundle assembly;GO:0006811:ion transport;GO:0032092:positive regulation of protein binding;	GO:0008290:F-actin capping protein complex;GO:0005737:cytoplasm;GO:0005886:plasma membrane;	GO:0005516:calmodulin binding;GO:0046872:metal ion binding;GO:0051015:actin filament binding;GO:0005200:structural constituent of cytoskeleton;GO:0046982:protein heterodimerization activity;GO:0042803:protein homodimerization activity;GO:0030507:spectrin binding;
gene21590	-8.09668	0.108378	1.16786e-05	0.0008008	NC_000074.6	102632095	102785983	-	Cdh11	cadherin 11	GO:0007156:homophilic cell adhesion via plasma membrane adhesion molecules;GO:0021957:corticospinal tract morphogenesis;	GO:0005737:cytoplasm;GO:0005886:plasma membrane;GO:0016021:integral component of membrane;	GO:0005509:calcium ion binding;
gene27438	-8.09668	0.108378	1.16786e-05	0.0008008	NC_000077.6	58274758	58294290	+	4930438A08Rik	-	-	-	-
gene2293	4.68366	1.1569	1.18914e-05	0.000813029	NC_000067.6	173221269	173227232	-	Fcer1a	Fc receptor%2C IgE%2C high affinity I%2C alpha polypeptide	GO:0001812:positive regulation of type I hypersensitivity;GO:0001820:serotonin secretion;GO:0050850:positive regulation of calcium-mediated signaling;GO:0050731:positive regulation of peptidyl-tyrosine phosphorylation;GO:0045401:positive regulation of interleukin-3 biosynthetic process;GO:0007257:activation of JUN kinase activity;GO:0038095:Fc-epsilon receptor signaling pathway;GO:0045425:positiv…	GO:0045121:membrane raft;GO:0005887:integral component of plasma membrane;GO:0009897:external side of plasma membrane;GO:0005576:extracellular region;	GO:0019863:IgE binding;GO:0019767:IgE receptor activity;GO:0019768:high-affinity IgE receptor activity;
gene23247	-3.10038	7.60038	1.23388e-05	0.000841178	NC_000075.6	57998029	58027023	+	Cyp11a1	cytochrome P450%2C family 11%2C subfamily a%2C polypeptide 1	GO:0055114:oxidation-reduction process;GO:0060135:maternal process involved in female pregnancy;GO:0018894:dibenzo-p-dioxin metabolic process;GO:0006701:progesterone biosynthetic process;GO:0006703:estrogen biosynthetic process;GO:0060992:response to fungicide;GO:0010332:response to gamma radiation;GO:0050756:fractalkine metabolic process;GO:0071347:cellular response to interleukin-1;GO:0042542:r…	GO:0030061:mitochondrial crista;GO:0043204:perikaryon;	GO:0020037:heme binding;GO:0016705:oxidoreductase activity, acting on paired donors, with incorporation or reduction of molecular oxygen;GO:0004497:monooxygenase activity;GO:0005506:iron ion binding;GO:0009055:electron carrier activity;GO:0015485:cholesterol binding;GO:0008386:cholesterol monooxygenase (side-chain-cleaving) activity;
gene20685	-3.43382	2.42145	1.26121e-05	0.00085733	NC_000074.6	40862367	40922070	+	Slc7a2	solute carrier family 7 (cationic amino acid transporter%2C y+ system)%2C member 2	GO:0015819:lysine transport;GO:0043030:regulation of macrophage activation;GO:0015822:ornithine transport;GO:0003333:amino acid transmembrane transport;GO:0015809:arginine transport;GO:0002537:nitric oxide production involved in inflammatory response;GO:0050727:regulation of inflammatory response;GO:0006809:nitric oxide biosynthetic process;GO:0032006:regulation of TOR signaling;GO:0015807:L-amin…	GO:0005887:integral component of plasma membrane;	GO:0000064:L-ornithine transmembrane transporter activity;GO:0015189:L-lysine transmembrane transporter activity;GO:0005289:high-affinity arginine transmembrane transporter activity;
gene24006	-3.44493	2.34506	1.28719e-05	0.00087095	NC_000075.6	104288240	104337722	-	Acpp	acid phosphatase%2C prostate	GO:0006144:purine nucleobase metabolic process;GO:0016311:dephosphorylation;GO:0009117:nucleotide metabolic process;GO:0046085:adenosine metabolic process;	GO:0030175:filopodium;GO:0005764:lysosome;GO:0030141:secretory granule;GO:0005771:multivesicular body;GO:0016021:integral component of membrane;GO:0031985:Golgi cisterna;GO:0005576:extracellular region;GO:0045177:apical part of cell;GO:0005886:plasma membrane;GO:0005765:lysosomal membrane;	GO:0008253:5'-nucleotidase activity;GO:0003993:acid phosphatase activity;GO:0042803:protein homodimerization activity;GO:0033265:choline binding;
gene16262	-4.30872	0.809574	1.28863e-05	0.00087095	NC_000073.6	3486499	3502643	-	Tarm1	T cell-interacting%2C activating receptor on myeloid cells 1	-	GO:0016021:integral component of membrane;	-
gene27819	-3.86639	1.56223	1.3156e-05	0.000886642	NC_000077.6	69913978	69917056	+	Gps2	G protein pathway suppressor 2	GO:0046329:negative regulation of JNK cascade;GO:0000122:negative regulation of transcription from RNA polymerase II promoter;	GO:0017053:transcriptional repressor complex;	GO:0003714:transcription corepressor activity;
gene48484	5.06794	0.650148	1.34468e-05	0.000901091	NT_187004.1	2225769	2230458	-	2310061I04Rik	RIKEN cDNA 2310061I04 gene	-	GO:0005739:mitochondrion;	-
gene42461	5.03888	0.624685	1.34468e-05	0.000901091	NC_000085.6	18930609	19111196	-	Rorb	RAR-related orphan receptor beta	GO:0007420:brain development;GO:0042462:eye photoreceptor cell development;GO:0007601:visual perception;GO:0043401:steroid hormone mediated signaling pathway;GO:0030522:intracellular receptor signaling pathway;GO:0045893:positive regulation of transcription, DNA-templated;GO:0007623:circadian rhythm;GO:0009725:response to hormone;	GO:0005634:nucleus;	GO:0005515:protein binding;GO:0008270:zinc ion binding;GO:0003707:steroid hormone receptor activity;GO:0004879:ligand-activated sequence-specific DNA binding RNA polymerase II transcription factor activity;GO:0008502:melatonin receptor activity;GO:0043565:sequence-specific DNA binding;
gene12058	-3.22551	3.78099	1.35301e-05	0.0009041	NC_000071.6	77349240	77408045	-	Igfbp7	insulin-like growth factor binding protein 7	GO:0048839:inner ear development;GO:0001558:regulation of cell growth;GO:0007155:cell adhesion;GO:0050810:regulation of steroid biosynthetic process;	GO:0005615:extracellular space;	GO:0005520:insulin-like growth factor binding;
gene29569	3.09327	6.50537	1.40878e-05	0.000938709	NC_000078.6	12936093	12941836	-	Mycn	v-myc avian myelocytomatosis viral related oncogene%2C neuroblastoma derived	-	-	-
gene5039	-3.84755	1.54493	1.43463e-05	0.000953244	NC_000068.7	128698997	128803162	+	Mertk	c-mer proto-oncogene tyrosine kinase	GO:0030168:platelet activation;GO:0050766:positive regulation of phagocytosis;GO:0034446:substrate adhesion-dependent cell spreading;GO:0043491:protein kinase B signaling;GO:0007283:spermatogenesis;GO:0060068:vagina development;GO:0051250:negative regulation of lymphocyte activation;GO:0060041:retina development in camera-type eye;GO:0006468:protein phosphorylation;GO:0043277:apoptotic cell clear…	GO:0001750:photoreceptor outer segment;GO:0016028:rhabdomere;GO:0005615:extracellular space;GO:0016021:integral component of membrane;GO:0005737:cytoplasm;	GO:0004714:transmembrane receptor protein tyrosine kinase activity;GO:0005524:ATP binding;
gene7872	-8.04624	0.0619125	1.44592e-05	0.000958046	NC_000069.6	114030479	114220756	+	Col11a1	collagen%2C type XI%2C alpha 1	GO:0006029:proteoglycan metabolic process;GO:0048704:embryonic skeletal system morphogenesis;GO:0055010:ventricular cardiac muscle tissue morphogenesis;GO:0001503:ossification;GO:0050910:detection of mechanical stimulus involved in sensory perception of sound;GO:0042472:inner ear morphogenesis;GO:0007601:visual perception;GO:0030199:collagen fibril organization;GO:0035989:tendon development;GO:00…	GO:0005592:collagen type XI trimer;	GO:0046872:metal ion binding;GO:0005201:extracellular matrix structural constituent;
gene28977	3.112	5.38467	1.46709e-05	0.00096935	NC_000077.6	105589932	105929304	+	Tanc2	tetratricopeptide repeat%2C ankyrin repeat and coiled-coil containing 2	GO:0001701:in utero embryonic development;	-	-
gene32613	-4.27708	0.7807	1.48295e-05	0.000974371	NC_000079.6	60174405	60177535	-	Gas1	growth arrest specific 1	GO:0007411:axon guidance;GO:0060021:palate development;GO:0042733:embryonic digit morphogenesis;GO:0048589:developmental growth;GO:0042473:outer ear morphogenesis;GO:0043066:negative regulation of apoptotic process;GO:0043010:camera-type eye development;GO:0048701:embryonic cranial skeleton morphogenesis;GO:0045165:cell fate commitment;GO:0042476:odontogenesis;GO:0045880:positive regulation of sm…	GO:0046658:anchored component of plasma membrane;	GO:0005515:protein binding;
gene47102	-4.27708	0.7807	1.48295e-05	0.000974371	NT_039662.3	849868	852330	-	Rnf5	ring finger protein 5	GO:0070936:protein K48-linked ubiquitination;GO:0070534:protein K63-linked ubiquitination;GO:0071712:ER-associated misfolded protein catabolic process;	GO:0005739:mitochondrion;GO:0016021:integral component of membrane;GO:0005783:endoplasmic reticulum;	GO:0008270:zinc ion binding;GO:0004842:ubiquitin-protein transferase activity;
gene13277	-4.00473	1.22277	1.50121e-05	0.000980714	NC_000071.6	138341770	138359800	+	Pvrig	-	-	-	-
gene43106	-3.262	3.12635	1.50333e-05	0.000980714	NC_000085.6	58973358	59076124	-	Shtn1	shootin 1	GO:0051899:membrane depolarization;GO:0007409:axonogenesis;	GO:0030426:growth cone;	GO:0019900:kinase binding;
gene42664	-3.26023	3.25747	1.50508e-05	0.000980714	NC_000085.6	34240336	34255585	-	Acta2	actin%2C alpha 2%2C smooth muscle%2C aorta	GO:0014829:vascular smooth muscle contraction;GO:0008217:regulation of blood pressure;	GO:0030485:smooth muscle contractile fiber;GO:0015629:actin cytoskeleton;	GO:0005524:ATP binding;
gene2798	3.7517	1.76161	1.51357e-05	0.000981171	NC_000068.7	9857078	9878612	-	Gata3	GATA binding protein 3	GO:0043523:regulation of neuron apoptotic process;GO:0008584:male gonad development;GO:0030218:erythrocyte differentiation;GO:0002088:lens development in camera-type eye;GO:0045599:negative regulation of fat cell differentiation;GO:0061290:canonical Wnt signaling pathway involved in metanephric kidney development;GO:2000146:negative regulation of cell motility;GO:0035898:parathyroid hormone secre…	GO:0000790:nuclear chromatin;GO:0005730:nucleolus;	GO:0001158:enhancer sequence-specific DNA binding;GO:0071837:HMG box domain binding;GO:0001077:RNA polymerase II core promoter proximal region sequence-specific DNA binding transcription factor activity involved in positive regulation of transcription;GO:0000979:RNA polymerase II core promoter sequence-specific DNA binding;GO:0008134:transcription factor binding;GO:0046872:metal ion binding;GO:00…
gene7094	-4.11418	1.01824	1.5141e-05	0.000981171	NC_000069.6	85660063	85785302	-	Fam160a1	family with sequence similarity 160%2C member A1	-	-	-
gene39660	-5.45419	0.467242	1.59279e-05	0.00102933	NC_000083.6	35220175	35236476	-	Nfkbil1	nuclear factor of kappa light polypeptide gene enhancer in B cells inhibitor like 1	GO:0031665:negative regulation of lipopolysaccharide-mediated signaling pathway;GO:0032088:negative regulation of NF-kappaB transcription factor activity;GO:0007249:I-kappaB kinase/NF-kappaB signaling;GO:0034122:negative regulation of toll-like receptor signaling pathway;GO:0032720:negative regulation of tumor necrosis factor production;	GO:0005829:cytosol;GO:0005634:nucleus;	-
gene20384	-3.39111	2.3827	1.62023e-05	0.0010442	NC_000074.6	21992783	22060074	-	Atp7b	ATPase%2C Cu++ transporting%2C beta polypeptide	GO:0007595:lactation;GO:0015677:copper ion import;GO:0006878:cellular copper ion homeostasis;GO:0015680:intracellular copper ion transport;GO:0006882:cellular zinc ion homeostasis;GO:0046688:response to copper ion;GO:0051208:sequestering of calcium ion;	GO:0005802:trans-Golgi network;GO:0016023:cytoplasmic membrane-bounded vesicle;GO:0016323:basolateral plasma membrane;GO:0016021:integral component of membrane;GO:0005770:late endosome;GO:0048471:perinuclear region of cytoplasm;	GO:0004008:copper-exporting ATPase activity;GO:0005507:copper ion binding;GO:0005524:ATP binding;
gene15116	-3.76802	1.65886	1.64014e-05	0.0010504	NC_000072.6	86628174	86629710	+	Asprv1	aspartic peptidase%2C retroviral-like 1	GO:0043588:skin development;GO:0016485:protein processing;GO:0006508:proteolysis;	GO:0016021:integral component of membrane;	GO:0004190:aspartic-type endopeptidase activity;
gene24481	-3.60092	1.67176	1.64014e-05	0.0010504	NC_000075.6	124121543	124127183	+	Ccr5	chemokine (C-C motif) receptor 5	GO:0032755:positive regulation of interleukin-6 production;GO:0060139:positive regulation of apoptotic process by virus;GO:0014808:release of sequestered calcium ion into cytosol by sarcoplasmic reticulum;GO:0070098:chemokine-mediated signaling pathway;GO:0031622:positive regulation of fever generation;GO:0006955:immune response;GO:0070723:response to cholesterol;GO:0030336:negative regulation of…	GO:0016021:integral component of membrane;GO:0009897:external side of plasma membrane;GO:0005768:endosome;	GO:0071791:chemokine (C-C motif) ligand 5 binding;GO:0016493:C-C chemokine receptor activity;GO:0001948:glycoprotein binding;GO:0019901:protein kinase binding;GO:0003779:actin binding;
gene19323	3.17181	4.18833	1.6432e-05	0.0010504	NC_000073.6	115470872	116041138	-	Sox6	SRY (sex determining region Y)-box 6	GO:0000122:negative regulation of transcription from RNA polymerase II promoter;GO:0032332:positive regulation of chondrocyte differentiation;GO:0016458:gene silencing;GO:0048821:erythrocyte development;GO:0000902:cell morphogenesis;GO:0021778:oligodendrocyte cell fate specification;GO:0009791:post-embryonic development;GO:2000741:positive regulation of mesenchymal stem cell differentiation;GO:00…	GO:0005667:transcription factor complex;	GO:0046982:protein heterodimerization activity;GO:0044212:transcription regulatory region DNA binding;GO:0043565:sequence-specific DNA binding;GO:0003700:sequence-specific DNA binding transcription factor activity;
gene7586	-3.29456	2.95743	1.66304e-05	0.00106021	NC_000069.6	97610185	97655287	+	Fmo5	flavin containing monooxygenase 5	GO:0055114:oxidation-reduction process;	GO:0031227:intrinsic component of endoplasmic reticulum membrane;GO:0016021:integral component of membrane;	GO:0050660:flavin adenine dinucleotide binding;GO:0050661:NADP binding;GO:0004499:N,N-dimethylaniline monooxygenase activity;
gene28321	-3.98092	1.20096	1.67283e-05	0.00106358	NC_000077.6	84957754	84966054	+	Car4	carbonic anhydrase 4	GO:0048545:response to steroid hormone;GO:0015701:bicarbonate transport;GO:0006730:one-carbon metabolic process;GO:0048513:organ development;GO:0042493:response to drug;	GO:0016529:sarcoplasmic reticulum;GO:0005793:endoplasmic reticulum-Golgi intermediate compartment;GO:0031526:brush border membrane;GO:0030658:transport vesicle membrane;GO:0031362:anchored component of external side of plasma membrane;GO:0005791:rough endoplasmic reticulum;GO:0030667:secretory granule membrane;GO:0005802:trans-Golgi network;GO:0048471:perinuclear region of cytoplasm;GO:0016324:ap…	GO:0004089:carbonate dehydratase activity;GO:0008270:zinc ion binding;
gene36531	-3.04513	7.37018	1.68024e-05	0.00106419	NC_000081.6	78244164	78262582	+	Ncf4	neutrophil cytosolic factor 4	GO:0007154:cell communication;	-	GO:0035091:phosphatidylinositol binding;
gene34341	-3.0831	5.10584	1.68282e-05	0.00106419	NC_000080.6	47373860	47386167	+	Lgals3	lectin%2C galactose binding%2C soluble 3	GO:0008380:RNA splicing;GO:0045087:innate immune response;GO:0001501:skeletal system development;GO:0030154:cell differentiation;GO:0006397:mRNA processing;GO:0030198:extracellular matrix organization;	GO:0005681:spliceosomal complex;GO:0005743:mitochondrial inner membrane;GO:0005578:proteinaceous extracellular matrix;	GO:0019863:IgE binding;GO:0030246:carbohydrate binding;
gene1868	-4.24474	0.75126	1.70996e-05	0.00107846	NC_000067.6	152954939	153119266	+	Nmnat2	nicotinamide nucleotide adenylyltransferase 2	GO:0009435:NAD biosynthetic process;	GO:0045202:synapse;GO:0005770:late endosome;GO:0005802:trans-Golgi network;GO:0005794:Golgi apparatus;GO:0005634:nucleus;	GO:0004515:nicotinate-nucleotide adenylyltransferase activity;GO:0005524:ATP binding;GO:0000309:nicotinamide-nucleotide adenylyltransferase activity;
gene7570	3.73824	1.95683	1.74765e-05	0.0010993	NC_000069.6	96798763	96829351	-	Cd160	CD160 antigen	GO:0050829:defense response to Gram-negative bacterium;	GO:0046658:anchored component of plasma membrane;	GO:0032393:MHC class I receptor activity;GO:0005102:receptor binding;
gene16279	-7.99397	0.0139752	1.79859e-05	0.00112833	NC_000073.6	3816762	3825942	-	Gm15448	-	GO:0019724:B cell mediated immunity;GO:0045671:negative regulation of osteoclast differentiation;GO:0019221:cytokine-mediated signaling pathway;GO:0001782:B cell homeostasis;GO:0043011:myeloid dendritic cell differentiation;	GO:0016021:integral component of membrane;GO:0005886:plasma membrane;	-
gene27818	3.83026	1.58807	1.86873e-05	0.00116922	NC_000077.6	69901816	69913824	+	Neurl4	neuralized E3 ubiquitin protein ligase 4	-	GO:0005856:cytoskeleton;GO:0005737:cytoplasm;	-
gene15260	3.20891	3.58952	1.88778e-05	0.00117801	NC_000072.6	91978824	92076005	+	Fgd5	FYVE%2C RhoGEF and PH domain containing 5	GO:0035023:regulation of Rho protein signal transduction;	GO:0005856:cytoskeleton;GO:0005768:endosome;GO:0005794:Golgi apparatus;GO:0005886:plasma membrane;GO:0005783:endoplasmic reticulum;GO:0042995:cell projection;	GO:0046872:metal ion binding;GO:0005089:Rho guanyl-nucleotide exchange factor activity;GO:0005543:phospholipid binding;
gene10408	-3.034	6.32127	1.93252e-05	0.00120275	NC_000070.6	134093538	134095073	-	Cd52	CD52 antigen	-	GO:0016020:membrane;	-
gene29760	3.12062	4.32911	1.95683e-05	0.00121468	NC_000078.6	24831549	24964400	+	Mboat2	membrane bound O-acyltransferase domain containing 2	GO:0008654:phospholipid biosynthetic process;	GO:0016021:integral component of membrane;GO:0005783:endoplasmic reticulum;	GO:0047184:1-acylglycerophosphocholine O-acyltransferase activity;
gene25159	-3.51234	1.87419	2.00975e-05	0.00124099	NC_000076.6	59221922	59226434	+	Sowahc	sosondowah ankyrin repeat domain family member C	-	-	-
gene40800	-3.51234	1.87419	2.00975e-05	0.00124099	NC_000084.6	13006982	13023701	+	Hrh4	histamine receptor H4	GO:0006954:inflammatory response;GO:0007204:positive regulation of cytosolic calcium ion concentration;GO:0043408:regulation of MAPK cascade;GO:0007186:G-protein coupled receptor signaling pathway;	GO:0005887:integral component of plasma membrane;	GO:0004969:histamine receptor activity;
gene10477	-3.03036	5.59721	2.13844e-05	0.00131701	NC_000070.6	136172274	136196057	+	E2f2	E2F transcription factor 2	GO:0051726:regulation of cell cycle;GO:0006915:apoptotic process;GO:0006355:regulation of transcription, DNA-templated;	GO:0005667:transcription factor complex;	GO:0001047:core promoter binding;GO:0003700:sequence-specific DNA binding transcription factor activity;GO:0008134:transcription factor binding;
gene6695	-3.04195	5.09	2.14449e-05	0.0013173	NC_000069.6	51660360	51682675	+	Mgst2	microsomal glutathione S-transferase 2	GO:0006750:glutathione biosynthetic process;GO:0019370:leukotriene biosynthetic process;GO:0010243:response to organonitrogen compound;GO:0032496:response to lipopolysaccharide;GO:0055114:oxidation-reduction process;	GO:0016021:integral component of membrane;GO:0005635:nuclear envelope;GO:0005783:endoplasmic reticulum;GO:0005886:plasma membrane;	GO:0008047:enzyme activator activity;GO:0004602:glutathione peroxidase activity;GO:0004364:glutathione transferase activity;GO:0004464:leukotriene-C4 synthase activity;
gene28036	3.05537	4.92262	2.19702e-05	0.00134424	NC_000077.6	75410029	75422623	-	Serpinf1	serine (or cysteine) peptidase inhibitor%2C clade F%2C member 1	GO:0016525:negative regulation of angiogenesis;GO:0010951:negative regulation of endopeptidase activity;GO:0050769:positive regulation of neurogenesis;GO:0060770:negative regulation of epithelial cell proliferation involved in prostate gland development;GO:0030162:regulation of proteolysis;GO:0050728:negative regulation of inflammatory response;GO:0007614:short-term memory;	GO:0005615:extracellular space;	GO:0004867:serine-type endopeptidase inhibitor activity;
gene41077	-4.03029	0.941766	2.19975e-05	0.00134424	NC_000084.6	36348624	36393370	+	Cystm1	cysteine-rich transmembrane module containing 1	-	-	-
gene14220	3.16076	3.63237	2.21191e-05	0.00134818	NC_000072.6	43265644	43289320	+	Arhgef5	Rho guanine nucleotide exchange factor (GEF) 5	GO:0030036:actin cytoskeleton organization;GO:0002408:myeloid dendritic cell chemotaxis;GO:0071803:positive regulation of podosome assembly;	-	GO:0005515:protein binding;
gene23151	-3.76966	1.47363	2.23754e-05	0.00135661	NC_000075.6	54545352	54560079	-	Cib2	calcium and integrin binding family member 2	GO:0045494:photoreceptor cell maintenance;GO:0055074:calcium ion homeostasis;GO:0007229:integrin-mediated signaling pathway;	GO:0001917:photoreceptor inner segment;	GO:0005509:calcium ion binding;
gene25017	-3.1506	3.28041	2.24383e-05	0.00135661	NC_000076.6	43950307	44148927	-	Aim1	absent in melanoma 1	-	-	-
gene19271	7.89269	0.131554	2.24824e-05	0.00135661	NC_000073.6	111471656	111780067	-	Galnt18	UDP-N-acetyl-alpha-D-galactosamine:polypeptide N-acetylgalactosaminyltransferase 18	GO:0006486:protein glycosylation;	GO:0005794:Golgi apparatus;GO:0016021:integral component of membrane;	GO:0016757:transferase activity, transferring glycosyl groups;
gene13228	-4.46785	0.425425	2.2545e-05	0.00135661	NC_000071.6	137605105	137611764	-	Pcolce	procollagen C-endopeptidase enhancer protein	GO:0010952:positive regulation of peptidase activity;GO:0006508:proteolysis;	GO:0005615:extracellular space;GO:0070062:extracellular exosome;GO:0031012:extracellular matrix;GO:0005581:collagen trimer;	GO:0008201:heparin binding;GO:0005518:collagen binding;GO:0016504:peptidase activator activity;
gene25349	-4.46785	0.425425	2.2545e-05	0.00135661	NC_000076.6	70922837	71159690	-	Bicc1	BicC family RNA binding protein 1	GO:0090090:negative regulation of canonical Wnt signaling pathway;GO:0007275:multicellular organismal development;	-	GO:0003723:RNA binding;
gene18971	-3.05533	4.42634	2.2868e-05	0.00137255	NC_000073.6	103826523	103827928	-	Hbb-bs	hemoglobin%2C beta adult s chain	-	-	-
gene43341	4.18117	1.22914	2.3311e-05	0.00139466	NC_000086.7	9747559	9998864	+	Sytl5	synaptotagmin-like 5	GO:0006887:exocytosis;GO:0006886:intracellular protein transport;	GO:0016020:membrane;	GO:0046872:metal ion binding;GO:0017137:Rab GTPase binding;
gene35722	3.0963	4.17703	2.33547e-05	0.00139466	NC_000081.6	7090615	7197489	+	Lifr	leukemia inhibitory factor receptor	GO:0031100:organ regeneration;GO:0038165:oncostatin-M-mediated signaling pathway;GO:0010656:negative regulation of muscle cell apoptotic process;GO:0070120:ciliary neurotrophic factor-mediated signaling pathway;GO:0048812:neuron projection morphogenesis;GO:0048861:leukemia inhibitory factor signaling pathway;GO:0008284:positive regulation of cell proliferation;	GO:0016021:integral component of membrane;GO:0005576:extracellular region;GO:0005886:plasma membrane;	GO:0004924:oncostatin-M receptor activity;GO:0005127:ciliary neurotrophic factor receptor binding;GO:0019955:cytokine binding;GO:0019838:growth factor binding;GO:0046982:protein heterodimerization activity;GO:0004923:leukemia inhibitory factor receptor activity;
gene20415	-3.11024	3.49347	2.44425e-05	0.00145593	NC_000074.6	22974836	23150501	+	Ank1	ankyrin 1%2C erythroid	GO:0015672:monovalent inorganic cation transport;GO:0072661:protein targeting to plasma membrane;GO:0006779:porphyrin-containing compound biosynthetic process;GO:0010638:positive regulation of organelle organization;GO:0048821:erythrocyte development;GO:0007165:signal transduction;GO:0006888:ER to Golgi vesicle-mediated transport;	GO:0030863:cortical cytoskeleton;GO:0014731:spectrin-associated cytoskeleton;GO:0016529:sarcoplasmic reticulum;GO:0031430:M band;GO:0045211:postsynaptic membrane;GO:0042383:sarcolemma;GO:0030018:Z disc;GO:0005634:nucleus;GO:0030673:axolemma;	GO:0030507:spectrin binding;GO:0051117:ATPase binding;GO:0008093:cytoskeletal adaptor activity;
gene13118	-3.03461	4.56473	2.53666e-05	0.00150717	NC_000071.6	134600103	134619783	-	Lat2	linker for activation of T cells family%2C member 2	GO:0050853:B cell receptor signaling pathway;GO:0043303:mast cell degranulation;GO:0003333:amino acid transmembrane transport;GO:0042113:B cell activation;GO:0015695:organic cation transport;GO:0019722:calcium-mediated signaling;GO:0015807:L-amino acid transport;	GO:0016021:integral component of membrane;GO:0045121:membrane raft;GO:0005737:cytoplasm;GO:0005886:plasma membrane;	GO:0042169:SH2 domain binding;GO:0005275:amine transmembrane transporter activity;GO:0019534:toxin transporter activity;GO:0015179:L-amino acid transmembrane transporter activity;GO:0015101:organic cation transmembrane transporter activity;
gene38627	3.40154	2.50306	2.54965e-05	0.00151108	NC_000082.6	96235801	96319859	+	B3galt5	UDP-Gal:betaGlcNAc beta 1%2C3-galactosyltransferase%2C polypeptide 5	GO:0006486:protein glycosylation;	GO:0005794:Golgi apparatus;GO:0016021:integral component of membrane;GO:0005783:endoplasmic reticulum;	GO:0008378:galactosyltransferase activity;
gene7938	-3.44842	1.93939	2.65744e-05	0.00157102	NC_000069.6	121202008	121283108	-	Tmem56	transmembrane protein 56	-	GO:0016021:integral component of membrane;	-
gene17898	-5.33257	0.355137	2.69459e-05	0.0015811	NC_000073.6	45082914	45092257	-	Rcn3	reticulocalbin 3%2C EF-hand calcium binding domain	-	GO:0005783:endoplasmic reticulum;	GO:0005509:calcium ion binding;
gene30768	-5.33257	0.355137	2.69459e-05	0.0015811	NC_000078.6	101746565	101819130	-	Fbln5	fibulin 5	GO:0000042:protein targeting to Golgi;GO:0034394:protein localization to cell surface;GO:2000121:regulation of removal of superoxide radicals;GO:0001558:regulation of cell growth;GO:0048251:elastic fiber assembly;GO:0007155:cell adhesion;	GO:0005615:extracellular space;GO:0005737:cytoplasm;GO:0071953:elastic fiber;	GO:0005509:calcium ion binding;GO:0008022:protein C-terminus binding;
gene5649	-5.33257	0.355137	2.69459e-05	0.0015811	NC_000068.7	158610758	158615747	+	Slc32a1	solute carrier family 32 (GABA vesicular transporter)%2C member 1	GO:0015812:gamma-aminobutyric acid transport;GO:0006836:neurotransmitter transport;GO:0003333:amino acid transmembrane transport;GO:0035725:sodium ion transmembrane transport;GO:0007568:aging;GO:0015816:glycine transport;GO:0015992:proton transport;	GO:0030659:cytoplasmic vesicle membrane;GO:0060077:inhibitory synapse;GO:0051286:cell tip;GO:0016021:integral component of membrane;GO:0044316:cone cell pedicle;GO:0008021:synaptic vesicle;GO:0044292:dendrite terminus;	GO:0015187:glycine transmembrane transporter activity;GO:0015495:gamma-aminobutyric acid:proton symporter activity;
gene11798	-7.8834	-0.0867037	2.82471e-05	0.0016251	NC_000071.6	52363804	52369738	+	Sod3	superoxide dismutase 3%2C extracellular	GO:0046688:response to copper ion;GO:0019430:removal of superoxide radicals;GO:0001666:response to hypoxia;GO:0055114:oxidation-reduction process;	GO:0005615:extracellular space;GO:0031012:extracellular matrix;GO:0005634:nucleus;GO:0005829:cytosol;GO:0005802:trans-Golgi network;GO:0005739:mitochondrion;	GO:0005507:copper ion binding;GO:0005515:protein binding;GO:0004784:superoxide dismutase activity;GO:0008270:zinc ion binding;
gene19655	-7.8834	-0.0867037	2.82471e-05	0.0016251	NC_000073.6	130162451	130266944	-	Fgfr2	fibroblast growth factor receptor 2	GO:0060664:epithelial cell proliferation involved in salivary gland morphogenesis;GO:0060916:mesenchymal cell proliferation involved in lung development;GO:0002053:positive regulation of mesenchymal cell proliferation;GO:0031069:hair follicle morphogenesis;GO:0060174:limb bud formation;GO:0060601:lateral sprouting from an epithelium;GO:0060915:mesenchymal cell differentiation involved in lung dev…	GO:0009986:cell surface;GO:0005887:integral component of plasma membrane;GO:0060076:excitatory synapse;GO:0005634:nucleus;GO:0005938:cell cortex;GO:0031012:extracellular matrix;GO:0005794:Golgi apparatus;GO:0031410:cytoplasmic vesicle;GO:0005576:extracellular region;	GO:0042803:protein homodimerization activity;GO:0017134:fibroblast growth factor binding;GO:0005007:fibroblast growth factor-activated receptor activity;GO:0005524:ATP binding;GO:0008201:heparin binding;
gene23658	-7.8834	-0.0867037	2.82471e-05	0.0016251	NC_000075.6	79598987	79719599	-	Col12a1	collagen%2C type XII%2C alpha 1	-	-	-
gene32463	-7.8834	-0.0867037	2.82471e-05	0.0016251	NC_000079.6	54301964	54383917	+	Cplx2	complexin 2	GO:0031915:positive regulation of synaptic plasticity;GO:0006904:vesicle docking involved in exocytosis;	GO:0044464:cell part;	-
gene38352	-7.8834	-0.0867037	2.82471e-05	0.0016251	NC_000082.6	78301459	78359785	+	Cxadr	coxsackie virus and adenovirus receptor	GO:0048739:cardiac muscle fiber development;GO:0070633:transepithelial transport;GO:0086067:AV node cell to bundle of His cell communication;GO:0030593:neutrophil chemotaxis;GO:0008354:germ cell migration;GO:0034109:homotypic cell-cell adhesion;GO:0007157:heterophilic cell-cell adhesion via plasma membrane cell adhesion molecules;GO:0051607:defense response to virus;GO:0010669:epithelial structur…	GO:0045121:membrane raft;GO:0001669:acrosomal vesicle;GO:0031594:neuromuscular junction;GO:0030426:growth cone;GO:0030175:filopodium;GO:0044297:cell body;GO:0016323:basolateral plasma membrane;GO:0005615:extracellular space;GO:0016021:integral component of membrane;GO:0005730:nucleolus;GO:0043234:protein complex;GO:0016327:apicolateral plasma membrane;GO:0005912:adherens junction;GO:0014704:inter…	GO:0050839:cell adhesion molecule binding;GO:0005102:receptor binding;GO:0030165:PDZ domain binding;GO:0001618:virus receptor activity;GO:0042802:identical protein binding;GO:0071253:connexin binding;GO:0008013:beta-catenin binding;
gene38496	-7.8834	-0.0867037	2.82471e-05	0.0016251	NC_000082.6	90386397	90499555	+	Hunk	hormonally upregulated Neu-associated kinase	GO:0006468:protein phosphorylation;	-	GO:0005524:ATP binding;GO:0004674:protein serine/threonine kinase activity;
gene15054	7.8498	0.0944736	2.82471e-05	0.0016251	NC_000072.6	84571414	84593908	-	Cyp26b1	cytochrome P450%2C family 26%2C subfamily b%2C polypeptide 1	GO:0010628:positive regulation of gene expression;GO:0048384:retinoic acid receptor signaling pathway;GO:0060349:bone morphogenesis;GO:0007283:spermatogenesis;GO:0030326:embryonic limb morphogenesis;GO:0034653:retinoic acid catabolic process;GO:2001037:positive regulation of tongue muscle cell differentiation;GO:0001709:cell fate determination;GO:0007140:male meiosis;GO:0055114:oxidation-reductio…	GO:0016020:membrane;GO:0005783:endoplasmic reticulum;	GO:0001972:retinoic acid binding;GO:0020037:heme binding;GO:0009055:electron carrier activity;GO:0005506:iron ion binding;GO:0008401:retinoic acid 4-hydroxylase activity;
gene8668	7.8498	0.0944736	2.82471e-05	0.0016251	NC_000070.6	24966540	25009233	+	Gpr63	G protein-coupled receptor 63	GO:0007186:G-protein coupled receptor signaling pathway;	GO:0016021:integral component of membrane;GO:0005886:plasma membrane;	GO:0004930:G-protein coupled receptor activity;
gene36147	3.57064	1.98901	2.84347e-05	0.00163192	NC_000081.6	54838901	54952887	-	Enpp2	ectonucleotide pyrophosphatase/phosphodiesterase 2	GO:0006935:chemotaxis;GO:0006955:immune response;GO:0030334:regulation of cell migration;GO:0034638:phosphatidylcholine catabolic process;	GO:0005615:extracellular space;GO:0005887:integral component of plasma membrane;	GO:0008270:zinc ion binding;GO:0003676:nucleic acid binding;GO:0005509:calcium ion binding;GO:0030247:polysaccharide binding;GO:0004528:phosphodiesterase I activity;GO:0047391:alkylglycerophosphoethanolamine phosphodiesterase activity;GO:0005044:scavenger receptor activity;GO:0004551:nucleotide diphosphatase activity;GO:0004622:lysophospholipase activity;
gene4468	4.14277	1.19531	2.92624e-05	0.00167402	NC_000068.7	93187533	93201757	+	Trp53i11	transformation related protein 53 inducible protein 11	-	GO:0016021:integral component of membrane;	-
gene48159	3.62988	1.65442	2.93102e-05	0.00167402	NT_166305.2	5238425	5299198	-	Ipo8	importin 8	-	-	-
gene43077	2.99497	5.03406	2.98633e-05	0.00170149	NC_000085.6	57033264	57315204	-	Ablim1	actin-binding LIM protein 1	GO:0007411:axon guidance;GO:0045944:positive regulation of transcription from RNA polymerase II promoter;GO:0007010:cytoskeleton organization;	GO:0015629:actin cytoskeleton;GO:0005737:cytoplasm;	GO:0008270:zinc ion binding;GO:0003779:actin binding;
gene14501	2.96429	5.88986	3.0103e-05	0.00171101	NC_000072.6	55336299	55348555	+	Aqp1	aquaporin 1	GO:0048146:positive regulation of fibroblast proliferation;GO:0035377:transepithelial water transport;GO:0033326:cerebrospinal fluid secretion;GO:0048593:camera-type eye morphogenesis;GO:0021670:lateral ventricle development;GO:0033363:secretory granule organization;GO:0030185:nitric oxide transport;GO:0006884:cell volume homeostasis;GO:0046878:positive regulation of saliva secretion;GO:0045766:p…	GO:0031526:brush border membrane;GO:0070062:extracellular exosome;GO:0016324:apical plasma membrane;GO:0009925:basal plasma membrane;GO:0032809:neuronal cell body membrane;GO:0043679:axon terminus;GO:0032127:dense core granule membrane;GO:0042383:sarcolemma;GO:0005887:integral component of plasma membrane;GO:0020005:symbiont-containing vacuole membrane;GO:0031965:nuclear membrane;	GO:0015250:water channel activity;GO:0030184:nitric oxide transmembrane transporter activity;GO:0005267:potassium channel activity;GO:0005223:intracellular cGMP activated cation channel activity;GO:0035379:carbon dioxide transmembrane transporter activity;GO:0015168:glycerol transmembrane transporter activity;GO:0046875:ephrin receptor binding;
gene37151	-2.9913	4.59868	3.07134e-05	0.00174151	NC_000081.6	100689915	100729376	-	Galnt6	UDP-N-acetyl-alpha-D-galactosamine:polypeptide N-acetylgalactosaminyltransferase 6	GO:0008152:metabolic process;	GO:0016021:integral component of membrane;GO:0048471:perinuclear region of cytoplasm;GO:0005794:Golgi apparatus;	GO:0004653:polypeptide N-acetylgalactosaminyltransferase activity;
gene20896	-4.14311	0.659313	3.08679e-05	0.00174607	NC_000074.6	64592542	64693109	-	Cpe	carboxypeptidase E	-	-	-
gene7746	-3.12899	3.05249	3.10438e-05	0.00175182	NC_000069.6	105904421	105908928	+	Adora3	adenosine A3 receptor	GO:0014068:positive regulation of phosphatidylinositol 3-kinase signaling;GO:0001973:adenosine receptor signaling pathway;GO:0050850:positive regulation of calcium-mediated signaling;GO:0070257:positive regulation of mucus secretion;GO:0002687:positive regulation of leukocyte migration;GO:0002553:histamine secretion by mast cell;GO:0050729:positive regulation of inflammatory response;GO:0014061:r…	GO:0042734:presynaptic membrane;GO:0005887:integral component of plasma membrane;	GO:0001609:G-protein coupled adenosine receptor activity;
gene34754	-2.93357	7.06927	3.16735e-05	0.00178144	NC_000080.6	54710363	54712174	-	Cebpe	CCAAT/enhancer binding protein (C/EBP)%2C epsilon	GO:0006909:phagocytosis;GO:0042742:defense response to bacterium;GO:0006355:regulation of transcription, DNA-templated;GO:0042089:cytokine biosynthetic process;GO:0030225:macrophage differentiation;	GO:0005634:nucleus;	GO:0043565:sequence-specific DNA binding;GO:0003700:sequence-specific DNA binding transcription factor activity;GO:0046982:protein heterodimerization activity;GO:0042803:protein homodimerization activity;
gene35627	-2.99022	4.77068	3.17197e-05	0.00178144	NC_000080.6	121542037	121797896	-	Dock9	dedicator of cytokinesis 9	GO:0050790:regulation of catalytic activity;GO:0007264:small GTPase mediated signal transduction;GO:0007596:blood coagulation;	GO:0016020:membrane;GO:0012505:endomembrane system;GO:0005829:cytosol;	GO:0005089:Rho guanyl-nucleotide exchange factor activity;GO:0005543:phospholipid binding;GO:0017048:Rho GTPase binding;
gene7468	-2.95589	5.45671	3.19003e-05	0.00178733	NC_000069.6	95526786	95556405	+	Ctss	cathepsin S	GO:0045453:bone resorption;GO:0006508:proteolysis;GO:0051930:regulation of sensory perception of pain;	GO:0009986:cell surface;GO:0005764:lysosome;GO:0016020:membrane;	GO:0008234:cysteine-type peptidase activity;
gene12446	-4.38323	0.349625	3.23096e-05	0.00180597	NC_000071.6	105012513	105053609	-	Gbp8	guanylate-binding protein 8	-	-	-
gene37058	-3.03412	3.66603	3.33556e-05	0.00186003	NC_000081.6	98669205	98677461	-	Rnd1	Rho family GTPase 1	GO:0007015:actin filament organization;GO:0007264:small GTPase mediated signal transduction;GO:0007162:negative regulation of cell adhesion;GO:0016322:neuron remodeling;	GO:0005856:cytoskeleton;GO:0005912:adherens junction;GO:0005737:cytoplasm;GO:0005886:plasma membrane;	GO:0005102:receptor binding;GO:0005525:GTP binding;
gene22255	-2.97197	4.58154	3.4004e-05	0.00189171	NC_000075.6	7558429	7568486	+	Mmp8	matrix metallopeptidase 8	GO:0001503:ossification;GO:0030574:collagen catabolic process;GO:0006508:proteolysis;	GO:0005615:extracellular space;GO:0005578:proteinaceous extracellular matrix;	GO:0004252:serine-type endopeptidase activity;GO:0004222:metalloendopeptidase activity;GO:0005509:calcium ion binding;GO:0008270:zinc ion binding;
gene45036	-2.93105	5.94385	3.46848e-05	0.00192504	NC_000086.7	139563340	139673145	+	Rnf128	ring finger protein 128	GO:0042036:negative regulation of cytokine biosynthetic process;GO:0016567:protein ubiquitination;	GO:0016021:integral component of membrane;GO:0005770:late endosome;GO:0005783:endoplasmic reticulum;GO:0005794:Golgi apparatus;	GO:0008270:zinc ion binding;GO:0004842:ubiquitin-protein transferase activity;
gene1384	-2.97049	4.74059	3.49002e-05	0.00193245	NC_000067.6	107500892	107525600	+	Serpinb2	serine (or cysteine) peptidase inhibitor%2C clade B%2C member 2	GO:0010951:negative regulation of endopeptidase activity;GO:0042060:wound healing;GO:0030162:regulation of proteolysis;	GO:0005737:cytoplasm;GO:0005615:extracellular space;	GO:0004867:serine-type endopeptidase inhibitor activity;
gene42276	-2.90148	8.85736	3.55328e-05	0.00195907	NC_000085.6	11629499	11640851	-	Ms4a3	membrane-spanning 4-domains%2C subfamily A%2C member 3	-	GO:0005737:cytoplasm;GO:0016021:integral component of membrane;	GO:0005515:protein binding;
gene39442	7.8056	0.0563732	3.56805e-05	0.00195907	NC_000083.6	31386212	31476310	+	Pde9a	phosphodiesterase 9A	GO:0007165:signal transduction;GO:0008152:metabolic process;	GO:0043204:perikaryon;GO:0005829:cytosol;	GO:0046872:metal ion binding;GO:0047555:3',5'-cyclic-GMP phosphodiesterase activity;
gene41854	7.8056	0.0563732	3.56805e-05	0.00195907	NC_000084.6	86711052	86718285	+	Cbln2	cerebellin 2 precursor protein	GO:0051965:positive regulation of synapse assembly;	GO:0005615:extracellular space;GO:0016021:integral component of membrane;	GO:0005515:protein binding;
gene5114	-3.01243	3.90002	3.57132e-05	0.00195907	NC_000068.7	131069220	131086780	-	Siglec1	sialic acid binding Ig-like lectin 1%2C sialoadhesin	-	-	-
gene22702	3.4357	2.03004	3.88401e-05	0.0020981	NC_000075.6	37528089	37538319	+	Esam	endothelial cell-specific adhesion molecule	GO:0016338:calcium-independent cell-cell adhesion via plasma membrane cell-adhesion molecules;GO:0007156:homophilic cell adhesion via plasma membrane adhesion molecules;	GO:0016021:integral component of membrane;GO:0005923:bicellular tight junction;GO:0005886:plasma membrane;GO:0005912:adherens junction;	-
gene5696	-5.24539	0.275489	3.88701e-05	0.0020981	NC_000068.7	163087031	163089601	-	Gtsf1l	gametocyte specific factor 1-like	-	-	GO:0046872:metal ion binding;
gene42504	4.85102	0.46126	3.88701e-05	0.0020981	NC_000085.6	23302609	23448498	-	Mamdc2	MAM domain containing 2	GO:0019800:peptide cross-linking via chondroitin 4-sulfate glycosaminoglycan;	GO:0005614:interstitial matrix;GO:0016020:membrane;	GO:0005539:glycosaminoglycan binding;
gene17772	-4.33898	0.310251	3.88701e-05	0.0020981	NC_000073.6	43408193	43418349	+	Siglecg	sialic acid binding Ig-like lectin G	-	GO:0016021:integral component of membrane;	-
gene19282	-4.33898	0.310251	3.88701e-05	0.0020981	NC_000073.6	112427706	112591688	+	Parva	parvin%2C alpha	-	-	-
gene27121	-4.33898	0.310251	3.88701e-05	0.0020981	NC_000077.6	44618100	45008096	+	Ebf1	early B cell factor 1	GO:0007275:multicellular organismal development;GO:0045893:positive regulation of transcription, DNA-templated;GO:0006355:regulation of transcription, DNA-templated;	GO:0005634:nucleus;	GO:0046872:metal ion binding;GO:0070742:C2H2 zinc finger domain binding;GO:0003677:DNA binding;GO:0046983:protein dimerization activity;GO:0003700:sequence-specific DNA binding transcription factor activity;
gene27342	-4.33898	0.310251	3.88701e-05	0.0020981	NC_000077.6	53631323	53634702	-	Il13	interleukin 13	GO:0010155:regulation of proton transport;GO:0035094:response to nicotine;GO:0032496:response to lipopolysaccharide;GO:0032723:positive regulation of connective tissue growth factor production;GO:0045471:response to ethanol;GO:0002639:positive regulation of immunoglobulin production;GO:0051281:positive regulation of release of sequestered calcium ion into cytosol;GO:0006955:immune response;GO:007…	GO:0005615:extracellular space;GO:0005737:cytoplasm;GO:0009897:external side of plasma membrane;	GO:0005144:interleukin-13 receptor binding;GO:0005125:cytokine activity;
gene13247	-2.97392	4.12076	3.89737e-05	0.00209889	NC_000071.6	137865821	137871914	-	Pilrb2	paired immunoglobin-like type 2 receptor beta 2	-	GO:0016021:integral component of membrane;	-
gene13125	-3.66599	1.37941	3.91806e-05	0.00210522	NC_000071.6	134914250	134915530	-	Cldn13	claudin 13	-	GO:0005923:bicellular tight junction;GO:0005886:plasma membrane;GO:0016021:integral component of membrane;	GO:0005198:structural molecule activity;
gene12674	-3.72462	1.2189	4.0412e-05	0.00216645	NC_000071.6	113612355	113650474	-	Cmklr1	chemokine-like receptor 1	GO:0007186:G-protein coupled receptor signaling pathway;GO:0010759:positive regulation of macrophage chemotaxis;GO:0032088:negative regulation of NF-kappaB transcription factor activity;GO:0050848:regulation of calcium-mediated signaling;GO:0032695:negative regulation of interleukin-12 production;	GO:0016021:integral component of membrane;GO:0005886:plasma membrane;	GO:0001637:G-protein coupled chemoattractant receptor activity;
gene2657	-2.89963	6.07825	4.11405e-05	0.00219634	NC_000067.6	193221640	193264049	-	Hsd11b1	hydroxysteroid 11-beta dehydrogenase 1	GO:0043456:regulation of pentose-phosphate shunt;GO:0030324:lung development;GO:0006704:glucocorticoid biosynthetic process;GO:0006713:glucocorticoid catabolic process;	GO:0031965:nuclear membrane;GO:0016021:integral component of membrane;GO:0045177:apical part of cell;GO:0005791:rough endoplasmic reticulum;	GO:0070524:11-beta-hydroxysteroid dehydrogenase (NADP+) activity;GO:0050661:NADP binding;GO:0005496:steroid binding;GO:0003845:11-beta-hydroxysteroid dehydrogenase [NAD(P)] activity;
gene29981	3.12804	2.99228	4.11558e-05	0.00219634	NC_000078.6	44852484	45074483	-	Stxbp6	syntaxin binding protein 6 (amisyn)	-	-	-
gene32508	-2.91256	5.32381	4.15537e-05	0.00221257	NC_000079.6	55523231	55530345	-	Dok3	docking protein 3	GO:0007265:Ras protein signal transduction;	GO:0005737:cytoplasm;GO:0005886:plasma membrane;	GO:0005543:phospholipid binding;GO:0005158:insulin receptor binding;
gene18643	-4.07115	0.594737	4.20337e-05	0.00223309	NC_000073.6	89507785	89527238	-	Prss23	protease%2C serine 23	GO:0006508:proteolysis;	GO:0005576:extracellular region;	GO:0004252:serine-type endopeptidase activity;
gene35181	-3.91026	0.833323	4.23374e-05	0.00224417	NC_000080.6	70602184	70636048	-	Dmtn	dematin actin binding protein	GO:0051693:actin filament capping;GO:0007010:cytoskeleton organization;	GO:0030863:cortical cytoskeleton;GO:0016020:membrane;	GO:0003779:actin binding;
gene27191	3.06644	3.276	4.40848e-05	0.00232761	NC_000077.6	48985329	48992246	-	Tgtp1	T cell specific GTPase 1	GO:0034341:response to interferon-gamma;GO:0035458:cellular response to interferon-beta;GO:0035455:response to interferon-alpha;	-	GO:0005525:GTP binding;GO:0003924:GTPase activity;
gene32151	-2.87736	6.34069	4.41089e-05	0.00232761	NC_000079.6	36867178	37050244	-	F13a1	coagulation factor XIII%2C A1 subunit	-	-	GO:0046872:metal ion binding;
gene38769	-3.70041	1.19706	4.49665e-05	0.00236526	NC_000083.6	8525185	8986648	+	Pde10a	phosphodiesterase 10A	GO:0010738:regulation of protein kinase A signaling;GO:0046069:cGMP catabolic process;GO:0043949:regulation of cAMP-mediated signaling;GO:0006198:cAMP catabolic process;GO:0007596:blood coagulation;	GO:0005737:cytoplasm;GO:0016020:membrane;GO:0043204:perikaryon;GO:0005829:cytosol;	GO:0008144:drug binding;GO:0047555:3',5'-cyclic-GMP phosphodiesterase activity;GO:0004118:cGMP-stimulated cyclic-nucleotide phosphodiesterase activity;GO:0046872:metal ion binding;GO:0030552:cAMP binding;GO:0030553:cGMP binding;
gene15241	-7.82476	-0.139666	4.53239e-05	0.00236526	NC_000072.6	91212764	91272540	+	Fbln2	fibulin 2	GO:0010811:positive regulation of cell-substrate adhesion;	GO:0005578:proteinaceous extracellular matrix;	GO:0050840:extracellular matrix binding;GO:0005509:calcium ion binding;GO:0005515:protein binding;
gene17927	-7.82476	-0.139666	4.53239e-05	0.00236526	NC_000073.6	45335269	45338973	+	Hrc	histidine rich calcium binding protein	GO:0055074:calcium ion homeostasis;GO:0008016:regulation of heart contraction;	GO:0033017:sarcoplasmic reticulum membrane;	GO:0044325:ion channel binding;GO:0051117:ATPase binding;
gene47213	7.76001	0.0171948	4.53239e-05	0.00236526	NT_095534.1	21053	22580	+	Hbb-bh1	hemoglobin Z%2C beta-like embryonic chain	GO:0051291:protein heterooligomerization;GO:0000122:negative regulation of transcription from RNA polymerase II promoter;GO:0015671:oxygen transport;	GO:0005833:hemoglobin complex;	GO:0031721:hemoglobin alpha binding;GO:0005344:oxygen transporter activity;GO:0019825:oxygen binding;GO:0020037:heme binding;GO:0005506:iron ion binding;
gene9401	7.76001	0.0171948	4.53239e-05	0.00236526	NC_000070.6	82897920	83052406	-	Frem1	Fras1 related extracellular matrix protein 1	GO:0007160:cell-matrix adhesion;GO:0007156:homophilic cell adhesion via plasma membrane adhesion molecules;GO:0097094:craniofacial suture morphogenesis;GO:0007154:cell communication;	GO:0016020:membrane;GO:0005604:basement membrane;GO:0016021:integral component of membrane;	GO:0005509:calcium ion binding;GO:0046872:metal ion binding;GO:0030246:carbohydrate binding;
gene18970	2.86752	6.5946	4.68329e-05	0.00243862	NC_000073.6	103812524	103813923	-	Hbb-bt	hemoglobin%2C beta adult t chain	-	-	-
gene25005	-2.86426	6.52769	4.73584e-05	0.0024561	NC_000076.6	43579169	43584265	+	Cd24a	CD24a antigen	GO:0007204:positive regulation of cytosolic calcium ion concentration;GO:0045665:negative regulation of neuron differentiation;GO:0032913:negative regulation of transforming growth factor beta3 production;GO:0042104:positive regulation of activated T cell proliferation;GO:0048488:synaptic vesicle endocytosis;GO:0097190:apoptotic signaling pathway;GO:0030889:negative regulation of B cell prolifera…	GO:0045121:membrane raft;GO:0031362:anchored component of external side of plasma membrane;GO:0031528:microvillus membrane;GO:0060170:ciliary membrane;	GO:0030246:carbohydrate binding;GO:0019901:protein kinase binding;GO:0030296:protein tyrosine kinase activator activity;
gene23252	-3.31947	1.93668	4.73768e-05	0.0024561	NC_000075.6	58156246	58159236	-	Islr	immunoglobulin superfamily containing leucine-rich repeat	-	GO:0005576:extracellular region;	-
gene7477	-2.9828	3.41247	4.91941e-05	0.00254084	NC_000069.6	95734147	95739870	-	Ecm1	extracellular matrix protein 1	GO:0001960:negative regulation of cytokine-mediated signaling pathway;GO:0001938:positive regulation of endothelial cell proliferation;GO:0006357:regulation of transcription from RNA polymerase II promoter;GO:0030502:negative regulation of bone mineralization;GO:0045766:positive regulation of angiogenesis;GO:2000404:regulation of T cell migration;GO:0043123:positive regulation of I-kappaB kinase/…	GO:0005615:extracellular space;GO:0005578:proteinaceous extracellular matrix;	GO:0004871:signal transducer activity;GO:0043236:laminin binding;GO:0008022:protein C-terminus binding;GO:0002020:protease binding;GO:0005134:interleukin-2 receptor binding;
gene7115	-4.03378	0.561381	4.92269e-05	0.00254084	NC_000069.6	87078592	87174747	-	Kirrel	kin of IRRE like (Drosophila)	GO:0016337:single organismal cell-cell adhesion;GO:0001933:negative regulation of protein phosphorylation;GO:0007588:excretion;GO:0030838:positive regulation of actin filament polymerization;	GO:0016021:integral component of membrane;GO:0031253:cell projection membrane;GO:0005911:cell-cell junction;GO:0045121:membrane raft;GO:0043198:dendritic shaft;GO:0048471:perinuclear region of cytoplasm;	GO:0017022:myosin binding;
gene2248	3.02109	3.46736	4.94049e-05	0.00254446	NC_000067.6	172000960	172027314	-	Vangl2	vang-like 2 (van gogh%2C Drosophila)	GO:0032956:regulation of actin cytoskeleton organization;GO:0048103:somatic stem cell division;GO:0043507:positive regulation of JUN kinase activity;GO:0060489:planar dichotomous subdivision of terminal units involved in lung branching morphogenesis;GO:0003150:muscular septum morphogenesis;GO:0035019:somatic stem cell maintenance;GO:0009952:anterior/posterior pattern specification;GO:0003148:outf…	GO:0016324:apical plasma membrane;GO:0016323:basolateral plasma membrane;GO:0005911:cell-cell junction;GO:0016021:integral component of membrane;GO:0060187:cell pole;GO:0016328:lateral plasma membrane;	GO:0005515:protein binding;
gene37418	2.92019	4.3611	5.15083e-05	0.00264701	NC_000082.6	11066298	11074985	+	Snn	stannin	-	-	-
gene9796	-3.15217	2.46967	5.20027e-05	0.00266661	NC_000070.6	109660876	109666756	-	Cdkn2c	cyclin-dependent kinase inhibitor 2C (p18%2C inhibits CDK4)	GO:0007050:cell cycle arrest;GO:0030308:negative regulation of cell growth;GO:0000079:regulation of cyclin-dependent protein serine/threonine kinase activity;GO:0048709:oligodendrocyte differentiation;GO:0008285:negative regulation of cell proliferation;GO:0042326:negative regulation of phosphorylation;GO:0000082:G1/S transition of mitotic cell cycle;	GO:0005737:cytoplasm;GO:0005634:nucleus;	GO:0016301:kinase activity;GO:0019901:protein kinase binding;GO:0004861:cyclin-dependent protein serine/threonine kinase inhibitor activity;
gene11734	-3.14642	2.53105	5.2395e-05	0.0026809	NC_000071.6	43818879	43843468	+	Bst1	bone marrow stromal cell antigen 1	GO:0008152:metabolic process;	GO:0031225:anchored component of membrane;GO:0005886:plasma membrane;	GO:0000166:nucleotide binding;GO:0003953:NAD+ nucleosidase activity;
gene40681	2.87177	5.25362	5.34942e-05	0.00273122	NC_000084.6	4590792	4682869	+	9430020K01Rik	RIKEN cDNA 9430020K01 gene	GO:0007155:cell adhesion;	GO:0005911:cell-cell junction;	-
gene9806	3.016	3.28117	5.39059e-05	0.00274629	NC_000070.6	111413794	111460298	+	Bend5	BEN domain containing 5	-	GO:0005794:Golgi apparatus;	-
gene2592	3.30689	2.06068	5.48758e-05	0.00278968	NC_000067.6	190947646	190979310	-	Vash2	vasohibin 2	GO:0045766:positive regulation of angiogenesis;GO:0001938:positive regulation of endothelial cell proliferation;	GO:0005737:cytoplasm;	-
gene9507	-3.34171	1.58652	5.55783e-05	0.00281931	NC_000070.6	89274473	89294619	-	Cdkn2a	cyclin-dependent kinase inhibitor 2A	GO:0033600:negative regulation of mammary gland epithelial cell proliferation;GO:0045892:negative regulation of transcription, DNA-templated;GO:0000075:cell cycle checkpoint;GO:0048103:somatic stem cell division;GO:0000082:G1/S transition of mitotic cell cycle;GO:0030889:negative regulation of B cell proliferation;GO:0034393:positive regulation of smooth muscle cell apoptotic process;GO:0035019:s…	GO:0043234:protein complex;GO:0005654:nucleoplasm;GO:0035985:senescence-associated heterochromatin focus;GO:0005739:mitochondrion;GO:0001652:granular component;	GO:0003700:sequence-specific DNA binding transcription factor activity;GO:0004861:cyclin-dependent protein serine/threonine kinase inhibitor activity;GO:0002039:p53 binding;GO:0097371:MDM2/MDM4 family protein binding;GO:0003677:DNA binding;GO:0055105:ubiquitin-protein transferase inhibitor activity;GO:0019901:protein kinase binding;GO:0051059:NF-kappaB binding;
gene9509	-5.19974	0.234034	5.68506e-05	0.00287767	NC_000070.6	89306289	89311032	-	Cdkn2b	cyclin-dependent kinase inhibitor 2B (p15%2C inhibits CDK4)	GO:0031670:cellular response to nutrient;GO:0007050:cell cycle arrest;GO:0000079:regulation of cyclin-dependent protein serine/threonine kinase activity;GO:2000134:negative regulation of G1/S transition of mitotic cell cycle;GO:0042326:negative regulation of phosphorylation;GO:0050680:negative regulation of epithelial cell proliferation;GO:0030511:positive regulation of transforming growth factor…	GO:0005737:cytoplasm;GO:0005634:nucleus;	GO:0016301:kinase activity;GO:0019901:protein kinase binding;GO:0004861:cyclin-dependent protein serine/threonine kinase inhibitor activity;
gene27887	3.17333	2.50006	5.71494e-05	0.0028866	NC_000077.6	70943058	70969973	-	Nup88	nucleoporin 88	GO:0055085:transmembrane transport;GO:0051028:mRNA transport;GO:0015031:protein transport;	GO:0005643:nuclear pore;	GO:0015288:porin activity;
gene9521	-2.96174	3.54543	5.74752e-05	0.00289685	NC_000070.6	91250766	91400059	-	Elavl2	ELAV (embryonic lethal%2C abnormal vision%2C Drosophila)-like 2 (Hu antigen B)	GO:0006355:regulation of transcription, DNA-templated;	-	GO:0000166:nucleotide binding;GO:0003723:RNA binding;GO:0003730:mRNA 3'-UTR binding;GO:0005515:protein binding;
gene1769	-7.76363	-0.194542	5.79138e-05	0.00290036	NC_000067.6	140085855	140183411	-	Cfh	complement component factor h	GO:0071346:cellular response to interferon-gamma;GO:0006957:complement activation, alternative pathway;GO:0030449:regulation of complement activation;GO:0071222:cellular response to lipopolysaccharide;	GO:0005615:extracellular space;GO:0005737:cytoplasm;GO:0005634:nucleus;GO:0005886:plasma membrane;	GO:0043395:heparan sulfate proteoglycan binding;GO:0001851:complement component C3b binding;GO:0008201:heparin binding;
gene22257	-7.76363	-0.194542	5.79138e-05	0.00290036	NC_000075.6	7571396	7581885	+	Mmp27	matrix metallopeptidase 27	GO:0006508:proteolysis;	GO:0031012:extracellular matrix;	GO:0004222:metalloendopeptidase activity;GO:0005509:calcium ion binding;GO:0008270:zinc ion binding;
gene37484	-7.76363	-0.194542	5.79138e-05	0.00290036	NC_000082.6	14705859	14709385	+	Snai2	snail family zinc finger 2	GO:0003273:cell migration involved in endocardial cushion formation;GO:0003198:epithelial to mesenchymal transition involved in endocardial cushion formation;GO:2000647:negative regulation of stem cell proliferation;GO:0071479:cellular response to ionizing radiation;GO:0050872:white fat cell differentiation;GO:0044344:cellular response to fibroblast growth factor stimulus;GO:0071364:cellular resp…	GO:0000790:nuclear chromatin;GO:0005737:cytoplasm;	GO:0003705:RNA polymerase II distal enhancer sequence-specific DNA binding transcription factor activity;GO:0008270:zinc ion binding;GO:0001078:RNA polymerase II core promoter proximal region sequence-specific DNA binding transcription factor activity involved in negative regulation of transcription;GO:0005515:protein binding;GO:0003682:chromatin binding;GO:0043565:sequence-specific DNA binding;
gene13056	3.41881	1.8559	6.17397e-05	0.00308541	NC_000071.6	129584169	129611099	+	Mmp17	matrix metallopeptidase 17	GO:0006508:proteolysis;	GO:0005886:plasma membrane;GO:0031225:anchored component of membrane;GO:0005578:proteinaceous extracellular matrix;	GO:0004222:metalloendopeptidase activity;GO:0005509:calcium ion binding;GO:0008270:zinc ion binding;
gene42677	4.32752	0.842952	6.40524e-05	0.00319422	NC_000085.6	34668401	34747823	-	Slc16a12	solute carrier family 16 (monocarboxylic acid transporters)%2C member 12	GO:0055085:transmembrane transport;	GO:0016021:integral component of membrane;	-
gene42662	-3.03973	2.67533	6.53454e-05	0.00325183	NC_000085.6	34122549	34166041	-	Ankrd22	ankyrin repeat domain 22	-	-	-
gene14021	2.9957	3.16322	6.7987e-05	0.00337378	NC_000072.6	38123174	38254009	-	D630045J12Rik	RIKEN cDNA D630045J12 gene	-	GO:0016021:integral component of membrane;	-
gene35756	-3.03064	2.66728	6.8082e-05	0.00337378	NC_000081.6	9506159	9529935	-	Il7r	interleukin 7 receptor	GO:0016049:cell growth;GO:0000902:cell morphogenesis;GO:0048535:lymph node development;GO:0008361:regulation of cell size;GO:0010628:positive regulation of gene expression;GO:0001915:negative regulation of T cell mediated cytotoxicity;GO:0033089:positive regulation of T cell differentiation in thymus;GO:0048872:homeostasis of number of cells;GO:0002377:immunoglobulin production;GO:0042100:B cell …	GO:0009897:external side of plasma membrane;GO:0016021:integral component of membrane;	GO:0004896:cytokine receptor activity;
gene26812	2.81864	5.50194	6.85108e-05	0.00338791	NC_000077.6	18880428	19020672	-	Meis1	Meis homeobox 1	GO:0001525:angiogenesis;GO:0006357:regulation of transcription from RNA polymerase II promoter;GO:0060216:definitive hemopoiesis;GO:0002089:lens morphogenesis in camera-type eye;GO:0045638:negative regulation of myeloid cell differentiation;GO:0045665:negative regulation of neuron differentiation;	GO:0005667:transcription factor complex;	GO:0003705:RNA polymerase II distal enhancer sequence-specific DNA binding transcription factor activity;GO:0043565:sequence-specific DNA binding;GO:0046982:protein heterodimerization activity;GO:0003682:chromatin binding;
gene22250	-5.1526	0.19141	6.91332e-05	0.00339026	NC_000075.6	7344397	7360461	+	Mmp12	matrix metallopeptidase 12	GO:0035313:wound healing, spreading of epidermal cells;GO:0060054:positive regulation of epithelial cell proliferation involved in wound healing;GO:0006508:proteolysis;	GO:0005578:proteinaceous extracellular matrix;	GO:0004222:metalloendopeptidase activity;GO:0005509:calcium ion binding;GO:0008270:zinc ion binding;
gene44508	-5.1526	0.19141	6.91332e-05	0.00339026	NC_000086.7	96455436	96574485	+	Heph	hephaestin	GO:0006825:copper ion transport;GO:0055072:iron ion homeostasis;GO:0030218:erythrocyte differentiation;GO:0006826:iron ion transport;GO:0055114:oxidation-reduction process;GO:0006879:cellular iron ion homeostasis;	GO:0005886:plasma membrane;GO:0016021:integral component of membrane;GO:0048471:perinuclear region of cytoplasm;	GO:0016491:oxidoreductase activity;GO:0005507:copper ion binding;
gene9634	-5.1526	0.19141	6.91332e-05	0.00339026	NC_000070.6	100776679	101003749	+	Cachd1	cache domain containing 1	GO:0006816:calcium ion transport;	GO:0016021:integral component of membrane;	-
gene1023	-4.24619	0.22829	6.91332e-05	0.00339026	NC_000067.6	84036293	84339845	-	Pid1	phosphotyrosine interaction domain containing 1	GO:2001171:positive regulation of ATP biosynthetic process;GO:2000379:positive regulation of reactive oxygen species metabolic process;GO:0051881:regulation of mitochondrial membrane potential;GO:0070584:mitochondrion morphogenesis;GO:0071356:cellular response to tumor necrosis factor;GO:0001933:negative regulation of protein phosphorylation;GO:0090005:negative regulation of establishment of prot…	GO:0005737:cytoplasm;	GO:0005515:protein binding;
gene6279	-3.11218	2.21423	7.01383e-05	0.00343241	NC_000069.6	10204342	10208602	-	Fabp4	fatty acid binding protein 4%2C adipocyte	GO:0050872:white fat cell differentiation;GO:0006810:transport;GO:0006469:negative regulation of protein kinase activity;GO:0050873:brown fat cell differentiation;GO:0045892:negative regulation of transcription, DNA-templated;GO:0001816:cytokine production;GO:0008284:positive regulation of cell proliferation;GO:0006631:fatty acid metabolic process;GO:0071285:cellular response to lithium ion;GO:00…	GO:0005829:cytosol;GO:0005634:nucleus;	GO:0005215:transporter activity;GO:0008289:lipid binding;
gene2057	2.92349	3.50488	7.10013e-05	0.00346745	NC_000067.6	164115264	164150026	+	Selp	selectin%2C platelet	GO:0050901:leukocyte tethering or rolling;GO:0002691:regulation of cellular extravasation;GO:0033623:regulation of integrin activation;GO:0032496:response to lipopolysaccharide;GO:0014068:positive regulation of phosphatidylinositol 3-kinase signaling;GO:0010572:positive regulation of platelet activation;GO:0007157:heterophilic cell-cell adhesion via plasma membrane cell adhesion molecules;GO:0002…	GO:0005615:extracellular space;GO:0016021:integral component of membrane;GO:0005730:nucleolus;GO:0009897:external side of plasma membrane;GO:0031092:platelet alpha granule membrane;	GO:0042806:fucose binding;GO:0048306:calcium-dependent protein binding;GO:0033691:sialic acid binding;GO:0001948:glycoprotein binding;GO:0001530:lipopolysaccharide binding;GO:0008201:heparin binding;GO:0070492:oligosaccharide binding;GO:0008430:selenium binding;
gene17195	-2.86934	3.88541	7.17071e-05	0.00349468	NC_000073.6	25516042	25540004	-	Ceacam2	carcinoembryonic antigen-related cell adhesion molecule 2	GO:0019048:modulation by virus of host morphology or physiology;GO:0043406:positive regulation of MAP kinase activity;	GO:0016021:integral component of membrane;GO:0009986:cell surface;GO:0060170:ciliary membrane;	GO:0019901:protein kinase binding;
gene9775	-7.6998	-0.251476	7.44607e-05	0.00361445	NC_000070.6	108879070	108943324	+	Rab3b	RAB3B%2C member RAS oncogene family	GO:0007264:small GTPase mediated signal transduction;GO:0017157:regulation of exocytosis;GO:0018125:peptidyl-cysteine methylation;GO:0015031:protein transport;	GO:0005829:cytosol;GO:0030141:secretory granule;GO:0008021:synaptic vesicle;GO:0005886:plasma membrane;	GO:0005515:protein binding;GO:0005525:GTP binding;
gene4959	2.91567	3.49809	7.4471e-05	0.00361445	NC_000068.7	125300594	125506485	-	Fbn1	fibrillin 1	-	GO:0005578:proteinaceous extracellular matrix;	GO:0005201:extracellular matrix structural constituent;GO:0005509:calcium ion binding;
gene27492	3.31129	1.92151	7.64918e-05	0.0037049	NC_000077.6	58994256	59136375	-	Obscn	obscurin%2C cytoskeletal calmodulin and titin-interacting RhoGEF	-	-	-
gene36284	-2.89264	3.33302	7.80715e-05	0.00376837	NC_000081.6	66526212	66561236	-	Tmem71	transmembrane protein 71	-	GO:0016021:integral component of membrane;	-
gene14052	-3.28369	1.53496	7.81216e-05	0.00376837	NC_000072.6	39381428	39390666	+	Rab19	RAB19%2C member RAS oncogene family	GO:0007264:small GTPase mediated signal transduction;GO:0015031:protein transport;	GO:0005886:plasma membrane;	GO:0005525:GTP binding;
gene30302	3.19196	2.0907	8.01377e-05	0.00385712	NC_000078.6	73099609	73114770	-	Six4	sine oculis-related homeobox 4	GO:0048699:generation of neurons;GO:0051451:myoblast migration;GO:0072107:positive regulation of ureteric bud formation;GO:0048701:embryonic cranial skeleton morphogenesis;GO:0090190:positive regulation of branching involved in ureteric bud morphogenesis;GO:0072075:metanephric mesenchyme development;GO:0042472:inner ear morphogenesis;GO:0032880:regulation of protein localization;GO:0048538:thymus…	GO:0005737:cytoplasm;GO:0005634:nucleus;	GO:0043565:sequence-specific DNA binding;GO:0003700:sequence-specific DNA binding transcription factor activity;
gene29842	-3.956	0.492371	8.02885e-05	0.00385712	NC_000078.6	31265146	31329644	+	Lamb1	laminin B1	GO:0042476:odontogenesis;GO:0007566:embryo implantation;GO:0007611:learning or memory;GO:0031175:neuron projection development;GO:0007162:negative regulation of cell adhesion;GO:0034446:substrate adhesion-dependent cell spreading;GO:0030335:positive regulation of cell migration;	GO:0070062:extracellular exosome;GO:0005606:laminin-1 complex;GO:0005615:extracellular space;GO:0043257:laminin-8 complex;GO:0048471:perinuclear region of cytoplasm;GO:0043259:laminin-10 complex;GO:0005607:laminin-2 complex;	GO:0043208:glycosphingolipid binding;GO:0019899:enzyme binding;GO:0005178:integrin binding;GO:0005201:extracellular matrix structural constituent;
gene38085	4.67332	0.308647	8.43945e-05	0.00404613	NC_000082.6	46035652	46120248	-	Cd96	CD96 antigen	GO:0007155:cell adhesion;	GO:0016021:integral component of membrane;	-
gene22312	-3.77933	0.716434	8.52291e-05	0.0040696	NC_000075.6	14541966	14662960	-	Amotl1	angiomotin-like 1	GO:0016055:Wnt signaling pathway;GO:0043536:positive regulation of blood vessel endothelial cell migration;GO:0003365:establishment of cell polarity involved in ameboidal cell migration;GO:0035329:hippo signaling;	GO:0005923:bicellular tight junction;GO:0031410:cytoplasmic vesicle;GO:0016324:apical plasma membrane;GO:0030027:lamellipodium;	GO:0042802:identical protein binding;
gene7956	-3.77933	0.716434	8.52291e-05	0.0040696	NC_000069.6	121723537	121735052	+	F3	coagulation factor III	GO:0001938:positive regulation of endothelial cell proliferation;GO:0007186:G-protein coupled receptor signaling pathway;GO:0032496:response to lipopolysaccharide;GO:0010641:positive regulation of platelet-derived growth factor receptor signaling pathway;GO:0009612:response to mechanical stimulus;GO:0045766:positive regulation of angiogenesis;GO:0070301:cellular response to hydrogen peroxide;GO:0…	GO:0005615:extracellular space;GO:0016021:integral component of membrane;GO:0005737:cytoplasm;GO:0009986:cell surface;GO:0005886:plasma membrane;GO:0031012:extracellular matrix;	GO:0004984:olfactory receptor activity;GO:0004930:G-protein coupled receptor activity;GO:0005543:phospholipid binding;GO:0002020:protease binding;
gene12220	-2.84323	3.67944	8.66744e-05	0.00413025	NC_000071.6	92257660	92278181	-	Naaa	N-acylethanolamine acid amidase	GO:0006629:lipid metabolic process;	GO:0005764:lysosome;	GO:0008134:transcription factor binding;GO:0016810:hydrolase activity, acting on carbon-nitrogen (but not peptide) bonds;
gene23720	-2.80445	4.51654	8.79114e-05	0.00418076	NC_000075.6	85320439	85327150	-	Fam46a	family with sequence similarity 46%2C member A	-	-	-
gene14346	2.79436	4.62879	8.83801e-05	0.00419459	NC_000072.6	48701583	48708244	-	Gimap6	GTPase%2C IMAP family member 6	-	-	GO:0005525:GTP binding;
gene43332	3.42513	1.68191	9.12738e-05	0.00432039	NC_000086.7	9199973	9268085	+	Lancl3	LanC lantibiotic synthetase component C-like 3 (bacterial)	-	-	GO:0003824:catalytic activity;
gene15613	2.76935	5.11857	9.13972e-05	0.00432039	NC_000072.6	121245906	121270917	+	Usp18	ubiquitin specific peptidase 18	GO:0032020:ISG15-protein conjugation;GO:0006511:ubiquitin-dependent protein catabolic process;	-	GO:0019785:ISG15-specific protease activity;
gene2658	-2.92052	2.86784	9.18581e-05	0.0043335	NC_000067.6	193272160	193273188	-	G0s2	G0/G1 switch gene 2	GO:0007049:cell cycle;GO:0043065:positive regulation of apoptotic process;GO:0016310:phosphorylation;	GO:0005739:mitochondrion;	GO:0004672:protein kinase activity;GO:0000166:nucleotide binding;
gene30400	-2.84415	3.49849	9.30269e-05	0.00437988	NC_000078.6	79208913	79222664	+	Rdh12	retinol dehydrogenase 12	GO:0050896:response to stimulus;GO:0042572:retinol metabolic process;GO:0007601:visual perception;GO:0055114:oxidation-reduction process;	GO:0005622:intracellular;	GO:0004745:retinol dehydrogenase activity;GO:0000166:nucleotide binding;
gene1513	3.40074	1.45537	9.48195e-05	0.00445538	NC_000067.6	125913636	126830900	-	Nckap5	NCK-associated protein 5	-	-	-
gene19276	-7.63302	-0.310626	9.63608e-05	0.00447433	NC_000073.6	112116019	112159121	-	Dkk3	dickkopf WNT signaling pathway inhibitor 3	GO:0007275:multicellular organismal development;GO:0032348:negative regulation of aldosterone biosynthetic process;GO:0090090:negative regulation of canonical Wnt signaling pathway;GO:0045892:negative regulation of transcription, DNA-templated;GO:2000065:negative regulation of cortisol biosynthetic process;	GO:0005615:extracellular space;	-
gene29101	-7.63302	-0.310626	9.63608e-05	0.00447433	NC_000077.6	112782210	112787757	+	Sox9	SRY (sex determining region Y)-box 9	GO:0007173:epidermal growth factor receptor signaling pathway;GO:0006334:nucleosome assembly;GO:0071504:cellular response to heparin;GO:0019933:cAMP-mediated signaling;GO:0001837:epithelial to mesenchymal transition;GO:0001934:positive regulation of protein phosphorylation;GO:0071364:cellular response to epidermal growth factor stimulus;GO:0006461:protein complex assembly;GO:0035019:somatic stem …	GO:0005667:transcription factor complex;	GO:0001158:enhancer sequence-specific DNA binding;GO:0001077:RNA polymerase II core promoter proximal region sequence-specific DNA binding transcription factor activity involved in positive regulation of transcription;GO:0008013:beta-catenin binding;GO:0001046:core promoter sequence-specific DNA binding;GO:0004672:protein kinase activity;GO:0003705:RNA polymerase II distal enhancer sequence-speci…
gene38106	-7.63302	-0.310626	9.63608e-05	0.00447433	NC_000082.6	48872608	48874498	+	Retnlg	resistin like gamma	-	GO:0005576:extracellular region;	GO:0005179:hormone activity;GO:0005125:cytokine activity;
gene9273	-7.63302	-0.310626	9.63608e-05	0.00447433	NC_000070.6	63344556	63348163	+	Orm1	orosomucoid 1	GO:0002682:regulation of immune system process;GO:0006953:acute-phase response;GO:0006810:transport;	GO:0005615:extracellular space;	GO:0008144:drug binding;
gene13034	7.61388	-0.107469	9.63608e-05	0.00447433	NC_000071.6	127783491	128433077	-	Tmem132d	transmembrane protein 132D	GO:0010923:negative regulation of phosphatase activity;	GO:0016021:integral component of membrane;	-
gene26177	7.56169	-0.151652	9.63608e-05	0.00447433	NC_000076.6	116776545	116896879	-	Myrfl	myelin regulatory factor-like	-	-	-
gene243	-3.74465	0.685735	9.86135e-05	0.00456993	NC_000067.6	26681801	26687460	-	4931408C20Rik	RIKEN cDNA 4931408C20 gene	-	-	-
gene10374	-2.78921	4.08865	9.8926e-05	0.00457542	NC_000070.6	133253090	133263087	-	Sytl1	synaptotagmin-like 1	GO:0006887:exocytosis;GO:0006886:intracellular protein transport;	GO:0042470:melanosome;GO:0019897:extrinsic component of plasma membrane;	GO:0017137:Rab GTPase binding;GO:0042043:neurexin family protein binding;
gene22159	-2.90892	2.81215	0.000100281	0.00462901	NC_000074.6	125418063	125569863	-	Sipa1l2	signal-induced proliferation-associated 1 like 2	GO:0051056:regulation of small GTPase mediated signal transduction;	-	GO:0005096:GTPase activator activity;
gene304	3.05925	2.40106	0.00010259	0.00472635	NC_000067.6	33908213	34308662	+	Dst	dystonin	GO:0008090:retrograde axon cargo transport;GO:0009611:response to wounding;GO:0031581:hemidesmosome assembly;GO:0007155:cell adhesion;GO:0007409:axonogenesis;GO:0031110:regulation of microtubule polymerization or depolymerization;GO:0031122:cytoplasmic microtubule organization;GO:0048870:cell motility;GO:0007050:cell cycle arrest;GO:0030011:maintenance of cell polarity;	GO:0005925:focal adhesion;GO:0030056:hemidesmosome;GO:0016023:cytoplasmic membrane-bounded vesicle;GO:0031673:H zone;GO:0016021:integral component of membrane;GO:0005789:endoplasmic reticulum membrane;GO:0005882:intermediate filament;GO:0060053:neurofilament cytoskeleton;GO:0031252:cell leading edge;GO:0035371:microtubule plus-end;GO:0042383:sarcolemma;GO:0005635:nuclear envelope;GO:0097038:perin…	GO:0005178:integrin binding;GO:0008022:protein C-terminus binding;GO:0005509:calcium ion binding;GO:0003779:actin binding;GO:0042803:protein homodimerization activity;GO:0051010:microtubule plus-end binding;
gene18481	-2.87422	3.25151	0.000103172	0.00473734	NC_000073.6	81213804	81333622	+	Pde8a	phosphodiesterase 8A	GO:0000160:phosphorelay signal transduction system;GO:0035556:intracellular signal transduction;GO:0006355:regulation of transcription, DNA-templated;	-	GO:0000156:phosphorelay response regulator activity;GO:0046872:metal ion binding;GO:0004115:3',5'-cyclic-AMP phosphodiesterase activity;
gene29889	-3.05228	1.99392	0.00010323	0.00473734	NC_000078.6	34047580	34917095	-	Hdac9	histone deacetylase 9	GO:0000122:negative regulation of transcription from RNA polymerase II promoter;GO:0070932:histone H3 deacetylation;GO:0032869:cellular response to insulin stimulus;GO:0007507:heart development;GO:0030183:B cell differentiation;GO:0070933:histone H4 deacetylation;GO:0048742:regulation of skeletal muscle fiber development;GO:0090050:positive regulation of cell migration involved in sprouting angio…	GO:0005737:cytoplasm;GO:0005667:transcription factor complex;GO:0035097:histone methyltransferase complex;GO:0000118:histone deacetylase complex;	GO:0005080:protein kinase C binding;GO:0046969:NAD-dependent histone deacetylase activity (H3-K9 specific);GO:0003714:transcription corepressor activity;GO:0042826:histone deacetylase binding;GO:0032041:NAD-dependent histone deacetylase activity (H3-K14 specific);GO:0070491:repressing transcription factor binding;GO:0046970:NAD-dependent histone deacetylase activity (H4-K16 specific);GO:0046872:m…
gene37300	-4.14701	0.141643	0.000103439	0.00473772	NC_000082.6	3706974	3718210	-	Mefv	Mediterranean fever	GO:2001056:positive regulation of cysteine-type endopeptidase activity;GO:0071641:negative regulation of macrophage inflammatory protein 1 alpha production;GO:0032695:negative regulation of interleukin-12 production;GO:0032691:negative regulation of interleukin-1 beta production;GO:0050728:negative regulation of inflammatory response;	GO:0005875:microtubule associated complex;GO:0005874:microtubule;GO:0005737:cytoplasm;GO:0005634:nucleus;	GO:0008270:zinc ion binding;GO:0003779:actin binding;
gene23246	2.74796	5.05273	0.000107026	0.00489252	NC_000075.6	57940135	57962865	+	Sema7a	sema domain%2C immunoglobulin domain (Ig)%2C and GPI membrane anchor%2C (semaphorin) 7A	GO:0070374:positive regulation of ERK1 and ERK2 cascade;GO:0060907:positive regulation of macrophage cytokine production;GO:0007229:integrin-mediated signaling pathway;GO:0045773:positive regulation of axon extension;GO:0050727:regulation of inflammatory response;	GO:0031225:anchored component of membrane;GO:0009897:external side of plasma membrane;	GO:0005178:integrin binding;GO:0004872:receptor activity;
gene1542	-2.70705	6.70683	0.000108107	0.00493235	NC_000067.6	128588199	128592311	-	Cxcr4	chemokine (C-X-C motif) receptor 4	GO:0001569:patterning of blood vessels;GO:0001764:neuron migration;GO:0007186:G-protein coupled receptor signaling pathway;GO:0043217:myelin maintenance;GO:0008354:germ cell migration;GO:0001667:ameboidal-type cell migration;GO:0060048:cardiac muscle contraction;GO:0042119:neutrophil activation;GO:0007204:positive regulation of cytosolic calcium ion concentration;GO:0030334:regulation of cell mig…	GO:0016023:cytoplasmic membrane-bounded vesicle;GO:0030426:growth cone;GO:0016021:integral component of membrane;GO:0031252:cell leading edge;GO:0009897:external side of plasma membrane;GO:0005768:endosome;	GO:0008144:drug binding;GO:0016494:C-X-C chemokine receptor activity;GO:0043130:ubiquitin binding;GO:0003779:actin binding;GO:0032027:myosin light chain binding;GO:0031625:ubiquitin protein ligase binding;GO:0019955:cytokine binding;
gene25759	-3.51856	1.03449	0.000110253	0.00501934	NC_000076.6	83230848	83338330	-	Slc41a2	solute carrier family 41%2C member 2	GO:0006812:cation transport;	GO:0016021:integral component of membrane;GO:0005886:plasma membrane;	GO:0008324:cation transmembrane transporter activity;
gene30804	2.879	3.30051	0.000110439	0.00501934	NC_000078.6	103434182	103440245	+	Ifi27	interferon%2C alpha-inducible protein 27	GO:0097190:apoptotic signaling pathway;GO:0006919:activation of cysteine-type endopeptidase activity involved in apoptotic process;	GO:0005739:mitochondrion;	-
gene411	-2.71507	5.58416	0.000111294	0.00504849	NC_000067.6	39371495	39478775	-	Tbc1d8	TBC1 domain family%2C member 8	-	GO:0005622:intracellular;	GO:0005509:calcium ion binding;
gene3294	-3.87379	0.420057	0.000112765	0.00510537	NC_000068.7	30889471	30903297	-	Ptges	prostaglandin E synthase	GO:0060430:lung saccule development;GO:0032496:response to lipopolysaccharide;GO:0010628:positive regulation of gene expression;GO:0060548:negative regulation of cell death;GO:0002526:acute inflammatory response;GO:0032526:response to retinoic acid;GO:0042921:glucocorticoid receptor signaling pathway;GO:0051592:response to calcium ion;GO:0070389:chaperone cofactor-dependent protein refolding;GO:0…	GO:0043005:neuron projection;GO:0005884:actin filament;GO:0005641:nuclear envelope lumen;GO:0016021:integral component of membrane;GO:0005697:telomerase holoenzyme complex;GO:0043025:neuronal cell body;GO:0048471:perinuclear region of cytoplasm;	GO:0002039:p53 binding;GO:0050220:prostaglandin-E synthase activity;GO:0051879:Hsp90 protein binding;GO:0003720:telomerase activity;GO:0051082:unfolded protein binding;GO:0004667:prostaglandin-D synthase activity;GO:0043295:glutathione binding;GO:0019899:enzyme binding;
gene14349	2.75428	4.61059	0.000115037	0.00519828	NC_000072.6	48739047	48743795	+	Gimap1	GTPase%2C IMAP family member 1	GO:0030217:T cell differentiation;GO:0030183:B cell differentiation;	GO:0005794:Golgi apparatus;GO:0016021:integral component of membrane;GO:0005783:endoplasmic reticulum;	GO:0005525:GTP binding;
gene980	-3.14603	1.78248	0.000117477	0.00529836	NC_000067.6	79794317	79858665	-	Serpine2	serine (or cysteine) peptidase inhibitor%2C clade E%2C member 2	GO:0045879:negative regulation of smoothened signaling pathway;GO:0061108:seminal vesicle epithelium development;GO:0014067:negative regulation of phosphatidylinositol 3-kinase signaling;GO:0033363:secretory granule organization;GO:0021683:cerebellar granular layer morphogenesis;GO:0042177:negative regulation of protein catabolic process;GO:0048505:regulation of timing of cell differentiation;GO:…	GO:0031232:extrinsic component of external side of plasma membrane;GO:0031594:neuromuscular junction;GO:0005829:cytosol;GO:0005615:extracellular space;GO:0031091:platelet alpha granule;GO:0043025:neuronal cell body;GO:0031012:extracellular matrix;	GO:0008201:heparin binding;GO:0004867:serine-type endopeptidase inhibitor activity;GO:0005102:receptor binding;
gene18752	-2.71005	5.37249	0.000119641	0.00538568	NC_000073.6	99153663	99182713	-	Dgat2	diacylglycerol O-acyltransferase 2	GO:0036155:acylglycerol acyl-chain remodeling;GO:0006071:glycerol metabolic process;GO:0035336:long-chain fatty-acyl-CoA metabolic process;GO:0046474:glycerophospholipid biosynthetic process;GO:0035356:cellular triglyceride homeostasis;GO:0034383:low-density lipoprotein particle clearance;GO:0055089:fatty acid homeostasis;GO:0060613:fat pad development;GO:0019915:lipid storage;GO:0019432:triglyce…	GO:0030176:integral component of endoplasmic reticulum membrane;GO:0005739:mitochondrion;GO:0048471:perinuclear region of cytoplasm;GO:0005811:lipid particle;	GO:0004144:diacylglycerol O-acyltransferase activity;GO:0003846:2-acylglycerol O-acyltransferase activity;GO:0050252:retinol O-fatty-acyltransferase activity;GO:0042803:protein homodimerization activity;
gene34122	-3.4906	1.00975	0.000124037	0.00557292	NC_000080.6	34411068	34503461	-	Bmpr1a	bone morphogenetic protein receptor%2C type 1A	GO:0030501:positive regulation of bone mineralization;GO:0003272:endocardial cushion formation;GO:0050768:negative regulation of neurogenesis;GO:0007398:ectoderm development;GO:0002053:positive regulation of mesenchymal cell proliferation;GO:0001701:in utero embryonic development;GO:0006955:immune response;GO:0045669:positive regulation of osteoblast differentiation;GO:0009950:dorsal/ventral axis…	GO:0005901:caveola;GO:0016021:integral component of membrane;GO:0030425:dendrite;GO:0043025:neuronal cell body;	GO:0005024:transforming growth factor beta-activated receptor activity;GO:0042803:protein homodimerization activity;GO:0046872:metal ion binding;GO:0005524:ATP binding;GO:0000981:sequence-specific DNA binding RNA polymerase II transcription factor activity;GO:0046332:SMAD binding;
gene17131	-7.56299	-0.372169	0.000125561	0.00560474	NC_000073.6	24431919	24445682	-	Irgc1	immunity-related GTPase family%2C cinema 1	-	GO:0016020:membrane;	GO:0016817:hydrolase activity, acting on acid anhydrides;GO:0005525:GTP binding;
gene28394	-7.56299	-0.372169	0.000125561	0.00560474	NC_000077.6	87863997	87875536	-	Epx	eosinophil peroxidase	GO:0042744:hydrogen peroxide catabolic process;GO:0032753:positive regulation of interleukin-4 production;GO:0055114:oxidation-reduction process;GO:0072677:eosinophil migration;GO:0032693:negative regulation of interleukin-10 production;GO:0002215:defense response to nematode;GO:0032714:negative regulation of interleukin-5 production;	-	GO:0046872:metal ion binding;GO:0004601:peroxidase activity;GO:0020037:heme binding;
gene46153	7.50753	-0.197293	0.000125561	0.00560474	NW_019168518.1	45934	57459	-	Slfn9	schlafen 9	-	GO:0005634:nucleus;	-
gene22519	-2.91253	2.50731	0.000126499	0.00560474	NC_000075.6	22126727	22135746	-	Acp5	acid phosphatase 5%2C tartrate resistant	GO:0050728:negative regulation of inflammatory response;GO:0032496:response to lipopolysaccharide;GO:0030316:osteoclast differentiation;GO:0033555:multicellular organismal response to stress;GO:0045453:bone resorption;GO:0060349:bone morphogenesis;GO:0045019:negative regulation of nitric oxide biosynthetic process;GO:0007162:negative regulation of cell adhesion;GO:0001503:ossification;GO:0034097:…	GO:0005615:extracellular space;GO:0005764:lysosome;GO:0016021:integral component of membrane;	GO:0008199:ferric iron binding;GO:0008198:ferrous iron binding;GO:0003993:acid phosphatase activity;
gene32423	3.33295	1.39716	0.00012685	0.00560474	NC_000079.6	52504375	52531241	-	Diras2	DIRAS family%2C GTP-binding RAS-like 2	GO:0007264:small GTPase mediated signal transduction;	GO:0005886:plasma membrane;	GO:0003924:GTPase activity;GO:0005525:GTP binding;
gene35407	-2.70177	5.13135	0.000127017	0.00560474	NC_000080.6	97786846	98169765	-	Dach1	dachshund 1 (Drosophila)	GO:0007585:respiratory gaseous exchange;GO:0030336:negative regulation of cell migration;GO:0000122:negative regulation of transcription from RNA polymerase II promoter;GO:0001967:suckling behavior;GO:0010944:negative regulation of transcription by competitive promoter binding;GO:0046545:development of primary female sexual characteristics;GO:0060244:negative regulation of cell proliferation invo…	GO:0005737:cytoplasm;GO:0005667:transcription factor complex;	GO:0005515:protein binding;GO:0000166:nucleotide binding;GO:0003677:DNA binding;GO:0001078:RNA polymerase II core promoter proximal region sequence-specific DNA binding transcription factor activity involved in negative regulation of transcription;GO:0001075:RNA polymerase II core promoter sequence-specific DNA binding transcription factor activity involved in preinitiation complex assembly;
gene44893	3.08373	2.22555	0.000127096	0.00560474	NC_000086.7	133936385	133981822	-	Sytl4	synaptotagmin-like 4	GO:0046676:negative regulation of insulin secretion;GO:0045921:positive regulation of exocytosis;GO:0050714:positive regulation of protein secretion;GO:0071985:multivesicular body sorting pathway;GO:0006886:intracellular protein transport;	GO:0019898:extrinsic component of membrane;GO:0005730:nucleolus;GO:0030658:transport vesicle membrane;GO:0005813:centrosome;GO:0005768:endosome;GO:0030667:secretory granule membrane;GO:0016324:apical plasma membrane;	GO:0042043:neurexin family protein binding;GO:0017137:Rab GTPase binding;GO:0008270:zinc ion binding;GO:0005543:phospholipid binding;
gene6832	-5.00116	0.0558303	0.000127312	0.00560474	NC_000069.6	60081869	60087566	+	Sucnr1	succinate receptor 1	GO:0035589:G-protein coupled purinergic nucleotide receptor signaling pathway;	GO:0005886:plasma membrane;GO:0016021:integral component of membrane;	GO:0045028:G-protein coupled purinergic nucleotide receptor activity;
gene27665	4.55514	0.208302	0.000127312	0.00560474	NC_000077.6	65002039	65163124	-	Arhgap44	Rho GTPase activating protein 44	-	-	-
gene1537	-4.09475	0.0963909	0.000127312	0.00560474	NC_000067.6	128284756	128328318	-	Lct	lactase	GO:0005975:carbohydrate metabolic process;GO:0009744:response to sucrose;GO:0010040:response to iron(II) ion;GO:0043627:response to estrogen;GO:0007584:response to nutrient;GO:0010045:response to nickel cation;GO:0042493:response to drug;GO:0042594:response to starvation;GO:0010288:response to lead ion;GO:0045471:response to ethanol;GO:0001666:response to hypoxia;	GO:0016324:apical plasma membrane;GO:0005903:brush border;GO:0016021:integral component of membrane;	GO:0017042:glycosylceramidase activity;GO:0016740:transferase activity;GO:0000016:lactase activity;
gene44180	-2.86333	2.81779	0.000127359	0.00560474	NC_000086.7	73756559	73772510	+	Plxnb3	plexin B3	GO:0007165:signal transduction;GO:0007399:nervous system development;	GO:0016021:integral component of membrane;GO:0005622:intracellular;GO:0005886:plasma membrane;	GO:0004872:receptor activity;
gene11157	3.84086	0.932439	0.000128791	0.00565719	NC_000071.6	8490336	8623027	-	Rundc3b	RUN domain containing 3B	-	-	-
gene24459	2.79547	3.70921	0.000129433	0.00567485	NC_000075.6	123259057	123260789	-	Tmem158	transmembrane protein 158	-	GO:0016021:integral component of membrane;	GO:0004872:receptor activity;GO:0005515:protein binding;GO:0042277:peptide binding;
gene45055	4.19542	0.728357	0.000132862	0.00579464	NC_000086.7	140664304	140767715	+	Mid2	midline 2	-	GO:0005622:intracellular;	GO:0008270:zinc ion binding;
gene3195	-3.6727	0.622395	0.000132862	0.00579464	NC_000068.7	27188393	27248332	-	Sardh	sarcosine dehydrogenase	GO:0006546:glycine catabolic process;GO:0006545:glycine biosynthetic process;GO:0042426:choline catabolic process;	GO:0005759:mitochondrial matrix;	GO:0004047:aminomethyltransferase activity;GO:0050660:flavin adenine dinucleotide binding;GO:0008480:sarcosine dehydrogenase activity;
gene15146	3.44502	1.25297	0.000132902	0.00579464	NC_000072.6	87730820	87762423	+	Efcc1	EF hand and coiled-coil domain containing 1	-	-	GO:0005509:calcium ion binding;
gene43337	-2.65017	8.86289	0.000135783	0.00590931	NC_000086.7	9435252	9487766	-	Cybb	cytochrome b-245%2C beta polypeptide	GO:0045730:respiratory burst;GO:0022900:electron transport chain;GO:0034765:regulation of ion transmembrane transport;GO:0007584:response to nutrient;GO:0045087:innate immune response;GO:0042554:superoxide anion generation;GO:0042493:response to drug;GO:0050665:hydrogen peroxide biosynthetic process;	GO:0005739:mitochondrion;GO:0030425:dendrite;GO:0043020:NADPH oxidase complex;GO:0005791:rough endoplasmic reticulum;GO:0043025:neuronal cell body;GO:0005794:Golgi apparatus;	GO:0016175:superoxide-generating NADPH oxidase activity;GO:0016174:NAD(P)H oxidase activity;GO:0046872:metal ion binding;GO:0009055:electron carrier activity;GO:0050660:flavin adenine dinucleotide binding;GO:0020037:heme binding;GO:0046982:protein heterodimerization activity;GO:0005244:voltage-gated ion channel activity;
gene15364	2.78736	3.42589	0.000138763	0.00602789	NC_000072.6	101149607	101377897	-	Pdzrn3	PDZ domain containing RING finger 3	GO:0007528:neuromuscular junction development;GO:0016567:protein ubiquitination;	GO:0031594:neuromuscular junction;	GO:0005515:protein binding;GO:0004842:ubiquitin-protein transferase activity;GO:0008270:zinc ion binding;
gene21945	-2.8319	2.7449	0.000146465	0.00635077	NC_000074.6	119992438	120052794	+	Crispld2	cysteine-rich secretory protein LCCL domain containing 2	GO:0030198:extracellular matrix organization;	GO:0005576:extracellular region;GO:0031012:extracellular matrix;	GO:0008201:heparin binding;
gene6468	-2.69334	4.57186	0.000147287	0.00637469	NC_000069.6	30855865	30897194	+	Gpr160	G protein-coupled receptor 160	GO:0007186:G-protein coupled receptor signaling pathway;	GO:0016021:integral component of membrane;GO:0005886:plasma membrane;	GO:0004930:G-protein coupled receptor activity;
gene3419	-2.64257	6.90117	0.000149261	0.00644828	NC_000068.7	35256359	35307902	+	Gsn	gelsolin	GO:0016192:vesicle-mediated transport;GO:0060271:cilium morphogenesis;GO:0051593:response to folic acid;GO:0006921:cellular component disassembly involved in execution phase of apoptosis;GO:0014003:oligodendrocyte development;GO:0042246:tissue regeneration;GO:0045471:response to ethanol;GO:0007568:aging;GO:0030155:regulation of cell adhesion;GO:0071276:cellular response to cadmium ion;GO:0051014:…	GO:0030027:lamellipodium;GO:0015629:actin cytoskeleton;GO:0005615:extracellular space;GO:0005829:cytosol;GO:0001726:ruffle;GO:0043234:protein complex;GO:0070062:extracellular exosome;GO:0048471:perinuclear region of cytoplasm;	GO:0003779:actin binding;GO:0005509:calcium ion binding;
gene15690	-2.82524	2.69214	0.000150991	0.00651111	NC_000072.6	124493113	124510643	+	C1rl	complement component 1%2C r subcomponent-like	GO:0045087:innate immune response;GO:0006958:complement activation, classical pathway;GO:0006508:proteolysis;	GO:0005615:extracellular space;	GO:0004252:serine-type endopeptidase activity;
gene28119	-2.65848	5.18906	0.000154702	0.00662688	NC_000077.6	78037841	78060434	+	Flot2	flotillin 2	GO:0007155:cell adhesion;	GO:0005768:endosome;GO:0009986:cell surface;GO:0030139:endocytic vesicle;GO:0002080:acrosomal membrane;GO:0016600:flotillin complex;	GO:0035255:ionotropic glutamate receptor binding;
gene5664	-3.17475	1.29202	0.000154729	0.00662688	NC_000068.7	160363677	160367065	-	Mafb	v-maf musculoaponeurotic fibrosarcoma oncogene family%2C protein B (avian)	GO:0007585:respiratory gaseous exchange;GO:0045647:negative regulation of erythrocyte differentiation;GO:0021571:rhombomere 5 development;GO:0042472:inner ear morphogenesis;GO:0035284:brain segmentation;GO:0021572:rhombomere 6 development;GO:0007379:segment specification;GO:0045944:positive regulation of transcription from RNA polymerase II promoter;	GO:0005667:transcription factor complex;	GO:0003677:DNA binding;GO:0008134:transcription factor binding;
gene27378	-2.73391	3.60845	0.000154767	0.00662688	NC_000077.6	54902854	54910382	+	Gpx3	glutathione peroxidase 3	GO:0006979:response to oxidative stress;GO:0055114:oxidation-reduction process;	-	GO:0004602:glutathione peroxidase activity;
gene32204	2.73299	3.776	0.000154799	0.00662688	NC_000079.6	40859768	40960892	+	Gcnt2	glucosaminyl (N-acetyl) transferase 2%2C I-branching enzyme	GO:0008152:metabolic process;	GO:0016021:integral component of membrane;GO:0005794:Golgi apparatus;	GO:0008109:N-acetyllactosaminide beta-1,6-N-acetylglucosaminyltransferase activity;
gene47217	-2.65738	5.19576	0.000156012	0.00666475	NT_095534.1	38285	39684	+	Hbb-b1	hemoglobin%2C beta adult major chain	GO:0015671:oxygen transport;	GO:0005833:hemoglobin complex;	GO:0005344:oxygen transporter activity;GO:0005506:iron ion binding;GO:0020037:heme binding;GO:0019825:oxygen binding;
gene40035	2.74249	3.84081	0.000156249	0.00666475	NC_000083.6	47815328	47834691	-	Mdfi	MyoD family inhibitor	GO:0000122:negative regulation of transcription from RNA polymerase II promoter;GO:0007257:activation of JUN kinase activity;GO:0043392:negative regulation of DNA binding;GO:0030178:negative regulation of Wnt signaling pathway;GO:0060707:trophoblast giant cell differentiation;GO:0009950:dorsal/ventral axis specification;GO:0048704:embryonic skeletal system morphogenesis;	GO:0005737:cytoplasm;GO:0005634:nucleus;	GO:0008134:transcription factor binding;
gene24161	-4.94693	0.00780285	0.000157376	0.0067007	NC_000075.6	109094190	109119915	+	Plxnb1	plexin B1	GO:0033689:negative regulation of osteoblast proliferation;GO:0043931:ossification involved in bone maturation;GO:0008360:regulation of cell shape;GO:0014068:positive regulation of phosphatidylinositol 3-kinase signaling;GO:0051493:regulation of cytoskeleton organization;GO:0050772:positive regulation of axonogenesis;GO:1900220:semaphorin-plexin signaling pathway involved in bone trabecula morpho…	GO:0005622:intracellular;GO:0002116:semaphorin receptor complex;GO:0005887:integral component of plasma membrane;	GO:0017154:semaphorin receptor activity;GO:0032794:GTPase activating protein binding;GO:0005096:GTPase activator activity;
gene12196	-2.86425	2.40688	0.00015766	0.0067007	NC_000071.6	91517700	91624011	+	Parm1	prostate androgen-regulated mucin-like protein 1	GO:0051973:positive regulation of telomerase activity;GO:0006915:apoptotic process;	GO:0005769:early endosome;GO:0005794:Golgi apparatus;GO:0005770:late endosome;GO:0005886:plasma membrane;GO:0031090:organelle membrane;GO:0016021:integral component of membrane;GO:0005634:nucleus;GO:0044446:intracellular organelle part;	-
gene30520	-3.78661	0.344112	0.000160239	0.00679806	NC_000078.6	84783212	84877270	-	Ltbp2	latent transforming growth factor beta binding protein 2	GO:0030502:negative regulation of bone mineralization;GO:0060349:bone morphogenesis;GO:0007179:transforming growth factor beta receptor signaling pathway;GO:0032331:negative regulation of chondrocyte differentiation;GO:0060430:lung saccule development;GO:0045780:positive regulation of bone resorption;	GO:0070062:extracellular exosome;GO:0005615:extracellular space;GO:0005578:proteinaceous extracellular matrix;	GO:0005509:calcium ion binding;GO:0019838:growth factor binding;GO:0008201:heparin binding;
gene24112	-2.73568	3.37619	0.000161258	0.00682899	NC_000075.6	108080405	108085027	+	Mst1	macrophage stimulating 1 (hepatocyte growth factor-like)	GO:0001569:patterning of blood vessels;GO:0001841:neural tube formation;GO:0007417:central nervous system development;GO:0046621:negative regulation of organ growth;GO:0090090:negative regulation of canonical Wnt signaling pathway;GO:0000902:cell morphogenesis;GO:0046777:protein autophosphorylation;GO:0060215:primitive hemopoiesis;GO:0008285:negative regulation of cell proliferation;GO:0018105:pe…	GO:0005576:extracellular region;GO:0005737:cytoplasm;GO:0005634:nucleus;	GO:0004252:serine-type endopeptidase activity;GO:0004674:protein serine/threonine kinase activity;GO:0000287:magnesium ion binding;GO:0042803:protein homodimerization activity;GO:0008134:transcription factor binding;GO:0005524:ATP binding;GO:0043539:protein serine/threonine kinase activator activity;
gene21488	-7.4894	-0.436308	0.000164799	0.00695398	NC_000074.6	93810561	93969388	+	Gnao1	guanine nucleotide binding protein%2C alpha O	GO:0007626:locomotory behavior;GO:0008016:regulation of heart contraction;GO:0010243:response to organonitrogen compound;GO:0007568:aging;GO:0007212:dopamine receptor signaling pathway;GO:0051926:negative regulation of calcium ion transport;GO:0043547:positive regulation of GTPase activity;GO:0007188:adenylate cyclase-modulating G-protein coupled receptor signaling pathway;GO:0042542:response to …	GO:0043005:neuron projection;GO:0005834:heterotrimeric G-protein complex;	GO:0031821:G-protein coupled serotonin receptor binding;GO:0004871:signal transducer activity;GO:0051430:corticotropin-releasing hormone receptor 1 binding;GO:0032794:GTPase activating protein binding;GO:0005525:GTP binding;GO:0046872:metal ion binding;GO:0031683:G-protein beta/gamma-subunit complex binding;GO:0003924:GTPase activity;GO:0031852:mu-type opioid receptor binding;
gene6647	7.45127	-0.244493	0.000164799	0.00695398	NC_000069.6	45378398	45434579	+	Pcdh10	protocadherin 10	GO:0007156:homophilic cell adhesion via plasma membrane adhesion molecules;	GO:0005887:integral component of plasma membrane;	-
gene10407	-3.15095	1.27128	0.000171134	0.00720843	NC_000070.6	134060729	134092504	+	Aim1l	absent in melanoma 1-like	-	-	-
gene886	-3.03886	1.89066	0.000174633	0.00734269	NC_000067.6	74375014	74386057	+	Slc11a1	solute carrier family 11 (proton-coupled divalent metal ion transporters)%2C member 1	GO:0006954:inflammatory response;GO:0071421:manganese ion transmembrane transport;GO:0032729:positive regulation of interferon-gamma production;GO:0032632:interleukin-3 production;GO:0002369:T cell cytokine production;GO:0002606:positive regulation of dendritic cell antigen processing and presentation;GO:0002309:T cell proliferation involved in immune response;GO:0002827:positive regulation of T-…	GO:0009986:cell surface;GO:0070821:tertiary granule membrane;GO:0005764:lysosome;GO:0009279:cell outer membrane;GO:0030670:phagocytic vesicle membrane;GO:0005886:plasma membrane;GO:0016021:integral component of membrane;GO:0010008:endosome membrane;GO:0005770:late endosome;	GO:0042803:protein homodimerization activity;GO:0005384:manganese ion transmembrane transporter activity;GO:0051139:metal ion:proton antiporter activity;
gene8551	-3.11649	1.38804	0.000175558	0.00736844	NC_000070.6	11758157	11817905	+	Cdh17	cadherin 17	GO:0007156:homophilic cell adhesion via plasma membrane adhesion molecules;GO:0016339:calcium-dependent cell-cell adhesion via plasma membrane cell adhesion molecules;GO:0035672:oligopeptide transmembrane transport;	GO:0005887:integral component of plasma membrane;GO:0016323:basolateral plasma membrane;	GO:0005427:proton-dependent oligopeptide secondary active transmembrane transporter activity;GO:0005515:protein binding;GO:0005509:calcium ion binding;
gene35303	3.01485	2.16634	0.000178899	0.00749532	NC_000080.6	78277446	78308043	-	Tnfsf11	tumor necrosis factor (ligand) superfamily%2C member 11	GO:0043123:positive regulation of I-kappaB kinase/NF-kappaB signaling;GO:0006955:immune response;GO:0045780:positive regulation of bone resorption;GO:0055074:calcium ion homeostasis;GO:0009314:response to radiation;GO:0001503:ossification;GO:0051260:protein homooligomerization;GO:0071848:positive regulation of ERK1 and ERK2 cascade via TNFSF11-mediated signaling;GO:0045944:positive regulation of …	GO:0005615:extracellular space;GO:0005886:plasma membrane;GO:0005737:cytoplasm;GO:0016021:integral component of membrane;	GO:0005125:cytokine activity;GO:0005164:tumor necrosis factor receptor binding;
gene5560	2.66545	4.39663	0.000179462	0.0075056	NC_000068.7	155751125	155755478	+	Procr	protein C receptor%2C endothelial	GO:0050819:negative regulation of coagulation;GO:0019882:antigen processing and presentation;GO:0007596:blood coagulation;GO:0006955:immune response;	GO:0005813:centrosome;GO:0016021:integral component of membrane;	GO:0008022:protein C-terminus binding;
gene28209	-2.61545	5.87798	0.000180295	0.00752707	NC_000077.6	80482126	80780055	-	Myo1d	myosin ID	GO:0010923:negative regulation of phosphatase activity;	GO:0016459:myosin complex;GO:0030673:axolemma;GO:0005790:smooth endoplasmic reticulum;	GO:0005516:calmodulin binding;GO:0000146:microfilament motor activity;GO:0005524:ATP binding;GO:0030898:actin-dependent ATPase activity;GO:0003779:actin binding;GO:0048306:calcium-dependent protein binding;GO:0003774:motor activity;
gene38306	2.89674	2.43404	0.000182322	0.00759827	NC_000082.6	72027551	73047491	+	Robo1	roundabout guidance receptor 1	GO:0016199:axon midline choice point recognition;GO:0033600:negative regulation of mammary gland epithelial cell proliferation;GO:0070100:negative regulation of chemokine-mediated signaling pathway;GO:0006919:activation of cysteine-type endopeptidase activity involved in apoptotic process;GO:0060763:mammary duct terminal end bud growth;GO:0050925:negative regulation of negative chemotaxis;GO:0021…	GO:0016021:integral component of membrane;GO:0005737:cytoplasm;GO:0009986:cell surface;GO:0043025:neuronal cell body;GO:0030673:axolemma;	GO:0030275:LRR domain binding;GO:0046982:protein heterodimerization activity;GO:0042802:identical protein binding;GO:0008046:axon guidance receptor activity;
gene40438	2.63807	5.05122	0.000182807	0.00760502	NC_000083.6	78200232	78376592	+	Crim1	cysteine rich transmembrane BMP regulator 1 (chordin like)	GO:0001558:regulation of cell growth;	GO:0005576:extracellular region;GO:0016021:integral component of membrane;	GO:0004867:serine-type endopeptidase inhibitor activity;GO:0005520:insulin-like growth factor binding;
gene9961	2.59858	7.38106	0.000183687	0.0076282	NC_000070.6	118442412	118457513	-	Mpl	myeloproliferative leukemia virus oncogene	GO:0032642:regulation of chemokine production;GO:0048872:homeostasis of number of cells;	GO:0016021:integral component of membrane;	GO:0004896:cytokine receptor activity;
gene19223	-3.35533	1.10226	0.000184741	0.00765849	NC_000073.6	109138565	109175341	-	Lmo1	LIM domain only 1	GO:0045944:positive regulation of transcription from RNA polymerase II promoter;GO:0000122:negative regulation of transcription from RNA polymerase II promoter;	GO:0005730:nucleolus;	GO:0008270:zinc ion binding;GO:0005515:protein binding;
gene11665	3.26182	1.33641	0.000189466	0.00782685	NC_000071.6	37026951	37150614	+	Jakmip1	janus kinase and microtubule interacting protein 1	GO:0015031:protein transport;	GO:0005737:cytoplasm;GO:0019898:extrinsic component of membrane;GO:0030529:ribonucleoprotein complex;GO:0005874:microtubule;	GO:0008017:microtubule binding;GO:0019894:kinesin binding;GO:0050811:GABA receptor binding;GO:0003723:RNA binding;GO:0019900:kinase binding;
gene27000	3.24348	1.32081	0.000189466	0.00782685	NC_000077.6	32209585	32222333	-	Rhbdf1	rhomboid 5 homolog 1	GO:0016477:cell migration;GO:0061136:regulation of proteasomal protein catabolic process;GO:0050709:negative regulation of protein secretion;GO:0008283:cell proliferation;GO:0042058:regulation of epidermal growth factor receptor signaling pathway;	GO:0016021:integral component of membrane;GO:0000139:Golgi membrane;GO:0005789:endoplasmic reticulum membrane;	GO:0004252:serine-type endopeptidase activity;GO:0019838:growth factor binding;
gene28061	-2.59814	6.48612	0.000191391	0.00788598	NC_000077.6	76019194	76027782	-	Fam101b	family with sequence similarity 101%2C member B	GO:0001837:epithelial to mesenchymal transition;GO:0030036:actin cytoskeleton organization;	GO:0015629:actin cytoskeleton;	GO:0031005:filamin binding;
gene3157	2.6022	6.27287	0.000191883	0.00788598	NC_000068.7	26581056	26592682	+	Egfl7	EGF-like domain 7	GO:0001525:angiogenesis;GO:0030154:cell differentiation;GO:0030336:negative regulation of cell migration;	GO:0005615:extracellular space;	GO:0005509:calcium ion binding;
gene20729	-3.74096	0.304663	0.000191901	0.00788598	NC_000074.6	45507788	45827906	+	Sorbs2	sorbin and SH3 domain containing 2	-	GO:0005737:cytoplasm;GO:0030054:cell junction;GO:0005886:plasma membrane;GO:0014069:postsynaptic density;GO:0043025:neuronal cell body;	GO:0019904:protein domain specific binding;GO:0008270:zinc ion binding;
gene29395	-2.61517	5.15178	0.000193051	0.00791651	NC_000077.6	120948484	120959000	+	Slc16a3	solute carrier family 16 (monocarboxylic acid transporters)%2C member 3	GO:0055085:transmembrane transport;GO:0015711:organic anion transport;	GO:0031965:nuclear membrane;GO:0005886:plasma membrane;GO:0016021:integral component of membrane;GO:0015629:actin cytoskeleton;	GO:0015355:secondary active monocarboxylate transmembrane transporter activity;GO:0015293:symporter activity;
gene29689	2.64377	4.49911	0.000193315	0.00791651	NC_000078.6	21111713	21270171	+	Asap2	ArfGAP with SH3 domain%2C ankyrin repeat and PH domain 2	-	GO:0005794:Golgi apparatus;GO:0005886:plasma membrane;	GO:0008270:zinc ion binding;GO:0005543:phospholipid binding;
gene2041	-4.89058	-0.0417936	0.000195424	0.0079614	NC_000067.6	163245119	163313705	-	Prrx1	paired related homeobox 1	GO:0060021:palate development;GO:0000122:negative regulation of transcription from RNA polymerase II promoter;GO:0048844:artery morphogenesis;GO:0051216:cartilage development;GO:0048701:embryonic cranial skeleton morphogenesis;GO:0045880:positive regulation of smoothened signaling pathway;GO:0030326:embryonic limb morphogenesis;GO:0042472:inner ear morphogenesis;GO:0042474:middle ear morphogenesi…	GO:0005730:nucleolus;	GO:0071837:HMG box domain binding;GO:0003713:transcription coactivator activity;GO:0043565:sequence-specific DNA binding;GO:0003700:sequence-specific DNA binding transcription factor activity;
gene22473	-3.98417	0.00163249	0.000195424	0.0079614	NC_000075.6	21294615	21312349	-	Ap1m2	adaptor protein complex AP-1%2C mu 2 subunit	GO:0016192:vesicle-mediated transport;GO:0006886:intracellular protein transport;	GO:0005794:Golgi apparatus;GO:0031410:cytoplasmic vesicle;GO:0030131:clathrin adaptor complex;GO:0005802:trans-Golgi network;	-
gene4408	-3.98417	0.00163249	0.000195424	0.0079614	NC_000068.7	91118114	91136516	+	Mybpc3	myosin binding protein C%2C cardiac	GO:0002027:regulation of heart rate;GO:0055010:ventricular cardiac muscle tissue morphogenesis;GO:0045214:sarcomere organization;GO:0031034:myosin filament assembly;GO:0007155:cell adhesion;GO:0060048:cardiac muscle contraction;	GO:0031672:A band;GO:0005863:striated muscle myosin thick filament;	GO:0008307:structural constituent of muscle;GO:0046872:metal ion binding;GO:0032036:myosin heavy chain binding;GO:0003779:actin binding;GO:0005200:structural constituent of cytoskeleton;
gene1262	3.17813	1.648	0.000197101	0.00801038	NC_000067.6	93373797	93404304	+	Ano7	anoctamin 7	GO:0006821:chloride transport;	GO:0005886:plasma membrane;GO:0016021:integral component of membrane;GO:0005634:nucleus;GO:0005783:endoplasmic reticulum;	GO:0005254:chloride channel activity;GO:0005229:intracellular calcium activated chloride channel activity;
gene9263	2.7282	3.44939	0.000197305	0.00801038	NC_000070.6	62559835	62703019	+	Rgs3	regulator of G-protein signaling 3	GO:0038032:termination of G-protein coupled receptor signaling pathway;GO:0007186:G-protein coupled receptor signaling pathway;GO:0009968:negative regulation of signal transduction;	GO:0005737:cytoplasm;GO:0005886:plasma membrane;GO:0005634:nucleus;	GO:0005096:GTPase activator activity;
gene25187	-2.57715	7.62079	0.000201033	0.00814771	NC_000076.6	60346851	60430294	+	Vsir	V-set immunoregulatory receptor	-	GO:0016021:integral component of membrane;	-
gene35856	-2.65569	3.82325	0.000202984	0.00821266	NC_000081.6	25843298	25973696	+	Fam134b	family with sequence similarity 134%2C member B	GO:0008631:intrinsic apoptotic signaling pathway in response to oxidative stress;GO:0043065:positive regulation of apoptotic process;GO:0019233:sensory perception of pain;GO:0046330:positive regulation of JNK cascade;GO:0033674:positive regulation of kinase activity;	GO:0005730:nucleolus;GO:0016021:integral component of membrane;GO:0005801:cis-Golgi network;GO:0005783:endoplasmic reticulum;GO:0005794:Golgi apparatus;	GO:0008270:zinc ion binding;GO:0003676:nucleic acid binding;
gene5635	2.65801	4.02245	0.000204677	0.00826698	NC_000068.7	158116405	158146392	-	Tgm2	transglutaminase 2%2C C polypeptide	GO:0060445:branching involved in salivary gland morphogenesis;GO:0051482:positive regulation of cytosolic calcium ion concentration involved in phospholipase C-activating G-protein coupled signaling pathway;GO:0048661:positive regulation of smooth muscle cell proliferation;GO:0043123:positive regulation of I-kappaB kinase/NF-kappaB signaling;GO:0045785:positive regulation of cell adhesion;GO:0043…	GO:0005886:plasma membrane;GO:0005739:mitochondrion;	GO:0005525:GTP binding;GO:0046872:metal ion binding;GO:0019904:protein domain specific binding;GO:0019899:enzyme binding;GO:0003810:protein-glutamine gamma-glutamyltransferase activity;
gene28882	3.34568	1.16816	0.000206665	0.00833302	NC_000077.6	102436981	102447674	-	Fam171a2	family with sequence similarity 171%2C member A2	-	-	-
gene22631	-2.5803	6.34833	0.000209239	0.0084224	NC_000075.6	32636210	32757820	+	Ets1	E26 avian leukemia oncogene 1%2C 5' domain	GO:0060055:angiogenesis involved in wound healing;GO:0046677:response to antibiotic;GO:0009612:response to mechanical stimulus;GO:0045766:positive regulation of angiogenesis;GO:0070301:cellular response to hydrogen peroxide;GO:0021983:pituitary gland development;GO:0045786:negative regulation of cell cycle;GO:0060206:estrous cycle phase;GO:0007565:female pregnancy;GO:0008284:positive regulation o…	GO:0005667:transcription factor complex;	GO:0005515:protein binding;GO:0043565:sequence-specific DNA binding;GO:0003700:sequence-specific DNA binding transcription factor activity;
gene7964	2.70087	3.49658	0.000211373	0.00849381	NC_000069.6	122043891	122180070	+	Abca4	ATP-binding cassette%2C sub-family A (ABC1)%2C member 4	GO:0006649:phospholipid transfer to membrane;GO:0045494:photoreceptor cell maintenance;GO:0050896:response to stimulus;GO:0055085:transmembrane transport;	GO:0005887:integral component of plasma membrane;	GO:0042626:ATPase activity, coupled to transmembrane movement of substances;GO:0005524:ATP binding;GO:0004012:phospholipid-translocating ATPase activity;
gene394	2.72108	3.1205	0.000217573	0.00871396	NC_000067.6	38175393	38628333	-	Aff3	AF4/FMR2 family%2C member 3	GO:0035116:embryonic hindlimb morphogenesis;GO:0034612:response to tumor necrosis factor;	GO:0005730:nucleolus;	GO:0003690:double-stranded DNA binding;
gene1830	7.39271	-0.293362	0.00021796	0.00871396	NC_000067.6	150562500	150993777	-	Hmcn1	hemicentin 1	GO:0048010:vascular endothelial growth factor receptor signaling pathway;	GO:0005887:integral component of plasma membrane;	GO:0005509:calcium ion binding;GO:0005524:ATP binding;GO:0005021:vascular endothelial growth factor-activated receptor activity;
gene27952	7.39271	-0.293362	0.00021796	0.00871396	NC_000077.6	73183133	73199037	-	Ctns	cystinosis%2C nephropathic	GO:0046034:ATP metabolic process;GO:0008542:visual learning;GO:0015811:L-cystine transport;GO:0007625:grooming behavior;GO:0007616:long-term memory;GO:0007628:adult walking behavior;GO:0007420:brain development;GO:0003333:amino acid transmembrane transport;GO:0048058:compound eye corneal lens development;GO:0006749:glutathione metabolic process;	GO:0016021:integral component of membrane;GO:0005765:lysosomal membrane;GO:0005770:late endosome;GO:0005886:plasma membrane;	GO:0015184:L-cystine transmembrane transporter activity;
gene27941	-2.87161	2.15332	0.000225049	0.00898215	NC_000077.6	72961169	72993043	+	Atp2a3	ATPase%2C Ca++ transporting%2C ubiquitous	GO:0006816:calcium ion transport;	GO:0016529:sarcoplasmic reticulum;GO:0016021:integral component of membrane;GO:0005789:endoplasmic reticulum membrane;GO:0005634:nucleus;	GO:0005388:calcium-transporting ATPase activity;GO:0046872:metal ion binding;GO:0005524:ATP binding;
gene40871	-2.55854	7.19031	0.000226175	0.00901186	NC_000084.6	20684599	20746404	-	B4galt6	UDP-Gal:betaGlcNAc beta 1%2C4-galactosyltransferase%2C polypeptide 6	GO:0005975:carbohydrate metabolic process;GO:0030148:sphingolipid biosynthetic process;	GO:0005794:Golgi apparatus;GO:0016021:integral component of membrane;	GO:0046872:metal ion binding;GO:0008489:UDP-galactose:glucosylceramide beta-1,4-galactosyltransferase activity;
gene9656	2.61798	4.52598	0.000226682	0.00901684	NC_000070.6	102087528	102607262	+	Pde4b	phosphodiesterase 4B%2C cAMP specific	GO:0035690:cellular response to drug;GO:0001780:neutrophil homeostasis;GO:0006939:smooth muscle contraction;GO:0007165:signal transduction;GO:0071222:cellular response to lipopolysaccharide;GO:0006198:cAMP catabolic process;GO:0030593:neutrophil chemotaxis;	GO:0005829:cytosol;GO:0071944:cell periphery;GO:0048471:perinuclear region of cytoplasm;GO:0005634:nucleus;	GO:0046872:metal ion binding;GO:0004115:3',5'-cyclic-AMP phosphodiesterase activity;
gene1847	-2.56258	6.42523	0.000227984	0.00903631	NC_000067.6	151571373	151721939	+	Fam129a	family with sequence similarity 129%2C member A	GO:0034976:response to endoplasmic reticulum stress;GO:0001933:negative regulation of protein phosphorylation;GO:0045727:positive regulation of translation;GO:0001934:positive regulation of protein phosphorylation;	GO:0005737:cytoplasm;	-
gene6811	2.6042	4.72277	0.000228194	0.00903631	NC_000069.6	59096448	59101821	-	Gpr171	G protein-coupled receptor 171	GO:0035589:G-protein coupled purinergic nucleotide receptor signaling pathway;	GO:0005886:plasma membrane;GO:0016021:integral component of membrane;	GO:0045028:G-protein coupled purinergic nucleotide receptor activity;
gene42186	-2.68827	3.18695	0.000228321	0.00903631	NC_000085.6	8927382	8929356	-	Rom1	rod outer segment membrane protein 1	-	GO:0042622:photoreceptor outer segment membrane;	-
gene40423	2.55924	6.66638	0.000232018	0.00916726	NC_000083.6	75005529	75392967	+	Ltbp1	latent transforming growth factor beta binding protein 1	GO:0007179:transforming growth factor beta receptor signaling pathway;	GO:0005578:proteinaceous extracellular matrix;	GO:0005509:calcium ion binding;GO:0019838:growth factor binding;
gene3209	-3.07708	1.20727	0.000232936	0.00918814	NC_000068.7	28193093	28230736	+	Olfm1	olfactomedin 1	GO:0007275:multicellular organismal development;GO:0051259:protein oligomerization;	GO:0005615:extracellular space;GO:0032281:alpha-amino-3-hydroxy-5-methyl-4-isoxazolepropionic acid selective glutamate receptor complex;GO:0030054:cell junction;GO:0045202:synapse;	GO:0005515:protein binding;
gene40809	2.72196	3.209	0.000234913	0.00925064	NC_000084.6	13687013	13972787	-	Zfp521	zinc finger protein 521	GO:0006355:regulation of transcription, DNA-templated;GO:0030154:cell differentiation;GO:0007275:multicellular organismal development;	GO:0005634:nucleus;	GO:0008270:zinc ion binding;GO:0003677:DNA binding;GO:0019904:protein domain specific binding;
gene28799	2.55881	6.24521	0.000237901	0.00935269	NC_000077.6	100956736	100971212	-	Ptrf	polymerase I and transcript release factor	GO:0006355:regulation of transcription, DNA-templated;GO:0006363:termination of RNA polymerase I transcription;GO:0006361:transcription initiation from RNA polymerase I promoter;	GO:0005829:cytosol;GO:0005739:mitochondrion;GO:0005901:caveola;GO:0005783:endoplasmic reticulum;GO:0005634:nucleus;	GO:0042134:rRNA primary transcript binding;
gene21834	4.42641	0.100109	0.000243817	0.0095693	NC_000074.6	111626271	111630322	-	Ldhd	lactate dehydrogenase D	GO:0055114:oxidation-reduction process;GO:0006754:ATP biosynthetic process;	GO:0005743:mitochondrial inner membrane;	GO:0008720:D-lactate dehydrogenase activity;GO:0005515:protein binding;GO:0050660:flavin adenine dinucleotide binding;GO:0004458:D-lactate dehydrogenase (cytochrome) activity;GO:0008762:UDP-N-acetylmuramate dehydrogenase activity;
gene43225	2.60735	4.32889	0.000244906	0.00959607	NC_000086.7	6399940	6637454	+	Shroom4	shroom family member 4	GO:0007015:actin filament organization;GO:0007420:brain development;GO:0050890:cognition;GO:0000902:cell morphogenesis;	GO:0009898:cytoplasmic side of plasma membrane;GO:0009925:basal plasma membrane;GO:0030864:cortical actin cytoskeleton;GO:0001725:stress fiber;GO:0016324:apical plasma membrane;GO:0016460:myosin II complex;	GO:0051015:actin filament binding;
gene31391	2.83684	2.38301	0.000245338	0.00959708	NC_000078.6	116077726	116148637	+	Vipr2	vasoactive intestinal peptide receptor 2	GO:0007190:activation of adenylate cyclase activity;GO:0007186:G-protein coupled receptor signaling pathway;GO:0048662:negative regulation of smooth muscle cell proliferation;	GO:0016021:integral component of membrane;GO:0005886:plasma membrane;	GO:0004999:vasoactive intestinal polypeptide receptor activity;
gene48481	-3.55754	0.522104	0.000247831	0.00966252	NT_187004.1	2194592	2198703	+	Nrm	nurim (nuclear envelope membrane protein)	-	GO:0016021:integral component of membrane;GO:0005637:nuclear inner membrane;GO:0005652:nuclear lamina;	-
gene5775	-3.55754	0.522104	0.000247831	0.00966252	NC_000068.7	164839518	164857708	-	Pltp	phospholipid transfer protein	GO:0010189:vitamin E biosynthetic process;GO:0006869:lipid transport;GO:0030317:sperm motility;	GO:0005576:extracellular region;	GO:0008289:lipid binding;
gene31644	-2.69743	3.09796	0.000251834	0.00980242	NC_000079.6	20794103	21036617	+	Aoah	acyloxyacyl hydrolase	GO:0008653:lipopolysaccharide metabolic process;GO:0050728:negative regulation of inflammatory response;	GO:0005576:extracellular region;	GO:0050528:acyloxyacyl hydrolase activity;
gene41641	2.5435	6.581	0.000253342	0.00984485	NC_000084.6	69344488	69687967	+	Tcf4	transcription factor 4	GO:0035411:catenin import into nucleus;GO:0045722:positive regulation of gluconeogenesis;GO:0001568:blood vessel development;GO:0010909:positive regulation of heparan sulfate proteoglycan biosynthetic process;GO:0045599:negative regulation of fat cell differentiation;GO:0042524:negative regulation of tyrosine phosphorylation of Stat5 protein;GO:0045216:cell-cell junction organization;GO:0023019:s…	GO:0032993:protein-DNA complex;GO:0005667:transcription factor complex;GO:0070369:beta-catenin-TCF7L2 complex;GO:0005829:cytosol;GO:0000790:nuclear chromatin;GO:0016605:PML body;	GO:0004879:ligand-activated sequence-specific DNA binding RNA polymerase II transcription factor activity;GO:0019901:protein kinase binding;GO:0035257:nuclear hormone receptor binding;GO:0001077:RNA polymerase II core promoter proximal region sequence-specific DNA binding transcription factor activity involved in positive regulation of transcription;GO:0046982:protein heterodimerization activity;…
gene2159	-3.21869	1.16698	0.000258681	0.0100193	NC_000067.6	170277324	170285662	+	Sh2d1b1	SH2 domain containing 1B1	GO:0032689:negative regulation of interferon-gamma production;GO:0045953:negative regulation of natural killer cell mediated cytotoxicity;GO:0002717:positive regulation of natural killer cell mediated immunity;GO:0050732:negative regulation of peptidyl-tyrosine phosphorylation;GO:0009967:positive regulation of signal transduction;GO:0050731:positive regulation of peptidyl-tyrosine phosphorylation…	GO:0005622:intracellular;	GO:0035591:signaling adaptor activity;GO:0001784:phosphotyrosine binding;
gene25767	3.187	1.27292	0.000258681	0.0100193	NC_000076.6	83722662	83762762	+	1500009L16Rik	RIKEN cDNA 1500009L16 gene	-	-	-
gene44919	2.76569	2.67956	0.000265618	0.0102711	NC_000086.7	134748455	134756666	-	Armcx6	armadillo repeat containing%2C X-linked 6	-	GO:0016021:integral component of membrane;	-
gene29068	-2.62253	3.51252	0.000269102	0.0103888	NC_000077.6	109573521	109611389	-	Wipi1	WD repeat domain%2C phosphoinositide interacting 1	GO:0048203:vesicle targeting, trans-Golgi to endosome;GO:0000045:autophagosome assembly;	GO:0005829:cytosol;GO:0000421:autophagosome membrane;GO:0034045:pre-autophagosomal structure membrane;GO:0031410:cytoplasmic vesicle;GO:0005802:trans-Golgi network;GO:0010008:endosome membrane;GO:0005794:Golgi apparatus;	GO:0030331:estrogen receptor binding;GO:0050681:androgen receptor binding;GO:0032266:phosphatidylinositol-3-phosphate binding;GO:0080025:phosphatidylinositol-3,5-bisphosphate binding;
gene24035	-2.96792	1.62683	0.000270961	0.0104435	NC_000075.6	106222598	106226876	+	Tlr9	toll-like receptor 9	GO:0032755:positive regulation of interleukin-6 production;GO:0032735:positive regulation of interleukin-12 production;GO:0002282:microglial cell activation involved in immune response;GO:0043123:positive regulation of I-kappaB kinase/NF-kappaB signaling;GO:0043507:positive regulation of JUN kinase activity;GO:0032728:positive regulation of interferon-beta production;GO:0051770:positive regulatio…	GO:0032009:early phagosome;GO:0016324:apical plasma membrane;GO:0005764:lysosome;GO:0005783:endoplasmic reticulum;GO:0016323:basolateral plasma membrane;GO:0016021:integral component of membrane;GO:0005768:endosome;	GO:0045322:unmethylated CpG binding;GO:0005149:interleukin-1 receptor binding;GO:0035197:siRNA binding;
gene37743	2.55734	4.93655	0.000272032	0.0104677	NC_000082.6	23601293	23614222	+	Rtp4	receptor transporter protein 4	GO:0001580:detection of chemical stimulus involved in sensory perception of bitter taste;GO:0006612:protein targeting to membrane;	GO:0005737:cytoplasm;GO:0016021:integral component of membrane;	-
gene27202	-2.70325	2.63374	0.00027671	0.0106206	NC_000077.6	49168325	49187089	-	Btnl9	butyrophilin-like 9	-	GO:0016021:integral component of membrane;	-
gene9319	-2.53545	5.64253	0.000276906	0.0106206	NC_000070.6	70431927	70534928	-	Megf9	multiple EGF-like-domains 9	-	GO:0016021:integral component of membrane;	-
gene40243	2.92712	1.86399	0.000283004	0.0108369	NC_000083.6	58878808	58991375	-	Pdzph1	PDZ and pleckstrin homology domains 1	-	-	GO:0005543:phospholipid binding;
gene16060	-2.52616	5.77823	0.000288253	0.01102	NC_000072.6	138140537	138156755	+	Mgst1	microsomal glutathione S-transferase 1	GO:0070207:protein homotrimerization;GO:0055114:oxidation-reduction process;GO:0010243:response to organonitrogen compound;GO:0071449:cellular response to lipid hydroperoxide;GO:0006749:glutathione metabolic process;GO:0042493:response to drug;GO:0032496:response to lipopolysaccharide;	GO:0016021:integral component of membrane;GO:0005743:mitochondrial inner membrane;GO:0005778:peroxisomal membrane;GO:0005741:mitochondrial outer membrane;GO:0045177:apical part of cell;GO:0005783:endoplasmic reticulum;GO:0005634:nucleus;	GO:0004602:glutathione peroxidase activity;GO:0004364:glutathione transferase activity;GO:0043295:glutathione binding;GO:0042803:protein homodimerization activity;
gene10850	-7.41184	-0.503267	0.000290613	0.0110209	NC_000070.6	148804367	148954893	+	Casz1	castor zinc finger 1	GO:0006355:regulation of transcription, DNA-templated;	GO:0005634:nucleus;	GO:0003677:DNA binding;GO:0008270:zinc ion binding;
gene16120	-7.41184	-0.503267	0.000290613	0.0110209	NC_000072.6	142821541	142989530	-	St8sia1	ST8 alpha-N-acetyl-neuraminide alpha-2%2C8-sialyltransferase 1	GO:0006486:protein glycosylation;GO:0006665:sphingolipid metabolic process;GO:0008284:positive regulation of cell proliferation;GO:0034605:cellular response to heat;	GO:0030173:integral component of Golgi membrane;	GO:0003828:alpha-N-acetylneuraminate alpha-2,8-sialyltransferase activity;
gene26404	-7.41184	-0.503267	0.000290613	0.0110209	NC_000076.6	127724478	127731768	+	Tac2	tachykinin 2	GO:0043278:response to morphine;GO:0045777:positive regulation of blood pressure;GO:0007217:tachykinin receptor signaling pathway;GO:0007218:neuropeptide signaling pathway;	GO:0005576:extracellular region;	-
gene36086	-7.41184	-0.503267	0.000290613	0.0110209	NC_000081.6	44457372	44601376	+	Pkhd1l1	polycystic kidney and hepatic disease 1-like 1	-	-	-
gene3939	7.33169	-0.344022	0.000290613	0.0110209	NC_000068.7	76703980	76982557	-	Ttn	titin	GO:0048739:cardiac muscle fiber development;GO:0043056:forward locomotion;GO:0035023:regulation of Rho protein signal transduction;GO:0045859:regulation of protein kinase activity;GO:0048769:sarcomerogenesis;GO:0060048:cardiac muscle contraction;GO:0055003:cardiac myofibril assembly;GO:0051592:response to calcium ion;GO:0003300:cardiac muscle hypertrophy;GO:0045214:sarcomere organization;GO:00302…	GO:0005865:striated muscle thin filament;GO:0031430:M band;GO:0000794:condensed nuclear chromosome;GO:0030018:Z disc;GO:0005859:muscle myosin complex;	GO:0030506:ankyrin binding;GO:0043621:protein self-association;GO:0031433:telethonin binding;GO:0004713:protein tyrosine kinase activity;GO:0005509:calcium ion binding;GO:0003676:nucleic acid binding;GO:0008307:structural constituent of muscle;GO:0004674:protein serine/threonine kinase activity;GO:0042802:identical protein binding;GO:0002020:protease binding;GO:0051371:muscle alpha-actinin bindin…
gene22623	3.28262	1.11468	0.000291475	0.0110358	NC_000075.6	32016881	32268443	+	Arhgap32	Rho GTPase activating protein 32	GO:0007266:Rho protein signal transduction;	GO:0005768:endosome;GO:0045211:postsynaptic membrane;GO:0005794:Golgi apparatus;GO:0030054:cell junction;GO:0005886:plasma membrane;GO:0005938:cell cortex;GO:0005783:endoplasmic reticulum;GO:0015629:actin cytoskeleton;GO:0042995:cell projection;	GO:0005096:GTPase activator activity;GO:0035091:phosphatidylinositol binding;
gene13287	-2.81773	2.10674	0.000299709	0.0113294	NC_000071.6	138754309	138810072	+	Fam20c	family with sequence similarity 20%2C member C	GO:0097187:dentinogenesis;GO:0070166:enamel mineralization;GO:0051174:regulation of phosphorus metabolic process;GO:0006468:protein phosphorylation;GO:0040036:regulation of fibroblast growth factor receptor signaling pathway;GO:0071895:odontoblast differentiation;GO:0045669:positive regulation of osteoblast differentiation;GO:0001501:skeletal system development;GO:0030501:positive regulation of b…	GO:0005615:extracellular space;	GO:0004674:protein serine/threonine kinase activity;GO:0005509:calcium ion binding;
gene17459	-4.83194	-0.0930638	0.000305695	0.0114638	NC_000073.6	30899175	30914921	-	Mag	myelin-associated glycoprotein	GO:0007155:cell adhesion;	GO:0043220:Schmidt-Lanterman incisure;GO:0016021:integral component of membrane;GO:0033270:paranode region of axon;	-
gene45091	-4.83194	-0.0930638	0.000305695	0.0114638	NC_000086.7	143285674	143394265	-	Chrdl1	chordin-like 1	GO:0030182:neuron differentiation;GO:0001709:cell fate determination;GO:0048749:compound eye development;GO:0001503:ossification;	GO:0005576:extracellular region;	-
gene13149	-3.92553	-0.0480561	0.000305695	0.0114638	NC_000071.6	135569937	135573123	-	Ccl24	chemokine (C-C motif) ligand 24	GO:0001938:positive regulation of endothelial cell proliferation;GO:0008360:regulation of cell shape;GO:0045766:positive regulation of angiogenesis;GO:0006955:immune response;GO:0048245:eosinophil chemotaxis;GO:0030838:positive regulation of actin filament polymerization;GO:0050729:positive regulation of inflammatory response;GO:0030335:positive regulation of cell migration;	GO:0005615:extracellular space;	GO:0008009:chemokine activity;
gene13293	-3.92553	-0.0480561	0.000305695	0.0114638	NC_000071.6	139017304	139150697	-	Prkar1b	protein kinase%2C cAMP dependent regulatory%2C type I beta	GO:0045859:regulation of protein kinase activity;GO:0007611:learning or memory;GO:0009887:organ morphogenesis;GO:0007165:signal transduction;GO:0008283:cell proliferation;	GO:0005737:cytoplasm;GO:0005952:cAMP-dependent protein kinase complex;GO:0005886:plasma membrane;	GO:0030552:cAMP binding;GO:0008603:cAMP-dependent protein kinase regulator activity;GO:0016301:kinase activity;
gene33906	-3.92553	-0.0480561	0.000305695	0.0114638	NC_000080.6	24133953	24246474	-	Dlg5	discs%2C large homolog 5 (Drosophila)	-	GO:0005913:cell-cell adherens junction;	GO:0008092:cytoskeletal protein binding;GO:0008013:beta-catenin binding;
gene23467	3.02478	1.67564	0.000317781	0.0118981	NC_000075.6	67830532	67832330	-	C2cd4a	C2 calcium-dependent domain containing 4A	-	-	-
gene11735	2.61444	3.42316	0.000325211	0.012157	NC_000071.6	43868809	43912374	+	Cd38	CD38 antigen	GO:0032024:positive regulation of insulin secretion;GO:0045892:negative regulation of transcription, DNA-templated;GO:0007204:positive regulation of cytosolic calcium ion concentration;GO:0045779:negative regulation of bone resorption;GO:0070555:response to interleukin-1;GO:0060292:long term synaptic depression;GO:0033194:response to hydroperoxide;GO:0001666:response to hypoxia;GO:0030890:positiv…	GO:0009986:cell surface;GO:0005886:plasma membrane;GO:0016021:integral component of membrane;GO:0005634:nucleus;	GO:0003953:NAD+ nucleosidase activity;GO:0000166:nucleotide binding;GO:0016849:phosphorus-oxygen lyase activity;
gene47390	2.90162	1.84244	0.000326221	0.0121755	NT_187023.1	1147929	1173325	-	Lck	lymphocyte protein tyrosine kinase	-	-	-
gene21640	-2.67505	2.78338	0.000330916	0.0123312	NC_000074.6	104961589	104969537	+	Ces2g	carboxylesterase 2G	GO:0001101:response to acid chemical;GO:0008152:metabolic process;	GO:0043231:intracellular membrane-bounded organelle;	GO:0047619:acylcarnitine hydrolase activity;
gene15117	-2.49036	6.01782	0.00033573	0.0124889	NC_000072.6	86647044	86669326	-	Mxd1	MAX dimerization protein 1	GO:0006351:transcription, DNA-templated;	-	GO:0005515:protein binding;
gene26678	-3.64509	0.222546	0.000336207	0.0124889	NC_000077.6	5861866	5872248	+	Aebp1	AE binding protein 1	GO:0006355:regulation of transcription, DNA-templated;GO:0006508:proteolysis;GO:0007155:cell adhesion;	GO:0005615:extracellular space;GO:0005737:cytoplasm;GO:0005634:nucleus;	GO:0004181:metallocarboxypeptidase activity;GO:0005516:calmodulin binding;GO:0008270:zinc ion binding;GO:0003677:DNA binding;GO:0003714:transcription corepressor activity;
gene7272	3.63494	0.756498	0.000341233	0.0126413	NC_000069.6	90450592	90465928	-	Npr1	natriuretic peptide receptor 1	GO:0048662:negative regulation of smooth muscle cell proliferation;GO:0042417:dopamine metabolic process;GO:0030828:positive regulation of cGMP biosynthetic process;GO:0006468:protein phosphorylation;GO:0007168:receptor guanylyl cyclase signaling pathway;GO:0050880:regulation of blood vessel size;GO:0008217:regulation of blood pressure;GO:0035556:intracellular signal transduction;	GO:0016021:integral component of membrane;GO:0005886:plasma membrane;	GO:0004383:guanylate cyclase activity;GO:0017046:peptide hormone binding;GO:0016941:natriuretic peptide receptor activity;GO:0019901:protein kinase binding;GO:0004672:protein kinase activity;GO:0005525:GTP binding;GO:0005524:ATP binding;
gene11636	-2.52534	4.39131	0.000341381	0.0126413	NC_000071.6	35697180	35740081	-	Sh3tc1	SH3 domain and tetratricopeptide repeats 1	-	-	-
gene33346	2.82001	2.19655	0.000348352	0.0128792	NC_000079.6	105130567	105294818	-	Rnf180	ring finger protein 180	GO:0016567:protein ubiquitination;GO:0032436:positive regulation of proteasomal ubiquitin-dependent protein catabolic process;	GO:0016021:integral component of membrane;GO:0031227:intrinsic component of endoplasmic reticulum membrane;GO:0005634:nucleus;	GO:0008270:zinc ion binding;GO:0031624:ubiquitin conjugating enzyme binding;GO:0004842:ubiquitin-protein transferase activity;
gene32036	2.48622	5.85821	0.000352848	0.013025	NC_000079.6	28950716	28953682	-	Sox4	SRY (sex determining region Y)-box 4	GO:0032024:positive regulation of insulin secretion;GO:0021522:spinal cord motor neuron differentiation;GO:0060174:limb bud formation;GO:0035910:ascending aorta morphogenesis;GO:0008284:positive regulation of cell proliferation;GO:0001841:neural tube formation;GO:0001501:skeletal system development;GO:0035019:somatic stem cell maintenance;GO:0021782:glial cell development;GO:0014009:glial cell pr…	GO:0005737:cytoplasm;GO:0005634:nucleus;	GO:0001105:RNA polymerase II transcription coactivator activity;GO:0001077:RNA polymerase II core promoter proximal region sequence-specific DNA binding transcription factor activity involved in positive regulation of transcription;GO:0001046:core promoter sequence-specific DNA binding;
gene26830	2.49778	5.37455	0.000355766	0.0131122	NC_000077.6	20302180	20332713	-	Slc1a4	solute carrier family 1 (glutamate/neutral amino acid transporter)%2C member 4	GO:0035524:proline transmembrane transport;GO:0015826:threonine transport;GO:0050890:cognition;GO:0015825:L-serine transport;GO:0015811:L-cystine transport;GO:0034589:hydroxyproline transport;GO:0006821:chloride transport;GO:0015808:L-alanine transport;	GO:0030425:dendrite;GO:0043025:neuronal cell body;GO:0005882:intermediate filament;GO:0016020:membrane;	GO:0015184:L-cystine transmembrane transporter activity;GO:0015293:symporter activity;GO:0015195:L-threonine transmembrane transporter activity;GO:0015193:L-proline transmembrane transporter activity;GO:0015180:L-alanine transmembrane transporter activity;GO:0034590:L-hydroxyproline transmembrane transporter activity;GO:0005254:chloride channel activity;GO:0015194:L-serine transmembrane transport…
gene32176	2.46797	6.55332	0.000365929	0.0134657	NC_000079.6	38151082	38198577	+	Dsp	desmoplakin	GO:0086091:regulation of heart rate by cardiac conduction;GO:0086005:ventricular cardiac muscle cell action potential;GO:0034332:adherens junction organization;GO:0016337:single organismal cell-cell adhesion;GO:0086069:bundle of His cell to Purkinje myocyte communication;GO:0002934:desmosome organization;GO:0018149:peptide cross-linking;GO:0043588:skin development;GO:0045109:intermediate filament…	GO:0001533:cornified envelope;GO:0016323:basolateral plasma membrane;GO:0005882:intermediate filament;GO:0030057:desmosome;GO:0014704:intercalated disc;GO:0005739:mitochondrion;	GO:0005080:protein kinase C binding;GO:0005198:structural molecule activity;GO:0030674:protein binding, bridging;GO:0097110:scaffold protein binding;
gene21469	-2.53695	3.90657	0.000368475	0.0135383	NC_000074.6	92855329	92919279	+	Lpcat2	lysophosphatidylcholine acyltransferase 2	GO:0006663:platelet activating factor biosynthetic process;	GO:0016021:integral component of membrane;GO:0005795:Golgi stack;GO:0005783:endoplasmic reticulum;GO:0000139:Golgi membrane;GO:0005789:endoplasmic reticulum membrane;	GO:0005509:calcium ion binding;GO:0047184:1-acylglycerophosphocholine O-acyltransferase activity;GO:0047192:1-alkylglycerophosphocholine O-acetyltransferase activity;
gene20132	-4.77082	-0.146123	0.000385253	0.0140316	NC_000074.6	10006203	10036000	+	Tnfsf13b	tumor necrosis factor (ligand) superfamily%2C member 13b	GO:0031295:T cell costimulation;GO:0031296:B cell costimulation;GO:0042102:positive regulation of T cell proliferation;GO:0048305:immunoglobulin secretion;GO:0030890:positive regulation of B cell proliferation;GO:0002636:positive regulation of germinal center formation;GO:0001782:B cell homeostasis;	GO:0016021:integral component of membrane;GO:0005615:extracellular space;GO:0005886:plasma membrane;	GO:0005125:cytokine activity;GO:0005164:tumor necrosis factor receptor binding;
gene2260	-4.77082	-0.146123	0.000385253	0.0140316	NC_000067.6	172271709	172298064	-	Atp1a2	ATPase%2C Na+/K+ transporting%2C alpha 2 polypeptide	GO:0035094:response to nicotine;GO:0006940:regulation of smooth muscle contraction;GO:0002087:regulation of respiratory gaseous exchange by neurological system process;GO:0086004:regulation of cardiac muscle cell contraction;GO:0008542:visual learning;GO:0045822:negative regulation of heart contraction;GO:0015991:ATP hydrolysis coupled proton transport;GO:0040011:locomotion;GO:0019229:regulation …	GO:0043197:dendritic spine;GO:0005768:endosome;GO:0005890:sodium:potassium-exchanging ATPase complex;GO:0030315:T-tubule;GO:0005901:caveola;GO:0045202:synapse;	GO:0005515:protein binding;GO:0046872:metal ion binding;GO:0005391:sodium:potassium-exchanging ATPase activity;GO:0005524:ATP binding;
gene22975	-4.77082	-0.146123	0.000385253	0.0140316	NC_000075.6	44969572	44980431	-	Cd3g	CD3 antigen%2C gamma polypeptide	GO:0042981:regulation of apoptotic process;GO:0007163:establishment or maintenance of cell polarity;GO:0007166:cell surface receptor signaling pathway;GO:0015031:protein transport;	GO:0042105:alpha-beta T cell receptor complex;GO:0016021:integral component of membrane;	GO:0004888:transmembrane signaling receptor activity;GO:0046982:protein heterodimerization activity;
gene5598	-4.77082	-0.146123	0.000385253	0.0140316	NC_000068.7	156775413	156781657	+	Myl9	myosin%2C light polypeptide 9%2C regulatory	-	-	GO:0005509:calcium ion binding;
gene23101	4.33373	0.0229718	0.000385253	0.0140316	NC_000075.6	51132219	51168824	-	Gm32742	-	-	-	-
gene26018	-2.92186	1.47472	0.000387624	0.0140316	NC_000076.6	100015635	100100416	+	Kitl	kit ligand	GO:0001541:ovarian follicle development;GO:0007155:cell adhesion;GO:0045636:positive regulation of melanocyte differentiation;GO:0035162:embryonic hemopoiesis;GO:0002763:positive regulation of myeloid leukocyte differentiation;GO:0033026:negative regulation of mast cell apoptotic process;GO:0001755:neural crest cell migration;GO:0043406:positive regulation of MAP kinase activity;GO:0050731:positi…	GO:0005615:extracellular space;GO:0016021:integral component of membrane;GO:0005737:cytoplasm;GO:0005856:cytoskeleton;GO:0005886:plasma membrane;	GO:0008083:growth factor activity;GO:0005125:cytokine activity;GO:0005173:stem cell factor receptor binding;
gene19426	-2.44968	7.2647	0.000388449	0.0140316	NC_000073.6	121064067	121074802	-	Igsf6	immunoglobulin superfamily%2C member 6	-	GO:0016021:integral component of membrane;	-
gene9387	2.91705	1.72655	0.000390157	0.0140316	NC_000070.6	81278499	81442914	-	Mpdz	multiple PDZ domain protein	GO:0042552:myelination;GO:0007155:cell adhesion;	GO:0043005:neuron projection;GO:0005923:bicellular tight junction;GO:0043220:Schmidt-Lanterman incisure;GO:0031410:cytoplasmic vesicle;GO:0016327:apicolateral plasma membrane;GO:0045211:postsynaptic membrane;GO:0016324:apical plasma membrane;	GO:0008022:protein C-terminus binding;
gene15869	-7.32987	-0.573307	0.000390825	0.0140316	NC_000072.6	129512548	129519227	+	Tmem52b	transmembrane protein 52B	-	GO:0016021:integral component of membrane;	-
gene25329	-7.32987	-0.573307	0.000390825	0.0140316	NC_000076.6	69533580	70027436	+	Ank3	ankyrin 3%2C epithelial	GO:0007411:axon guidance;GO:0071709:membrane assembly;GO:0045760:positive regulation of action potential;GO:0072661:protein targeting to plasma membrane;GO:0010650:positive regulation of cell communication by electrical coupling;GO:0072660:maintenance of protein location in plasma membrane;GO:0007165:signal transduction;GO:0000281:mitotic cytokinesis;GO:0050808:synapse organization;GO:0019228:neu…	GO:0031594:neuromuscular junction;GO:0016529:sarcoplasmic reticulum;GO:0033270:paranode region of axon;GO:0016323:basolateral plasma membrane;GO:0005764:lysosome;GO:0033268:node of Ranvier;GO:0045211:postsynaptic membrane;GO:0030425:dendrite;GO:0042383:sarcolemma;GO:0016328:lateral plasma membrane;GO:0005856:cytoskeleton;GO:0030018:Z disc;GO:0014704:intercalated disc;GO:0043194:axon initial segme…	GO:0005515:protein binding;GO:0005200:structural constituent of cytoskeleton;
gene33989	-7.32987	-0.573307	0.000390825	0.0140316	NC_000080.6	27622409	28478537	+	Erc2	ELKS/RAB6-interacting/CAST family member 2	-	GO:0005737:cytoplasm;GO:0043234:protein complex;GO:0043195:terminal bouton;GO:0030426:growth cone;GO:0042734:presynaptic membrane;GO:0030054:cell junction;GO:0014069:postsynaptic density;GO:0043025:neuronal cell body;	GO:0032403:protein complex binding;GO:0030165:PDZ domain binding;
gene47245	-7.32987	-0.573307	0.000390825	0.0140316	NT_187029.1	7825	27267	-	4930438A08Rik	-	-	-	-
gene1089	7.26796	-0.396612	0.000390825	0.0140316	NC_000067.6	86666293	86670573	-	Nppc	natriuretic peptide type C	GO:0045471:response to ethanol;GO:0048660:regulation of smooth muscle cell proliferation;GO:0009791:post-embryonic development;GO:0008285:negative regulation of cell proliferation;GO:0030828:positive regulation of cGMP biosynthetic process;GO:0003418:growth plate cartilage chondrocyte differentiation;GO:0001666:response to hypoxia;GO:0042493:response to drug;GO:0051053:negative regulation of DNA …	GO:0005615:extracellular space;	GO:0005184:neuropeptide hormone activity;GO:0042803:protein homodimerization activity;GO:0051428:peptide hormone receptor binding;
gene18281	7.26796	-0.396612	0.000390825	0.0140316	NC_000073.6	66390892	66427477	-	Aldh1a3	aldehyde dehydrogenase family 1%2C subfamily A3	-	-	-
gene6448	7.26796	-0.396612	0.000390825	0.0140316	NC_000069.6	29080715	29691056	+	Egfem1	EGF-like and EMI domain containing 1	-	-	GO:0005509:calcium ion binding;
gene18263	2.46626	5.76893	0.000391901	0.0140489	NC_000073.6	65296165	65527808	-	Tjp1	tight junction protein 1	GO:0001825:blastocyst formation;	GO:0005737:cytoplasm;GO:0005921:gap junction;GO:0016323:basolateral plasma membrane;GO:0009986:cell surface;GO:0005923:bicellular tight junction;GO:0016324:apical plasma membrane;GO:0016327:apicolateral plasma membrane;GO:0005913:cell-cell adherens junction;GO:0005634:nucleus;GO:0014704:intercalated disc;GO:0046581:intercellular canaliculus;	GO:0019904:protein domain specific binding;GO:0008022:protein C-terminus binding;GO:0005516:calmodulin binding;
gene29153	-2.47492	5.09964	0.000393841	0.014097	NC_000077.6	115116214	115135823	-	Cd300lf	CD300 molecule like family member F	GO:0030316:osteoclast differentiation;	GO:0016021:integral component of membrane;GO:0005886:plasma membrane;	GO:0005515:protein binding;
gene7180	-2.4838	4.75212	0.000394739	0.0141077	NC_000069.6	88481148	88509932	-	Lmna	lamin A	GO:0006921:cellular component disassembly involved in execution phase of apoptosis;GO:0042981:regulation of apoptotic process;GO:0055015:ventricular cardiac muscle cell development;GO:0030334:regulation of cell migration;GO:0007517:muscle organ development;GO:0090343:positive regulation of cell aging;GO:0006998:nuclear envelope organization;GO:0030951:establishment or maintenance of microtubule c…	GO:0005654:nucleoplasm;GO:0005638:lamin filament;GO:0005635:nuclear envelope;GO:0016363:nuclear matrix;GO:0048471:perinuclear region of cytoplasm;	GO:0005198:structural molecule activity;GO:0005515:protein binding;
gene47362	3.95513	0.522767	0.000405979	0.0144875	NT_187023.1	368633	401668	-	Zfp362	zinc finger protein 362	-	GO:0005622:intracellular;	GO:0008270:zinc ion binding;GO:0003676:nucleic acid binding;
gene20195	-2.44385	6.63822	0.000408799	0.0145661	NC_000074.6	13037308	13056676	+	F10	coagulation factor X	GO:0051897:positive regulation of protein kinase B signaling;GO:0006508:proteolysis;GO:0007596:blood coagulation;	GO:0043231:intracellular membrane-bounded organelle;GO:0005576:extracellular region;GO:0016020:membrane;	GO:0005509:calcium ion binding;GO:0005543:phospholipid binding;GO:0004252:serine-type endopeptidase activity;
gene21775	-2.4356	7.71527	0.000410528	0.0146056	NC_000074.6	109575128	109579172	-	Hp	haptoglobin	GO:0008152:metabolic process;GO:0006953:acute-phase response;GO:0042742:defense response to bacterium;	GO:0005576:extracellular region;	GO:0003824:catalytic activity;GO:0016209:antioxidant activity;GO:0030492:hemoglobin binding;
gene9908	2.5732	2.99556	0.000447984	0.0159142	NC_000070.6	116877402	116989105	+	Zswim5	zinc finger SWIM-type containing 5	-	-	GO:0008270:zinc ion binding;
gene8974	-2.60379	2.54884	0.000457904	0.0162421	NC_000070.6	45034248	45084647	-	Fbxo10	F-box protein 10	-	-	-
gene22193	3.54945	0.684324	0.000458791	0.0162492	NC_000074.6	127063872	127612286	+	Pard3	par-3 family cell polarity regulator	GO:0000226:microtubule cytoskeleton organization;GO:0060341:regulation of cellular localization;GO:0016337:single organismal cell-cell adhesion;GO:0006612:protein targeting to membrane;GO:0051301:cell division;GO:0045197:establishment or maintenance of epithelial cell apical/basal polarity;GO:0003383:apical constriction;GO:0032970:regulation of actin filament-based process;GO:0044319:wound healin…	GO:0044295:axonal growth cone;GO:0043220:Schmidt-Lanterman incisure;GO:0016020:membrane;GO:0005913:cell-cell adherens junction;GO:0043219:lateral loop;GO:0005819:spindle;GO:0043025:neuronal cell body;GO:0045177:apical part of cell;GO:0012505:endomembrane system;GO:0005923:bicellular tight junction;GO:0005938:cell cortex;	GO:0005080:protein kinase C binding;GO:0032266:phosphatidylinositol-3-phosphate binding;GO:0005546:phosphatidylinositol-4,5-bisphosphate binding;GO:0005547:phosphatidylinositol-3,4,5-trisphosphate binding;GO:0019903:protein phosphatase binding;
gene42445	2.54493	3.36458	0.000460426	0.0162827	NC_000085.6	16955670	17223932	+	Prune2	prune homolog 2 (Drosophila)	-	-	-
gene11476	-2.90186	1.20338	0.000467857	0.0165207	NC_000071.6	30013114	30019975	+	Il6	interleukin 6	GO:0032966:negative regulation of collagen biosynthetic process;GO:1901215:negative regulation of neuron death;GO:0051971:positive regulation of transmission of nerve impulse;GO:0042102:positive regulation of T cell proliferation;GO:0051024:positive regulation of immunoglobulin secretion;GO:0051384:response to glucocorticoid;GO:0031175:neuron projection development;GO:0008360:regulation of cell s…	GO:0009897:external side of plasma membrane;GO:0005615:extracellular space;GO:0005896:interleukin-6 receptor complex;	GO:0008083:growth factor activity;GO:0005138:interleukin-6 receptor binding;GO:0005125:cytokine activity;
gene42933	-3.15546	0.928614	0.000469533	0.0165551	NC_000085.6	46131899	46135694	+	Elovl3	elongation of very long chain fatty acids (FEN1/Elo2%2C SUR4/Elo3%2C yeast)-like 3	GO:0019367:fatty acid elongation, saturated fatty acid;GO:0034626:fatty acid elongation, polyunsaturated fatty acid;GO:0034625:fatty acid elongation, monounsaturated fatty acid;GO:0042761:very long-chain fatty acid biosynthetic process;	GO:0016021:integral component of membrane;GO:0005783:endoplasmic reticulum;	GO:0016740:transferase activity;
gene45431	-2.50613	3.65563	0.000470868	0.0165773	NC_000086.7	167241123	167264329	-	Tlr8	toll-like receptor 8	GO:0045356:positive regulation of interferon-alpha biosynthetic process;GO:0051607:defense response to virus;GO:0045416:positive regulation of interleukin-8 biosynthetic process;GO:0007249:I-kappaB kinase/NF-kappaB signaling;GO:0045089:positive regulation of innate immune response;GO:0006954:inflammatory response;GO:0045359:positive regulation of interferon-beta biosynthetic process;GO:0045078:po…	GO:0016021:integral component of membrane;	GO:0003727:single-stranded RNA binding;GO:0003677:DNA binding;GO:0003725:double-stranded RNA binding;GO:0008144:drug binding;
gene6985	2.7033	2.42365	0.000479655	0.0168616	NC_000069.6	75557533	75642523	+	Serpini1	serine (or cysteine) peptidase inhibitor%2C clade I%2C member 1	GO:0010951:negative regulation of endopeptidase activity;GO:0030155:regulation of cell adhesion;GO:0030162:regulation of proteolysis;	GO:0005576:extracellular region;	GO:0004867:serine-type endopeptidase inhibitor activity;
gene4970	-4.70699	-0.2011	0.000488131	0.0171085	NC_000068.7	126034658	126091185	+	Fgf7	fibroblast growth factor 7	GO:0051781:positive regulation of cell division;GO:0010838:positive regulation of keratinocyte proliferation;GO:0010463:mesenchymal cell proliferation;GO:0043129:surfactant homeostasis;GO:0001541:ovarian follicle development;GO:0060665:regulation of branching involved in salivary gland morphogenesis by mesenchymal-epithelial signaling;GO:0050918:positive chemotaxis;GO:0060501:positive regulation …	GO:0005615:extracellular space;GO:0005794:Golgi apparatus;	GO:0005111:type 2 fibroblast growth factor receptor binding;GO:0008083:growth factor activity;GO:0008201:heparin binding;GO:0042056:chemoattractant activity;
gene38397	-3.80058	-0.152577	0.000488131	0.0171085	NC_000082.6	85858157	85901125	-	Adamts5	a disintegrin-like and metallopeptidase (reprolysin type) with thrombospondin type 1 motif%2C 5 (aggrecanase-2)	GO:0007229:integrin-mediated signaling pathway;GO:0006508:proteolysis;	GO:0005737:cytoplasm;GO:0005730:nucleolus;GO:0005578:proteinaceous extracellular matrix;	GO:0004222:metalloendopeptidase activity;GO:0008270:zinc ion binding;
gene8474	3.313	0.851538	0.000499278	0.0174733	NC_000070.6	5644079	5801101	+	Fam110b	family with sequence similarity 110%2C member B	-	GO:0005856:cytoskeleton;GO:0005737:cytoplasm;	-
gene41470	-2.42703	4.87191	0.000503542	0.0175964	NC_000084.6	60803849	60812652	+	Cd74	CD74 antigen (invariant polypeptide of major histocompatibility complex%2C class II antigen-associated)	GO:0006461:protein complex assembly;GO:0002830:positive regulation of type 2 immune response;GO:0048146:positive regulation of fibroblast proliferation;GO:0002906:negative regulation of mature B cell apoptotic process;GO:0002606:positive regulation of dendritic cell antigen processing and presentation;GO:0070374:positive regulation of ERK1 and ERK2 cascade;GO:0045060:negative thymic T cell select…	GO:0035693:NOS2-CD74 complex;GO:0005771:multivesicular body;GO:0005764:lysosome;GO:0005783:endoplasmic reticulum;GO:0035692:macrophage migration inhibitory factor receptor complex;GO:0005887:integral component of plasma membrane;GO:0005794:Golgi apparatus;GO:0009897:external side of plasma membrane;GO:0042613:MHC class II protein complex;	GO:0050998:nitric-oxide synthase binding;GO:0035718:macrophage migration inhibitory factor binding;GO:0042289:MHC class II protein binding;GO:0001540:beta-amyloid binding;GO:0004896:cytokine receptor activity;
gene15615	-2.81935	1.70059	0.000505605	0.0176423	NC_000072.6	121342599	121365773	+	Slc6a12	solute carrier family 6 (neurotransmitter transporter%2C betaine/GABA)%2C member 12	GO:0009992:cellular water homeostasis;GO:0006836:neurotransmitter transport;GO:0071474:cellular hyperosmotic response;GO:0010033:response to organic substance;	GO:0005887:integral component of plasma membrane;	GO:0005328:neurotransmitter:sodium symporter activity;GO:0005332:gamma-aminobutyric acid:sodium symporter activity;
gene17775	-2.4157	5.23488	0.000512971	0.0178729	NC_000073.6	43437138	43438246	+	Nkg7	natural killer cell group 7 sequence	-	GO:0016021:integral component of membrane;	-
gene36228	2.40669	5.93132	0.000516715	0.0179768	NC_000081.6	60818996	60825599	-	Fam84b	family with sequence similarity 84%2C member B	-	GO:0005737:cytoplasm;GO:0005886:plasma membrane;	-
gene27136	-7.24297	-0.646723	0.000530405	0.0182113	NC_000077.6	46054502	46147347	+	Adam19	a disintegrin and metallopeptidase domain 19 (meltrin beta)	GO:0006509:membrane protein ectodomain proteolysis;GO:0007229:integrin-mediated signaling pathway;GO:0007507:heart development;	GO:0016021:integral component of membrane;	GO:0004222:metalloendopeptidase activity;GO:0008270:zinc ion binding;GO:0017124:SH3 domain binding;
gene35718	-7.24297	-0.646723	0.000530405	0.0182113	NC_000081.6	6813568	6875249	-	Osmr	oncostatin M receptor	GO:0038165:oncostatin-M-mediated signaling pathway;GO:0008284:positive regulation of cell proliferation;	GO:0005900:oncostatin-M receptor complex;	GO:0004924:oncostatin-M receptor activity;GO:0019838:growth factor binding;
gene41978	-7.24297	-0.646723	0.000530405	0.0182113	NC_000085.6	5068078	5070640	+	Cd248	CD248 antigen%2C endosialin	GO:0048535:lymph node development;GO:2000353:positive regulation of endothelial cell apoptotic process;GO:0008284:positive regulation of cell proliferation;GO:0016477:cell migration;GO:0060033:anatomical structure regression;	GO:0005737:cytoplasm;GO:0005886:plasma membrane;GO:0016021:integral component of membrane;	GO:0050840:extracellular matrix binding;GO:0030246:carbohydrate binding;GO:0005509:calcium ion binding;
gene42238	-7.24297	-0.646723	0.000530405	0.0182113	NC_000085.6	10789339	10830063	-	Cd6	CD6 antigen	GO:0001934:positive regulation of protein phosphorylation;GO:0007155:cell adhesion;	GO:0009986:cell surface;GO:0016021:integral component of membrane;GO:0044214:spanning component of plasma membrane;	GO:0005044:scavenger receptor activity;GO:0001948:glycoprotein binding;GO:0019901:protein kinase binding;
gene5020	-7.24297	-0.646723	0.000530405	0.0182113	NC_000068.7	127838797	128126252	+	Acoxl	acyl-Coenzyme A oxidase-like	GO:0006635:fatty acid beta-oxidation;	GO:0005777:peroxisome;	GO:0050660:flavin adenine dinucleotide binding;GO:0003995:acyl-CoA dehydrogenase activity;GO:0003997:acyl-CoA oxidase activity;
gene29823	7.1314	-0.508207	0.000530405	0.0182113	NC_000078.6	30174482	30373392	-	Sntg2	syntrophin%2C gamma 2	-	GO:0005856:cytoskeleton;GO:0005737:cytoplasm;GO:0005886:plasma membrane;	GO:0003779:actin binding;GO:0005543:phospholipid binding;GO:0030165:PDZ domain binding;
gene36136	7.1314	-0.508207	0.000530405	0.0182113	NC_000081.6	53399114	53902539	-	Samd12	sterile alpha motif domain containing 12	-	-	-
gene39570	7.1314	-0.508207	0.000530405	0.0182113	NC_000083.6	34204479	34216321	+	Tap2	transporter 2%2C ATP-binding cassette%2C sub-family B (MDR/TAP)	GO:0001916:positive regulation of T cell mediated cytotoxicity;GO:0002485:antigen processing and presentation of endogenous peptide antigen via MHC class I via ER pathway, TAP-dependent;GO:0019060:intracellular transport of viral protein in host cell;GO:0002489:antigen processing and presentation of endogenous peptide antigen via MHC class Ib via ER pathway, TAP-dependent;GO:0046968:peptide antig…	GO:0042825:TAP complex;GO:0005886:plasma membrane;	GO:0046979:TAP2 binding;GO:0043531:ADP binding;GO:0042288:MHC class I protein binding;GO:0046982:protein heterodimerization activity;GO:0015433:peptide antigen-transporting ATPase activity;GO:0046978:TAP1 binding;GO:0015421:oligopeptide-transporting ATPase activity;GO:0042605:peptide antigen binding;GO:0042803:protein homodimerization activity;GO:0005524:ATP binding;GO:0046980:tapasin binding;
gene46897	7.1314	-0.508207	0.000530405	0.0182113	NT_187012.1	29311	43694	-	Zdhhc8	zinc finger%2C DHHC domain containing 8	GO:0018345:protein palmitoylation;GO:0007610:behavior;	GO:0016021:integral component of membrane;GO:0031410:cytoplasmic vesicle;GO:0005739:mitochondrion;GO:0048471:perinuclear region of cytoplasm;	GO:0005515:protein binding;GO:0016409:palmitoyltransferase activity;GO:0008270:zinc ion binding;
gene45368	-2.82372	1.60713	0.000533418	0.0182882	NC_000086.7	162411952	162643705	-	Reps2	RALBP1 associated Eps domain containing protein 2	-	-	-
gene16005	-2.57057	2.65285	0.000536528	0.0183681	NC_000072.6	135137519	135168215	-	Hebp1	heme binding protein 1	GO:0042168:heme metabolic process;	GO:0005829:cytosol;GO:0005739:mitochondrion;	GO:0020037:heme binding;
gene32041	-2.40098	5.48113	0.000539526	0.018444	NC_000079.6	30136449	30246694	+	Mboat1	membrane bound O-acyltransferase domain containing 1	GO:0008654:phospholipid biosynthetic process;	GO:0016021:integral component of membrane;GO:0005783:endoplasmic reticulum;	GO:0016746:transferase activity, transferring acyl groups;
gene36532	-2.37367	8.83566	0.0005514	0.0188087	NC_000081.6	78282507	78305721	-	Csf2rb2	colony stimulating factor 2 receptor%2C beta 2%2C low-affinity (granulocyte-macrophage)	GO:0019221:cytokine-mediated signaling pathway;	GO:0016021:integral component of membrane;	GO:0004896:cytokine receptor activity;
gene39362	2.71628	2.10929	0.000552264	0.0188087	NC_000083.6	28398753	28486149	-	Fkbp5	FK506 binding protein 5	GO:0000413:protein peptidyl-prolyl isomerization;GO:0061077:chaperone-mediated protein folding;	GO:0005737:cytoplasm;GO:0016020:membrane;GO:0005634:nucleus;	GO:0005528:FK506 binding;GO:0031072:heat shock protein binding;GO:0003755:peptidyl-prolyl cis-trans isomerase activity;
gene24155	-2.40253	5.29295	0.000552586	0.0188087	NC_000075.6	108988269	109032236	+	Pfkfb4	6-phosphofructo-2-kinase/fructose-2%2C6-biphosphatase 4	GO:0006000:fructose metabolic process;GO:0046835:carbohydrate phosphorylation;GO:0006003:fructose 2,6-bisphosphate metabolic process;GO:0016310:phosphorylation;	-	GO:0004331:fructose-2,6-bisphosphate 2-phosphatase activity;GO:0003873:6-phosphofructo-2-kinase activity;GO:0005524:ATP binding;
gene3552	-2.4033	5.2563	0.000556821	0.0189255	NC_000068.7	43748782	44395953	+	Arhgap15	Rho GTPase activating protein 15	GO:0008360:regulation of cell shape;	GO:0016020:membrane;GO:0005737:cytoplasm;	GO:0005543:phospholipid binding;
gene32987	2.43529	4.20183	0.000566069	0.0192121	NC_000079.6	75869537	75943824	-	Rhobtb3	Rho-related BTB domain containing 3	GO:0042147:retrograde transport, endosome to Golgi;GO:0007264:small GTPase mediated signal transduction;	GO:0005794:Golgi apparatus;	GO:0017137:Rab GTPase binding;GO:0005524:ATP binding;GO:0016887:ATPase activity;GO:0005525:GTP binding;
gene23076	-2.68496	1.92038	0.000572084	0.0193884	NC_000075.6	50554705	50581841	+	Il18	interleukin 18	GO:0006954:inflammatory response;GO:0042095:interferon-gamma biosynthetic process;GO:0071407:cellular response to organic cyclic compound;GO:0042104:positive regulation of activated T cell proliferation;GO:2000256:positive regulation of male germ cell proliferation;GO:0032729:positive regulation of interferon-gamma production;GO:2000504:positive regulation of blood vessel remodeling;GO:0032740:po…	GO:0016324:apical plasma membrane;GO:0005615:extracellular space;GO:0005737:cytoplasm;	GO:0005125:cytokine activity;
gene6317	-2.67349	1.9834	0.000579318	0.0196054	NC_000069.6	14766214	14808365	-	Car1	carbonic anhydrase 1	GO:0006730:one-carbon metabolic process;	GO:0005794:Golgi apparatus;	GO:0008270:zinc ion binding;GO:0004089:carbonate dehydratase activity;
gene28370	2.70548	2.10025	0.000585846	0.0197979	NC_000077.6	87127051	87250874	+	Trim37	tripartite motif-containing 37	GO:0032088:negative regulation of NF-kappaB transcription factor activity;GO:0051865:protein autoubiquitination;GO:0070842:aggresome assembly;	GO:0005829:cytosol;GO:0016235:aggresome;GO:0005777:peroxisome;	GO:0008270:zinc ion binding;GO:0031625:ubiquitin protein ligase binding;GO:0005164:tumor necrosis factor receptor binding;GO:0004842:ubiquitin-protein transferase activity;GO:0042803:protein homodimerization activity;
gene37947	-2.67641	1.75577	0.000596159	0.0201176	NC_000082.6	36568956	36666077	-	Cd86	CD86 antigen	GO:0002668:negative regulation of T cell anergy;GO:0002224:toll-like receptor signaling pathway;GO:0042113:B cell activation;GO:0042104:positive regulation of activated T cell proliferation;GO:0051607:defense response to virus;	GO:0043231:intracellular membrane-bounded organelle;GO:0009897:external side of plasma membrane;GO:0016021:integral component of membrane;	GO:0005102:receptor binding;
gene40312	2.62708	2.28523	0.000602066	0.0202879	NC_000083.6	66666848	67354459	-	Ptprm	protein tyrosine phosphatase%2C receptor type%2C M	GO:0016525:negative regulation of angiogenesis;GO:0010842:retina layer formation;GO:0035335:peptidyl-tyrosine dephosphorylation;GO:0010596:negative regulation of endothelial cell migration;GO:0007156:homophilic cell adhesion via plasma membrane adhesion molecules;GO:0001937:negative regulation of endothelial cell proliferation;GO:0007165:signal transduction;GO:0042493:response to drug;GO:0031290:…	GO:0030027:lamellipodium;GO:0016020:membrane;GO:0005913:cell-cell adherens junction;GO:0048471:perinuclear region of cytoplasm;	GO:0005001:transmembrane receptor protein tyrosine phosphatase activity;GO:0045296:cadherin binding;
gene11022	-3.48815	0.0903989	0.000608346	0.0204703	NC_000070.6	155839680	155844102	+	Mxra8	matrix-remodelling associated 8	-	GO:0016021:integral component of membrane;	-
gene18008	-4.6402	-0.258137	0.000621965	0.0207509	NC_000073.6	46861263	46878142	+	Ldhc	lactate dehydrogenase C	GO:0044262:cellular carbohydrate metabolic process;GO:0006096:glycolytic process;GO:0055114:oxidation-reduction process;	GO:0005737:cytoplasm;	GO:0004459:L-lactate dehydrogenase activity;GO:0000166:nucleotide binding;
gene7217	4.23469	-0.0587278	0.000621965	0.0207509	NC_000069.6	89229056	89233381	+	Muc1	mucin 1%2C transmembrane	GO:0036003:positive regulation of transcription from RNA polymerase II promoter in response to stress;GO:0043066:negative regulation of apoptotic process;GO:0007565:female pregnancy;GO:0006978:DNA damage response, signal transduction by p53 class mediator resulting in transcription of p21 class mediator;GO:0071300:cellular response to retinoic acid;GO:0001666:response to hypoxia;GO:0010944:negati…	GO:0005737:cytoplasm;GO:0009986:cell surface;GO:0000790:nuclear chromatin;GO:0016324:apical plasma membrane;	GO:0002039:p53 binding;GO:0003712:transcription cofactor activity;GO:0000978:RNA polymerase II core promoter proximal region sequence-specific DNA binding;
gene32485	4.18249	-0.101465	0.000621965	0.0207509	NC_000079.6	54949411	55006018	+	Unc5a	unc-5 netrin receptor A	GO:0038007:netrin-activated signaling pathway;GO:0033564:anterior/posterior axon guidance;GO:0006915:apoptotic process;	GO:0005886:plasma membrane;GO:0016021:integral component of membrane;	GO:0005042:netrin receptor activity;
gene34841	4.18249	-0.101465	0.000621965	0.0207509	NC_000080.6	56231397	56241642	-	Gzmc	granzyme C	GO:0019835:cytolysis;GO:0006508:proteolysis;	-	GO:0004252:serine-type endopeptidase activity;
gene28230	-3.73379	-0.207654	0.000621965	0.0207509	NC_000077.6	82045712	82047525	+	Ccl7	chemokine (C-C motif) ligand 7	GO:0010332:response to gamma radiation;GO:0006954:inflammatory response;GO:0008360:regulation of cell shape;GO:0071361:cellular response to ethanol;GO:0007010:cytoskeleton organization;GO:0006955:immune response;GO:2000503:positive regulation of natural killer cell chemotaxis;GO:0048245:eosinophil chemotaxis;	GO:0005615:extracellular space;	GO:0031726:CCR1 chemokine receptor binding;GO:0031727:CCR2 chemokine receptor binding;GO:0008009:chemokine activity;GO:0008201:heparin binding;
gene28656	-3.73379	-0.207654	0.000621965	0.0207509	NC_000077.6	98446834	98455373	+	Grb7	growth factor receptor bound protein 7	GO:0017148:negative regulation of translation;GO:0030335:positive regulation of cell migration;GO:0034063:stress granule assembly;GO:0007165:signal transduction;	GO:0005829:cytosol;GO:0010494:cytoplasmic stress granule;GO:0042995:cell projection;GO:0005925:focal adhesion;GO:0005886:plasma membrane;	GO:0003723:RNA binding;GO:0005070:SH3/SH2 adaptor activity;GO:0035091:phosphatidylinositol binding;GO:0042802:identical protein binding;GO:0019901:protein kinase binding;
gene26735	3.0061	1.32431	0.000652882	0.0217271	NC_000077.6	9048592	9069354	+	Gm11992	predicted gene 11992	-	-	-
gene44664	2.48506	3.13158	0.000653065	0.0217271	NC_000086.7	104536969	104671090	-	Zdhhc15	zinc finger%2C DHHC domain containing 15	GO:0045184:establishment of protein localization;GO:0018345:protein palmitoylation;GO:0016188:synaptic vesicle maturation;	GO:0016021:integral component of membrane;	GO:0008270:zinc ion binding;GO:0016409:palmitoyltransferase activity;
gene37150	-2.45202	3.13435	0.000654273	0.0217366	NC_000081.6	100674422	100687920	-	Cela1	chymotrypsin-like elastase family%2C member 1	GO:0016055:Wnt signaling pathway;GO:0045595:regulation of cell differentiation;GO:0006954:inflammatory response;GO:0045944:positive regulation of transcription from RNA polymerase II promoter;GO:0031017:exocrine pancreas development;GO:0035264:multicellular organism growth;GO:0006508:proteolysis;GO:0000122:negative regulation of transcription from RNA polymerase II promoter;GO:0009791:post-embryo…	GO:0005576:extracellular region;	GO:0046872:metal ion binding;GO:0004252:serine-type endopeptidase activity;
gene15660	-2.40111	4.26159	0.000655887	0.0217596	NC_000072.6	123229843	123247024	+	Clec4n	C-type lectin domain family 4%2C member n	GO:0050715:positive regulation of cytokine secretion;GO:0045087:innate immune response;GO:0043123:positive regulation of I-kappaB kinase/NF-kappaB signaling;GO:0050832:defense response to fungus;	GO:0016021:integral component of membrane;	GO:0005515:protein binding;GO:0030246:carbohydrate binding;
gene9178	-3.14093	0.706829	0.00065691	0.0217629	NC_000070.6	58042796	58206596	-	Svep1	sushi%2C von Willebrand factor type A%2C EGF and pentraxin domain containing 1	-	-	-
gene13245	-2.42625	3.48328	0.000666032	0.0220342	NC_000071.6	137852141	137858529	-	Pilrb1	paired immunoglobin-like type 2 receptor beta 1	GO:0045671:negative regulation of osteoclast differentiation;GO:0001773:myeloid dendritic cell activation;	GO:0005886:plasma membrane;GO:0016021:integral component of membrane;	GO:0042288:MHC class I protein binding;
gene31561	-2.33916	7.32434	0.000667895	0.0220648	NC_000079.6	13590340	13778803	+	Lyst	lysosomal trafficking regulator	GO:0042832:defense response to protozoan;GO:0006644:phospholipid metabolic process;GO:0055091:phospholipid homeostasis;GO:0042742:defense response to bacterium;GO:0042267:natural killer cell mediated cytotoxicity;GO:0032438:melanosome organization;GO:0002456:T cell mediated immunity;GO:0033364:mast cell secretory granule organization;GO:0032816:positive regulation of natural killer cell activatio…	GO:0005829:cytosol;GO:0015630:microtubule cytoskeleton;	-
gene45913	-2.37111	5.04126	0.000670453	0.0221184	NW_016097312.1	183549	193033	-	Hnrnpu	heterogeneous nuclear ribonucleoprotein U	GO:0070934:CRD-mediated mRNA stabilization;GO:0008380:RNA splicing;GO:0006397:mRNA processing;	GO:0070937:CRD-mediated mRNA stability complex;GO:0071013:catalytic step 2 spliceosome;	GO:0003723:RNA binding;GO:0003677:DNA binding;GO:0005524:ATP binding;GO:0005515:protein binding;
gene19108	2.47677	3.23716	0.000694325	0.0228513	NC_000073.6	106156535	106215340	-	Gvin1	GTPase%2C very large interferon inducible 1	-	GO:0016021:integral component of membrane;	GO:0016817:hydrolase activity, acting on acid anhydrides;GO:0005525:GTP binding;
gene26395	-2.33472	6.67893	0.000694606	0.0228513	NC_000076.6	127538157	127621148	-	Lrp1	low density lipoprotein receptor-related protein 1	GO:0035909:aorta morphogenesis;GO:0006898:receptor-mediated endocytosis;GO:0007568:aging;GO:2000587:negative regulation of platelet-derived growth factor receptor-beta signaling pathway;GO:0008283:cell proliferation;GO:0008203:cholesterol metabolic process;GO:0010875:positive regulation of cholesterol efflux;GO:0007205:protein kinase C-activating G-protein coupled receptor signaling pathway;GO:00…	GO:0005905:coated pit;GO:0030425:dendrite;GO:0043025:neuronal cell body;GO:0005768:endosome;GO:0048471:perinuclear region of cytoplasm;GO:0030136:clathrin-coated vesicle;GO:0005887:integral component of plasma membrane;GO:0005634:nucleus;	GO:0005509:calcium ion binding;GO:0002020:protease binding;GO:0032403:protein complex binding;GO:0034185:apolipoprotein binding;
gene36603	-2.32284	8.93415	0.000706443	0.0232083	NC_000081.6	79724068	79742536	-	Sun2	Sad1 and UNC84 domain containing 2	GO:0006998:nuclear envelope organization;GO:0090286:cytoskeletal anchoring at nuclear membrane;GO:0031022:nuclear migration along microfilament;GO:0051642:centrosome localization;GO:0030335:positive regulation of cell migration;GO:0090292:nuclear matrix anchoring at nuclear membrane;	GO:0034993:LINC complex;GO:0016021:integral component of membrane;GO:0000794:condensed nuclear chromosome;GO:0005768:endosome;GO:0000784:nuclear chromosome, telomeric region;GO:0005637:nuclear inner membrane;	GO:0005521:lamin binding;GO:0042802:identical protein binding;
gene43855	2.5043	2.98243	0.000713338	0.0233737	NC_000086.7	52272426	52613974	-	Gpc3	glypican 3	GO:0030513:positive regulation of BMP signaling pathway;GO:0030324:lung development;GO:0030316:osteoclast differentiation;GO:2000096:positive regulation of Wnt signaling pathway, planar cell polarity pathway;GO:0090090:negative regulation of canonical Wnt signaling pathway;GO:0072180:mesonephric duct morphogenesis;GO:0035116:embryonic hindlimb morphogenesis;GO:0045926:negative regulation of growt…	GO:0046658:anchored component of plasma membrane;GO:0005764:lysosome;GO:0005578:proteinaceous extracellular matrix;GO:0005887:integral component of plasma membrane;	GO:0043395:heparan sulfate proteoglycan binding;GO:0060422:peptidyl-dipeptidase inhibitor activity;
gene20119	2.48579	3.05198	0.000713459	0.0233737	NC_000074.6	8617235	8661260	-	Efnb2	ephrin B2	GO:0002042:cell migration involved in sprouting angiogenesis;GO:0010839:negative regulation of keratinocyte proliferation;GO:0001945:lymph vessel development;GO:0050920:regulation of chemotaxis;GO:0009887:organ morphogenesis;GO:0007399:nervous system development;GO:0007155:cell adhesion;GO:0048013:ephrin receptor signaling pathway;GO:2000727:positive regulation of cardiac muscle cell differentiat…	GO:0016021:integral component of membrane;GO:0005886:plasma membrane;	GO:0046875:ephrin receptor binding;
gene38395	2.39101	4.05257	0.000722633	0.0234911	NC_000082.6	85793827	85803113	-	Adamts1	a disintegrin-like and metallopeptidase (reprolysin type) with thrombospondin type 1 motif%2C 1	GO:0060347:heart trabecula formation;GO:0016525:negative regulation of angiogenesis;GO:0001542:ovulation from ovarian follicle;GO:0007229:integrin-mediated signaling pathway;GO:0006508:proteolysis;GO:0001822:kidney development;	GO:0005604:basement membrane;GO:0031410:cytoplasmic vesicle;	GO:0008270:zinc ion binding;GO:0004222:metalloendopeptidase activity;GO:0005515:protein binding;GO:0008201:heparin binding;
gene19771	-7.1505	-0.723855	0.000726851	0.0234911	NC_000073.6	137193671	137322777	-	Ebf3	early B cell factor 3	GO:0007275:multicellular organismal development;GO:0045893:positive regulation of transcription, DNA-templated;	GO:0005634:nucleus;	GO:0046872:metal ion binding;GO:0003677:DNA binding;GO:0046983:protein dimerization activity;
gene36071	-7.1505	-0.723855	0.000726851	0.0234911	NC_000081.6	43020788	43171595	-	Rspo2	R-spondin 2	GO:0035116:embryonic hindlimb morphogenesis;GO:0060441:epithelial tube branching involved in lung morphogenesis;GO:0035115:embryonic forelimb morphogenesis;GO:0030282:bone mineralization;GO:0090263:positive regulation of canonical Wnt signaling pathway;GO:0001649:osteoblast differentiation;GO:0060437:lung growth;GO:0060535:trachea cartilage morphogenesis;	GO:0009986:cell surface;GO:0005576:extracellular region;	GO:0008201:heparin binding;
gene39483	-7.1505	-0.723855	0.000726851	0.0234911	NC_000083.6	32621319	32636184	+	Cyp4f37	cytochrome P450%2C family 4%2C subfamily f%2C polypeptide 37	GO:0006954:inflammatory response;GO:0006691:leukotriene metabolic process;GO:0055114:oxidation-reduction process;	GO:0005789:endoplasmic reticulum membrane;	GO:0009055:electron carrier activity;GO:0005506:iron ion binding;GO:0020037:heme binding;GO:0070330:aromatase activity;
gene8304	-7.1505	-0.723855	0.000726851	0.0234911	NC_000069.6	146569733	146618500	-	Dnase2b	deoxyribonuclease II beta	GO:0006259:DNA metabolic process;	GO:0005764:lysosome;GO:0005576:extracellular region;	GO:0004531:deoxyribonuclease II activity;
gene14359	7.05794	-0.567579	0.000726851	0.0234911	NC_000072.6	48895255	48909187	+	Aoc1	amine oxidase%2C copper-containing 1	GO:0055114:oxidation-reduction process;GO:0046677:response to antibiotic;GO:0071420:cellular response to histamine;GO:0097185:cellular response to azide;GO:0071280:cellular response to copper ion;GO:0009308:amine metabolic process;GO:0015898:amiloride transport;GO:0035874:cellular response to copper ion starvation;	GO:0005923:bicellular tight junction;GO:0005615:extracellular space;GO:0005886:plasma membrane;	GO:0048038:quinone binding;GO:0008144:drug binding;GO:0005507:copper ion binding;GO:0008131:primary amine oxidase activity;GO:0008270:zinc ion binding;GO:0005509:calcium ion binding;GO:0004872:receptor activity;GO:0032403:protein complex binding;GO:0052598:histamine oxidase activity;GO:0052597:diamine oxidase activity;GO:0052600:propane-1,3-diamine oxidase activity;GO:0008201:heparin binding;GO:0…
gene20327	7.05794	-0.567579	0.000726851	0.0234911	NC_000074.6	20943694	20944748	-	AY761185	cDNA sequence AY761185	-	-	-
gene44965	7.05794	-0.567579	0.000726851	0.0234911	NC_000086.7	136213972	136215513	-	Bex1	brain expressed X-linked 1	GO:0045665:negative regulation of neuron differentiation;GO:0042981:regulation of apoptotic process;GO:0048011:neurotrophin TRK receptor signaling pathway;GO:0051091:positive regulation of sequence-specific DNA binding transcription factor activity;GO:0051726:regulation of cell cycle;GO:0002052:positive regulation of neuroblast proliferation;GO:0045944:positive regulation of transcription from RN…	GO:0005737:cytoplasm;GO:0005667:transcription factor complex;	GO:0001102:RNA polymerase II activating transcription factor binding;
gene22578	3.45858	0.608192	0.000727001	0.0234911	NC_000075.6	27097384	27155421	-	Jam3	junction adhesion molecule 3	GO:0001525:angiogenesis;GO:0007160:cell-matrix adhesion;GO:0090022:regulation of neutrophil chemotaxis;GO:0090138:regulation of actin cytoskeleton organization by cell-cell adhesion;GO:0002523:leukocyte migration involved in inflammatory response;GO:0001780:neutrophil homeostasis;GO:0002250:adaptive immune response;GO:0002318:myeloid progenitor cell differentiation;GO:0007286:spermatid developmen…	GO:0044291:cell-cell contact zone;GO:0043220:Schmidt-Lanterman incisure;GO:0005615:extracellular space;GO:0016021:integral component of membrane;GO:0030057:desmosome;GO:0009986:cell surface;GO:0033010:paranodal junction;GO:0005923:bicellular tight junction;GO:0005886:plasma membrane;	GO:0005178:integrin binding;GO:0046982:protein heterodimerization activity;GO:0042803:protein homodimerization activity;
gene40330	3.45858	0.608192	0.000727001	0.0234911	NC_000083.6	69075669	69289991	+	Epb41l3	erythrocyte membrane protein band 4.1 like 3	GO:0030866:cortical actin cytoskeleton organization;	GO:0005737:cytoplasm;GO:0005911:cell-cell junction;GO:0005856:cytoskeleton;GO:0033270:paranode region of axon;GO:0019898:extrinsic component of membrane;GO:0044224:juxtaparanode region of axon;	GO:0003779:actin binding;GO:0005198:structural molecule activity;
gene33315	2.44189	3.31245	0.00073215	0.0236251	NC_000079.6	102732486	103335099	-	Mast4	microtubule associated serine/threonine kinase family member 4	-	-	-
gene22922	-2.74366	1.53912	0.000736227	0.0236919	NC_000075.6	44043384	44048579	+	Thy1	thymus cell antigen 1%2C theta	GO:0050771:negative regulation of axonogenesis;GO:0007010:cytoskeleton organization;GO:0030336:negative regulation of cell migration;GO:0016337:single organismal cell-cell adhesion;GO:0050860:negative regulation of T cell receptor signaling pathway;GO:0046549:retinal cone cell development;GO:0050731:positive regulation of peptidyl-tyrosine phosphorylation;GO:0006469:negative regulation of protein…	GO:0016324:apical plasma membrane;GO:0030426:growth cone;GO:0005783:endoplasmic reticulum;GO:0005829:cytosol;GO:0045121:membrane raft;GO:0031362:anchored component of external side of plasma membrane;GO:0030425:dendrite;	GO:0034235:GPI anchor binding;GO:0005178:integrin binding;GO:0019901:protein kinase binding;
gene9925	-2.74366	1.53912	0.000736227	0.0236919	NC_000070.6	117251951	117268588	+	Tmem53	transmembrane protein 53	-	GO:0016021:integral component of membrane;	-
gene2720	2.42747	3.42871	0.000765874	0.0246123	NC_000068.7	3114224	3227809	+	Fam171a1	family with sequence similarity 171%2C member A1	-	GO:0016021:integral component of membrane;	-
gene30619	3.07499	0.940723	0.000773646	0.0248283	NC_000078.6	87874072	87877859	+	Gm2016	predicted gene 2016	GO:0006413:translational initiation;	-	GO:0003743:translation initiation factor activity;
gene36305	2.56864	2.23666	0.000785476	0.0251566	NC_000081.6	68928406	69101215	+	Khdrbs3	KH domain containing%2C RNA binding%2C signal transduction associated 3	GO:0006355:regulation of transcription, DNA-templated;GO:0033120:positive regulation of RNA splicing;GO:0006397:mRNA processing;	GO:0005730:nucleolus;GO:0005634:nucleus;	GO:0003727:single-stranded RNA binding;GO:0017124:SH3 domain binding;
gene10166	-2.31799	5.96018	0.000786011	0.0251566	NC_000070.6	126023441	126044975	+	Csf3r	colony stimulating factor 3 receptor (granulocyte)	GO:0030593:neutrophil chemotaxis;GO:0007155:cell adhesion;GO:0042475:odontogenesis of dentin-containing tooth;	GO:0016021:integral component of membrane;	GO:0004896:cytokine receptor activity;
gene21074	2.30816	6.86188	0.000794366	0.0253748	NC_000074.6	71534259	71537437	-	Bst2	bone marrow stromal cell antigen 2	GO:0030336:negative regulation of cell migration;GO:1901253:negative regulation of intracellular transport of viral material;GO:0051607:defense response to virus;GO:0043123:positive regulation of I-kappaB kinase/NF-kappaB signaling;GO:0032956:regulation of actin cytoskeleton organization;GO:0030308:negative regulation of cell growth;GO:0045071:negative regulation of viral genome replication;GO:00…	GO:0016021:integral component of membrane;GO:0031225:anchored component of membrane;GO:0005794:Golgi apparatus;GO:0009986:cell surface;GO:0005768:endosome;GO:0016324:apical plasma membrane;	GO:0004871:signal transducer activity;GO:0008191:metalloendopeptidase inhibitor activity;GO:0042803:protein homodimerization activity;
gene41964	-4.57018	-0.317393	0.000797167	0.0253748	NC_000085.6	4861216	4877909	-	Actn3	actinin alpha 3	GO:0048041:focal adhesion assembly;GO:0051017:actin filament bundle assembly;GO:0030049:muscle filament sliding;GO:0051764:actin crosslink formation;GO:0042981:regulation of apoptotic process;	GO:0005829:cytosol;GO:0031143:pseudopodium;GO:0005925:focal adhesion;GO:0005884:actin filament;	GO:0008307:structural constituent of muscle;GO:0005509:calcium ion binding;GO:0003779:actin binding;GO:0005178:integrin binding;GO:0042803:protein homodimerization activity;
gene8586	4.12834	-0.145567	0.000797167	0.0253748	NC_000070.6	14929807	14953031	+	Gm11837	predicted gene 11837	-	-	-
gene42010	-3.66377	-0.264793	0.000797167	0.0253748	NC_000085.6	5473960	5481854	+	Efemp2	epidermal growth factor-containing fibulin-like extracellular matrix protein 2	GO:0007596:blood coagulation;	GO:0016020:membrane;GO:0005578:proteinaceous extracellular matrix;	GO:0005509:calcium ion binding;GO:0004888:transmembrane signaling receptor activity;
gene37748	-2.6329	1.63369	0.000798534	0.0253748	NC_000082.6	23965052	23988612	-	Bcl6	B cell leukemia/lymphoma 6	GO:0043065:positive regulation of apoptotic process;GO:0051272:positive regulation of cellular component movement;GO:0002467:germinal center formation;GO:0000902:cell morphogenesis;GO:0007283:spermatogenesis;GO:0043380:regulation of memory T cell differentiation;GO:0002829:negative regulation of type 2 immune response;GO:0048294:negative regulation of isotype switching to IgE isotypes;GO:0030890:…	GO:0005657:replication fork;GO:0005730:nucleolus;	GO:0003700:sequence-specific DNA binding transcription factor activity;GO:0008270:zinc ion binding;GO:0005515:protein binding;GO:0043565:sequence-specific DNA binding;GO:0031490:chromatin DNA binding;
gene8626	-2.7427	1.43441	0.000799282	0.0253748	NC_000070.6	19876838	19922566	-	Atp6v0d2	ATPase%2C H+ transporting%2C lysosomal V0 subunit D2	GO:0015991:ATP hydrolysis coupled proton transport;	GO:0005769:early endosome;GO:0016324:apical plasma membrane;GO:0033179:proton-transporting V-type ATPase, V0 domain;GO:0016471:vacuolar proton-transporting V-type ATPase complex;	GO:0015078:hydrogen ion transmembrane transporter activity;
gene10928	2.51241	2.52881	0.000810138	0.0256849	NC_000070.6	152120331	152152420	-	Espn	espin	GO:0030046:parallel actin filament bundle assembly;GO:0007626:locomotory behavior;GO:0051491:positive regulation of filopodium assembly;GO:0051494:negative regulation of cytoskeleton organization;GO:0051639:actin filament network formation;GO:0007605:sensory perception of sound;	GO:0032426:stereocilium bundle tip;GO:0005903:brush border;GO:0031941:filamentous actin;GO:0005902:microvillus;GO:0005737:cytoplasm;GO:0030054:cell junction;GO:0015629:actin cytoskeleton;	GO:0051015:actin filament binding;GO:0017124:SH3 domain binding;GO:0003779:actin binding;
gene29224	2.35131	4.48196	0.000814462	0.0257873	NC_000077.6	116336345	116413032	-	Rnf157	ring finger protein 157	-	-	GO:0008270:zinc ion binding;
gene31589	-2.47592	2.39432	0.00081585	0.0257966	NC_000079.6	16007743	16027723	+	Inhba	inhibin beta-A	GO:0032925:regulation of activin receptor signaling pathway;GO:0060279:positive regulation of ovulation;GO:0000082:G1/S transition of mitotic cell cycle;GO:0001541:ovarian follicle development;GO:0046880:regulation of follicle-stimulating hormone secretion;GO:0010862:positive regulation of pathway-restricted SMAD protein phosphorylation;GO:0048333:mesodermal cell differentiation;GO:0051799:negati…	GO:0043512:inhibin A complex;GO:0043509:activin A complex;	GO:0008083:growth factor activity;GO:0017046:peptide hormone binding;GO:0005125:cytokine activity;GO:0070699:type II activin receptor binding;GO:0042802:identical protein binding;GO:0046982:protein heterodimerization activity;GO:0005179:hormone activity;
gene26607	2.41983	3.39137	0.000824827	0.0260412	NC_000077.6	3895139	3901299	+	Dusp18	dual specificity phosphatase 18	GO:0035335:peptidyl-tyrosine dephosphorylation;GO:0046677:response to antibiotic;GO:0006626:protein targeting to mitochondrion;GO:0006612:protein targeting to membrane;	GO:0031305:integral component of mitochondrial inner membrane;GO:0005758:mitochondrial intermembrane space;GO:0005634:nucleus;GO:0031314:extrinsic component of mitochondrial inner membrane;	GO:0017017:MAP kinase tyrosine/serine/threonine phosphatase activity;GO:0004725:protein tyrosine phosphatase activity;
gene7182	2.33302	4.7482	0.000825793	0.0260412	NC_000069.6	88532395	88541394	+	Mex3a	mex3 RNA binding family member A	-	-	-
gene12165	-2.72037	1.41562	0.00087276	0.0274732	NC_000071.6	89673841	89883674	-	Adamts3	a disintegrin-like and metallopeptidase (reprolysin type) with thrombospondin type 1 motif%2C 3	GO:0007229:integrin-mediated signaling pathway;GO:0016485:protein processing;GO:0006508:proteolysis;	GO:0005576:extracellular region;	GO:0046872:metal ion binding;GO:0008237:metallopeptidase activity;
gene1385	-2.35644	3.75468	0.000873532	0.0274732	NC_000067.6	107528994	107560742	+	Serpinb10	serine (or cysteine) peptidase inhibitor%2C clade B (ovalbumin)%2C member 10	GO:0010951:negative regulation of endopeptidase activity;GO:0045861:negative regulation of proteolysis;	GO:0005737:cytoplasm;GO:0005634:nucleus;	GO:0004867:serine-type endopeptidase inhibitor activity;
gene43013	-2.28973	6.10002	0.000881787	0.0276959	NC_000085.6	53310414	53375810	+	Mxi1	MAX interactor 1%2C dimerization protein	GO:0000122:negative regulation of transcription from RNA polymerase II promoter;	GO:0005737:cytoplasm;GO:0005634:nucleus;	GO:0003677:DNA binding;GO:0046983:protein dimerization activity;
gene14051	-2.46241	2.4752	0.00088486	0.0277554	NC_000072.6	39334770	39377725	-	Slc37a3	solute carrier family 37 (glycerol-3-phosphate transporter)%2C member 3	GO:0055085:transmembrane transport;GO:0008643:carbohydrate transport;	GO:0016021:integral component of membrane;	GO:0005215:transporter activity;
gene44891	2.46813	2.76578	0.00088971	0.0278705	NC_000086.7	133891068	133898429	-	Tspan6	tetraspanin 6	GO:0043123:positive regulation of I-kappaB kinase/NF-kappaB signaling;	GO:0016021:integral component of membrane;	GO:0004871:signal transducer activity;
gene42630	-2.28663	5.76242	0.000917445	0.0287012	NC_000085.6	32595645	32667187	+	Papss2	3'-phosphoadenosine 5'-phosphosulfate synthase 2	GO:0000103:sulfate assimilation;	-	GO:0004781:sulfate adenylyltransferase (ATP) activity;GO:0005524:ATP binding;GO:0004020:adenylylsulfate kinase activity;
gene25700	-2.29113	5.19383	0.000945255	0.0295269	NC_000076.6	81497745	81500137	-	S1pr4	sphingosine-1-phosphate receptor 4	GO:0007189:adenylate cyclase-activating G-protein coupled receptor signaling pathway;	GO:0005887:integral component of plasma membrane;	GO:0004930:G-protein coupled receptor activity;
gene42727	-2.38719	3.26488	0.000946342	0.0295269	NC_000085.6	37899036	38043577	-	Myof	myoferlin	GO:0030947:regulation of vascular endothelial growth factor receptor signaling pathway;GO:0001778:plasma membrane repair;GO:0034605:cellular response to heat;	GO:0016021:integral component of membrane;GO:0070062:extracellular exosome;GO:0005901:caveola;GO:0031410:cytoplasmic vesicle;GO:0005634:nucleus;	GO:0005543:phospholipid binding;
gene7885	-2.56319	1.89051	0.000961122	0.0299484	NC_000069.6	116110020	116129688	-	Vcam1	vascular cell adhesion molecule 1	GO:0071333:cellular response to glucose stimulus;GO:0060710:chorio-allantoic fusion;GO:0007157:heterophilic cell-cell adhesion via plasma membrane cell adhesion molecules;GO:0042102:positive regulation of T cell proliferation;GO:0060326:cell chemotaxis;GO:0019048:modulation by virus of host morphology or physiology;GO:0061032:visceral serous pericardium development;GO:0007159:leukocyte cell-cell …	GO:0030175:filopodium;GO:0005615:extracellular space;GO:0005902:microvillus;GO:0016021:integral component of membrane;GO:0031225:anchored component of membrane;GO:0042383:sarcolemma;GO:0009897:external side of plasma membrane;GO:0045177:apical part of cell;GO:0071065:alpha9-beta1 integrin-vascular cell adhesion molecule-1 complex;GO:0002102:podosome;	GO:0005178:integrin binding;GO:0050839:cell adhesion molecule binding;
gene24436	-2.26671	6.74153	0.000967795	0.0301166	NC_000075.6	122351539	122381524	+	Abhd5	abhydrolase domain containing 5	GO:0051006:positive regulation of lipoprotein lipase activity;GO:0006631:fatty acid metabolic process;GO:0030154:cell differentiation;GO:0006654:phosphatidic acid biosynthetic process;GO:0010898:positive regulation of triglyceride catabolic process;GO:0010891:negative regulation of sequestering of triglyceride;	GO:0005829:cytosol;GO:0005811:lipid particle;	GO:0042171:lysophosphatidic acid acyltransferase activity;GO:0005515:protein binding;GO:0003841:1-acylglycerol-3-phosphate O-acyltransferase activity;GO:0004806:triglyceride lipase activity;
gene15691	-3.24663	0.258494	0.000977184	0.0303687	NC_000072.6	124512621	124523440	+	C1ra	complement component 1%2C r subcomponent A	GO:0006508:proteolysis;	-	GO:0004252:serine-type endopeptidase activity;
gene33281	-2.28262	5.09127	0.000986295	0.0306115	NC_000079.6	100668934	100697240	+	Ccdc125	coiled-coil domain containing 125	-	GO:0045111:intermediate filament cytoskeleton;GO:0005737:cytoplasm;	-
gene29948	2.26554	6.28362	0.000995251	0.0307502	NC_000078.6	40059769	40134228	-	Scin	scinderin	GO:0045654:positive regulation of megakaryocyte differentiation;GO:0043065:positive regulation of apoptotic process;GO:0051014:actin filament severing;GO:0008285:negative regulation of cell proliferation;GO:0051693:actin filament capping;	GO:0043234:protein complex;GO:0005856:cytoskeleton;GO:0005737:cytoplasm;	GO:0003779:actin binding;
gene39610	3.39465	0.555012	0.000999618	0.0307502	NC_000083.6	34839226	34850204	-	Skiv2l	superkiller viralicidic activity 2-like (S. cerevisiae)	GO:0008152:metabolic process;	GO:0055087:Ski complex;	GO:0004386:helicase activity;GO:0005524:ATP binding;
gene18442	3.17587	0.73735	0.0010052	0.0307502	NC_000073.6	79925359	79935264	-	Arpin	actin-related protein 2/3 complex inhibitor	-	-	-
gene37605	3.17587	0.73735	0.0010052	0.0307502	NC_000082.6	18872018	18876637	-	Mrpl40	mitochondrial ribosomal protein L40	-	GO:0005761:mitochondrial ribosome;	-
gene17216	-7.05169	-0.8051	0.00100641	0.0307502	NC_000073.6	25897658	25926624	+	Cyp2b10	cytochrome P450%2C family 2%2C subfamily b%2C polypeptide 10	GO:0042493:response to drug;GO:0017144:drug metabolic process;GO:0010477:response to sulfur dioxide;GO:0014070:response to organic cyclic compound;GO:0032868:response to insulin;GO:0051592:response to calcium ion;	GO:0005789:endoplasmic reticulum membrane;	GO:0009055:electron carrier activity;GO:0005506:iron ion binding;GO:0020037:heme binding;GO:0008395:steroid hydroxylase activity;GO:0070330:aromatase activity;
gene22441	-7.05169	-0.8051	0.00100641	0.0307502	NC_000075.6	20770057	20815117	-	Col5a3	collagen%2C type V%2C alpha 3	GO:0007160:cell-matrix adhesion;GO:0030198:extracellular matrix organization;	GO:0005588:collagen type V trimer;	GO:0005198:structural molecule activity;GO:0008201:heparin binding;GO:0043394:proteoglycan binding;
gene25190	-7.05169	-0.8051	0.00100641	0.0307502	NC_000076.6	60762593	60831598	-	Unc5b	unc-5 netrin receptor B	GO:0033564:anterior/posterior axon guidance;GO:2001241:positive regulation of extrinsic apoptotic signaling pathway in absence of ligand;GO:2001240:negative regulation of extrinsic apoptotic signaling pathway in absence of ligand;GO:0038007:netrin-activated signaling pathway;	GO:0016021:integral component of membrane;	GO:0005042:netrin receptor activity;GO:0005515:protein binding;
gene26784	-7.05169	-0.8051	0.00100641	0.0307502	NC_000077.6	16752203	16913907	+	Egfr	epidermal growth factor receptor	GO:0010960:magnesium ion homeostasis;GO:0048146:positive regulation of fibroblast proliferation;GO:0023014:signal transduction by protein phosphorylation;GO:0045429:positive regulation of nitric oxide biosynthetic process;GO:0032930:positive regulation of superoxide anion generation;GO:0045739:positive regulation of DNA repair;GO:0035413:positive regulation of catenin import into nucleus;GO:00001…	GO:0009986:cell surface;GO:0030139:endocytic vesicle;GO:0016324:apical plasma membrane;GO:0005783:endoplasmic reticulum;GO:0016323:basolateral plasma membrane;GO:0045121:membrane raft;GO:0048471:perinuclear region of cytoplasm;GO:0016021:integral component of membrane;GO:0005794:Golgi apparatus;GO:0005634:nucleus;GO:0005768:endosome;	GO:0048408:epidermal growth factor binding;GO:0005178:integrin binding;GO:0004716:receptor signaling protein tyrosine kinase activity;GO:0005006:epidermal growth factor-activated receptor activity;GO:0042802:identical protein binding;GO:0005524:ATP binding;GO:0001948:glycoprotein binding;GO:0019901:protein kinase binding;GO:0046982:protein heterodimerization activity;GO:0019903:protein phosphatas…
gene37938	-7.05169	-0.8051	0.00100641	0.0307502	NC_000082.6	36221562	36257450	+	2010005H15Rik	RIKEN cDNA 2010005H15 gene	GO:0018149:peptide cross-linking;GO:0016337:single organismal cell-cell adhesion;GO:0030216:keratinocyte differentiation;GO:0010951:negative regulation of endopeptidase activity;	GO:0005737:cytoplasm;GO:0001533:cornified envelope;	GO:0030674:protein binding, bridging;GO:0002020:protease binding;GO:0005198:structural molecule activity;GO:0004869:cysteine-type endopeptidase inhibitor activity;
gene40160	-7.05169	-0.8051	0.00100641	0.0307502	NC_000083.6	56100587	56109953	-	Plin4	perilipin 4	-	GO:0005811:lipid particle;GO:0005886:plasma membrane;	-
gene40161	-7.05169	-0.8051	0.00100641	0.0307502	NC_000083.6	56111597	56117606	-	Plin5	perilipin 5	-	GO:0005811:lipid particle;	-
gene30601	6.98054	-0.629618	0.00100641	0.0307502	NC_000078.6	87514316	87518265	+	Gm8300	predicted gene 8300	GO:0006413:translational initiation;	-	GO:0003743:translation initiation factor activity;
gene30645	2.7066	1.55103	0.00102635	0.031249	NC_000078.6	88270635	88274497	-	Gm5662	predicted gene 5662	GO:0006413:translational initiation;	-	GO:0003743:translation initiation factor activity;
gene41164	4.07207	-0.191126	0.00102803	0.031249	NC_000084.6	37751779	37841870	+	Pcdhgb7	protocadherin gamma subfamily B%2C 7	GO:0007156:homophilic cell adhesion via plasma membrane adhesion molecules;	GO:0016021:integral component of membrane;GO:0005886:plasma membrane;	GO:0005509:calcium ion binding;
gene28774	-3.59017	-0.324153	0.00102803	0.031249	NC_000077.6	100415694	100424840	+	Fkbp10	FK506 binding protein 10	GO:0006457:protein folding;GO:0000413:protein peptidyl-prolyl isomerization;	GO:0016020:membrane;GO:0005783:endoplasmic reticulum;	GO:0005528:FK506 binding;GO:0005515:protein binding;GO:0005509:calcium ion binding;GO:0003755:peptidyl-prolyl cis-trans isomerase activity;
gene35621	-3.59017	-0.324153	0.00102803	0.031249	NC_000080.6	121035200	121283744	+	Farp1	FERM%2C RhoGEF (Arhgef) and pleckstrin domain protein 1 (chondrocyte-derived)	GO:0010923:negative regulation of phosphatase activity;GO:0035023:regulation of Rho protein signal transduction;	GO:0005856:cytoskeleton;	GO:0005089:Rho guanyl-nucleotide exchange factor activity;GO:0005543:phospholipid binding;
gene15907	-2.5586	1.73769	0.00105723	0.032095	NC_000072.6	131198970	131247716	-	Klra2	killer cell lectin-like receptor%2C subfamily A%2C member 2	GO:0007155:cell adhesion;	GO:0016021:integral component of membrane;GO:0005886:plasma membrane;	GO:0030246:carbohydrate binding;
gene2162	-2.71385	1.17746	0.00108002	0.0327447	NC_000067.6	170314700	170589849	-	Nos1ap	nitric oxide synthase 1 (neuronal) adaptor protein	GO:0045428:regulation of nitric oxide biosynthetic process;GO:0007269:neurotransmitter secretion;GO:0042981:regulation of apoptotic process;GO:0050999:regulation of nitric-oxide synthase activity;	GO:0005737:cytoplasm;	GO:0002020:protease binding;GO:0030165:PDZ domain binding;GO:0050998:nitric-oxide synthase binding;
gene32545	-2.34158	3.3228	0.00108208	0.0327651	NC_000079.6	56609603	56639339	+	Tgfbi	transforming growth factor%2C beta induced	GO:0007155:cell adhesion;GO:0030198:extracellular matrix organization;	GO:0005604:basement membrane;GO:0005615:extracellular space;GO:0070062:extracellular exosome;	GO:0050840:extracellular matrix binding;
gene17356	-2.2718	4.77537	0.00108678	0.0328652	NC_000073.6	29134913	29153961	+	Rasgrp4	RAS guanyl releasing protein 4	GO:0030154:cell differentiation;GO:0008283:cell proliferation;GO:0046579:positive regulation of Ras protein signal transduction;GO:0016049:cell growth;GO:0009991:response to extracellular stimulus;	GO:0005737:cytoplasm;GO:0005886:plasma membrane;	GO:0005088:Ras guanyl-nucleotide exchange factor activity;GO:0005509:calcium ion binding;
gene19882	2.23272	9.3391	0.00108825	0.0328678	NC_000073.6	141009590	141010744	-	Ifitm3	interferon induced transmembrane protein 3	GO:0060337:type I interferon signaling pathway;GO:0008285:negative regulation of cell proliferation;GO:0046597:negative regulation of viral entry into host cell;GO:0051607:defense response to virus;	GO:0005765:lysosomal membrane;GO:0016021:integral component of membrane;GO:0031902:late endosome membrane;GO:0016023:cytoplasmic membrane-bounded vesicle;GO:0005783:endoplasmic reticulum;GO:0005886:plasma membrane;	-
gene44916	2.34117	3.26236	0.00113717	0.0343013	NC_000086.7	134717913	134721917	+	Armcx1	armadillo repeat containing%2C X-linked 1	-	-	-
gene22565	-3.37316	-0.00453572	0.00114105	0.0343305	NC_000075.6	25481524	25604110	+	Eepd1	endonuclease/exonuclease/phosphatase family domain containing 1	GO:0006281:DNA repair;	-	GO:0003677:DNA binding;
gene37597	-3.37316	-0.00453572	0.00114105	0.0343305	NC_000082.6	18621811	18629938	-	2026-09-05	septin 5	GO:0007049:cell cycle;GO:0045921:positive regulation of exocytosis;GO:0051301:cell division;	GO:0008021:synaptic vesicle;GO:0043195:terminal bouton;GO:0031105:septin complex;GO:0001725:stress fiber;GO:0032154:cleavage furrow;GO:0005886:plasma membrane;	GO:0035091:phosphatidylinositol binding;GO:0019003:GDP binding;GO:0019905:syntaxin binding;GO:0042803:protein homodimerization activity;GO:0005525:GTP binding;
gene30438	-2.9589	0.761938	0.00114329	0.0343541	NC_000078.6	81026808	81186414	+	Smoc1	SPARC related modular calcium binding 1	GO:0060173:limb development;GO:0045667:regulation of osteoblast differentiation;GO:0010811:positive regulation of cell-substrate adhesion;GO:0007165:signal transduction;GO:0001654:eye development;GO:0030198:extracellular matrix organization;	GO:0005604:basement membrane;	GO:0050840:extracellular matrix binding;GO:0005509:calcium ion binding;
gene20661	-2.25837	4.83577	0.00116218	0.0348771	NC_000074.6	39543232	39642750	-	Msr1	macrophage scavenger receptor 1	GO:0010886:positive regulation of cholesterol storage;GO:0042953:lipoprotein transport;GO:0030301:cholesterol transport;GO:0010744:positive regulation of macrophage derived foam cell differentiation;GO:0006898:receptor-mediated endocytosis;GO:0034381:plasma lipoprotein particle clearance;	GO:0034362:low-density lipoprotein particle;GO:0005829:cytosol;GO:0005581:collagen trimer;GO:0016021:integral component of membrane;GO:0031410:cytoplasmic vesicle;GO:0005886:plasma membrane;	GO:0030169:low-density lipoprotein particle binding;GO:0005044:scavenger receptor activity;
gene44723	2.30197	3.91931	0.001165	0.0349175	NC_000086.7	107397195	107403360	-	Itm2a	integral membrane protein 2A	-	GO:0016021:integral component of membrane;	-
gene44715	3.70604	0.3139	0.00117558	0.0351453	NC_000086.7	106920625	106933899	+	Lpar4	lysophosphatidic acid receptor 4	GO:0035589:G-protein coupled purinergic nucleotide receptor signaling pathway;	GO:0005886:plasma membrane;GO:0016021:integral component of membrane;	GO:0008289:lipid binding;GO:0045028:G-protein coupled purinergic nucleotide receptor activity;
gene21709	-3.19619	0.216803	0.00117558	0.0351453	NC_000074.6	106130634	106137006	-	Esrp2	epithelial splicing regulatory protein 2	GO:0043484:regulation of RNA splicing;GO:0006397:mRNA processing;	GO:0005634:nucleus;GO:0005739:mitochondrion;GO:0005730:nucleolus;GO:0005813:centrosome;	GO:0003729:mRNA binding;GO:0000166:nucleotide binding;
gene38192	-2.7096	1.04217	0.00123081	0.0367497	NC_000082.6	57624256	57754737	-	Col8a1	collagen%2C type VIII%2C alpha 1	GO:0001525:angiogenesis;GO:0010811:positive regulation of cell-substrate adhesion;GO:0048593:camera-type eye morphogenesis;GO:0050673:epithelial cell proliferation;	GO:0005604:basement membrane;GO:0005581:collagen trimer;	-
gene6012	-2.39354	2.37264	0.00123242	0.0367515	NC_000068.7	174450595	174458380	+	Tubb1	tubulin%2C beta 1 class VI	-	-	-
gene27921	2.29784	3.57415	0.00124836	0.0371796	NC_000077.6	72301432	72313733	+	Xaf1	XIAP associated factor 1	GO:0031333:negative regulation of protein complex assembly;GO:0035456:response to interferon-beta;GO:0006915:apoptotic process;	GO:0005634:nucleus;GO:0005739:mitochondrion;	GO:0046872:metal ion binding;
gene19079	-2.21717	6.09805	0.00125434	0.0373107	NC_000073.6	105371211	105400054	-	Fam160a2	family with sequence similarity 160%2C member A2	GO:0008333:endosome to lysosome transport;GO:0045022:early endosome to late endosome transport;GO:0007032:endosome organization;GO:0007040:lysosome organization;GO:0015031:protein transport;	GO:0070695:FHF complex;	-
gene28010	-2.25636	4.29556	0.00126151	0.0374453	NC_000077.6	74383483	74610910	-	Rap1gap2	RAP1 GTPase activating protein 2	GO:0051056:regulation of small GTPase mediated signal transduction;	GO:0005737:cytoplasm;GO:0005813:centrosome;	GO:0005096:GTPase activator activity;
gene7945	2.21009	6.80451	0.00126204	0.0374453	NC_000069.6	121426541	121458205	+	Cnn3	calponin 3%2C acidic	GO:0031032:actomyosin structure organization;GO:0032780:negative regulation of ATPase activity;	GO:0005874:microtubule;GO:0043025:neuronal cell body;GO:0005884:actin filament;GO:0014069:postsynaptic density;	GO:0008017:microtubule binding;GO:0030674:protein binding, bridging;GO:0005516:calmodulin binding;GO:0003779:actin binding;
gene47578	2.42045	2.45303	0.00126864	0.0375938	NT_187026.1	85658	95091	+	Ctdnep1	CTD nuclear envelope phosphatase 1	GO:0006470:protein dephosphorylation;GO:0006998:nuclear envelope organization;GO:0010867:positive regulation of triglyceride biosynthetic process;GO:0034504:protein localization to nucleus;	GO:0031965:nuclear membrane;GO:0016021:integral component of membrane;GO:0071595:Nem1-Spo7 phosphatase complex;GO:0005789:endoplasmic reticulum membrane;	GO:0004722:protein serine/threonine phosphatase activity;
gene11047	2.22939	4.97494	0.00129789	0.0384124	NC_000070.6	156199424	156200818	-	Isg15	ISG15 ubiquitin-like modifier	GO:0051607:defense response to virus;GO:0032020:ISG15-protein conjugation;GO:0019941:modification-dependent protein catabolic process;	GO:0005737:cytoplasm;GO:0005576:extracellular region;	GO:0031386:protein tag;GO:0005515:protein binding;
gene2165	-2.42804	2.20427	0.00130471	0.0385211	NC_000067.6	170644423	170682789	+	Olfml2b	olfactomedin-like 2B	-	-	-
gene13590	2.94526	0.833769	0.00130647	0.0385211	NC_000071.6	151037515	151428261	-	Stard13	StAR-related lipid transfer (START) domain containing 13	GO:0007049:cell cycle;GO:0007165:signal transduction;	GO:0016020:membrane;GO:0005739:mitochondrion;GO:0005811:lipid particle;	GO:0005096:GTPase activator activity;
gene1244	-2.92337	0.732277	0.00130647	0.0385211	NC_000067.6	92950860	92986391	+	Gpr35	G protein-coupled receptor 35	GO:0007186:G-protein coupled receptor signaling pathway;	GO:0005887:integral component of plasma membrane;	GO:0004930:G-protein coupled receptor activity;
gene16801	-2.22502	4.89113	0.00131808	0.0388152	NC_000073.6	16905419	16910905	+	Ptgir	prostaglandin I receptor (IP)	GO:0032496:response to lipopolysaccharide;GO:0048662:negative regulation of smooth muscle cell proliferation;GO:0010642:negative regulation of platelet-derived growth factor receptor signaling pathway;GO:0030819:positive regulation of cAMP biosynthetic process;GO:0043950:positive regulation of cAMP-mediated signaling;GO:0007189:adenylate cyclase-activating G-protein coupled receptor signaling pat…	GO:0016021:integral component of membrane;GO:0005829:cytosol;GO:0005886:plasma membrane;	GO:0004930:G-protein coupled receptor activity;
gene15371	2.84815	1.19297	0.00132989	0.039114	NC_000072.6	102163304	102564623	-	Cntn3	contactin 3	GO:0016337:single organismal cell-cell adhesion;GO:0007399:nervous system development;	GO:0046658:anchored component of plasma membrane;	-
gene46170	4.01352	-0.23824	0.00133434	0.0391473	NW_019168514.1	45802	57278	-	Slfn9	schlafen 9	-	GO:0005634:nucleus;	-
gene8582	-3.51261	-0.385914	0.00133434	0.0391473	NC_000070.6	14502430	14621973	-	Slc26a7	solute carrier family 26%2C member 7	GO:0015701:bicarbonate transport;GO:0008272:sulfate transport;GO:0006821:chloride transport;GO:0034220:ion transmembrane transport;GO:0019532:oxalate transport;GO:0001696:gastric acid secretion;	GO:0016021:integral component of membrane;GO:0005768:endosome;GO:0016323:basolateral plasma membrane;	GO:0015116:sulfate transmembrane transporter activity;GO:0015106:bicarbonate transmembrane transporter activity;GO:0019531:oxalate transmembrane transporter activity;GO:0005254:chloride channel activity;GO:0015301:anion:anion antiporter activity;
gene46429	3.08687	0.664036	0.00134785	0.0394455	NT_039223.3	90415	109373	+	Apip	APAF1 interacting protein	GO:0019509:L-methionine biosynthetic process from methylthioadenosine;GO:0043066:negative regulation of apoptotic process;	GO:0005737:cytoplasm;	GO:0046570:methylthioribulose 1-phosphate dehydratase activity;GO:0046872:metal ion binding;GO:0042802:identical protein binding;
gene14389	-2.98935	0.579616	0.00134785	0.0394455	NC_000072.6	50207401	50262862	-	Dfna5	deafness%2C autosomal dominant 5 (human)	GO:0007605:sensory perception of sound;GO:0008285:negative regulation of cell proliferation;GO:0060113:inner ear receptor cell differentiation;	GO:0005737:cytoplasm;	-
gene42088	-2.18824	8.26792	0.00134989	0.0394561	NC_000085.6	6906819	6909645	-	Prdx5	peroxiredoxin 5	GO:0042744:hydrogen peroxide catabolic process;GO:0070995:NADPH oxidation;GO:0043066:negative regulation of apoptotic process;GO:0051354:negative regulation of oxidoreductase activity;GO:0016480:negative regulation of transcription from RNA polymerase III promoter;GO:0043154:negative regulation of cysteine-type endopeptidase activity involved in apoptotic process;GO:2001057:reactive nitrogen spec…	GO:0044445:cytosolic part;GO:0031410:cytoplasmic vesicle;GO:0048471:perinuclear region of cytoplasm;GO:0005782:peroxisomal matrix;GO:0005634:nucleus;GO:0005739:mitochondrion;	GO:0005102:receptor binding;GO:0043027:cysteine-type endopeptidase inhibitor activity involved in apoptotic process;GO:0072541:peroxynitrite reductase activity;GO:0046983:protein dimerization activity;GO:0004601:peroxidase activity;GO:0001016:RNA polymerase III regulatory region DNA binding;
gene32073	2.2627	3.82492	0.00135197	0.0394681	NC_000079.6	32956811	32979067	+	Serpinb6b	serine (or cysteine) peptidase inhibitor%2C clade B%2C member 6b	GO:0010951:negative regulation of endopeptidase activity;GO:0030162:regulation of proteolysis;GO:0008406:gonad development;	GO:0005622:intracellular;	GO:0004867:serine-type endopeptidase inhibitor activity;
gene29818	2.35517	2.76907	0.00135894	0.0396226	NC_000078.6	29937956	30017658	+	Pxdn	peroxidasin	GO:0042744:hydrogen peroxide catabolic process;GO:0030198:extracellular matrix organization;GO:0055114:oxidation-reduction process;	GO:0005615:extracellular space;GO:0005578:proteinaceous extracellular matrix;GO:0005783:endoplasmic reticulum;	GO:0046872:metal ion binding;GO:0005201:extracellular matrix structural constituent;GO:0020037:heme binding;GO:0004601:peroxidase activity;
gene9156	2.52078	1.94729	0.00138778	0.0403718	NC_000070.6	56992043	57143168	-	Epb41l4b	erythrocyte membrane protein band 4.1 like 4b	GO:0031032:actomyosin structure organization;	GO:0005856:cytoskeleton;GO:0005737:cytoplasm;GO:0045177:apical part of cell;GO:0019898:extrinsic component of membrane;	GO:0008092:cytoskeletal protein binding;
gene10078	3.29311	0.471206	0.00138806	0.0403718	NC_000070.6	122995609	123002490	+	Mycl	v-myc avian myelocytomatosis viral oncogene lung carcinoma derived	GO:0006355:regulation of transcription, DNA-templated;	GO:0005634:nucleus;	GO:0005515:protein binding;GO:0003700:sequence-specific DNA binding transcription factor activity;GO:0003677:DNA binding;GO:0046983:protein dimerization activity;
gene10509	-6.94561	-0.890921	0.00140897	0.0405303	NC_000070.6	137421008	137430520	-	Cela3b	chymotrypsin-like elastase family%2C member 3B	GO:0006508:proteolysis;	-	GO:0004252:serine-type endopeptidase activity;
gene12182	-6.94561	-0.890921	0.00140897	0.0405303	NC_000071.6	90768518	90770063	+	Ppbp	pro-platelet basic protein	-	GO:0005576:extracellular region;	-
gene22499	-6.94561	-0.890921	0.00140897	0.0405303	NC_000075.6	21835510	21837347	+	Angptl8	angiopoietin-like 8	GO:0050746:regulation of lipoprotein metabolic process;GO:0010954:positive regulation of protein processing;GO:0045444:fat cell differentiation;GO:0070328:triglyceride homeostasis;GO:0048469:cell maturation;GO:0019216:regulation of lipid metabolic process;	GO:0005576:extracellular region;	-
gene42473	-6.94561	-0.890921	0.00140897	0.0405303	NC_000085.6	20601982	20643462	+	Aldh1a1	aldehyde dehydrogenase family 1%2C subfamily A1	GO:0002072:optic cup morphogenesis involved in camera-type eye development;GO:0051289:protein homotetramerization;GO:0001822:kidney development;GO:0045471:response to ethanol;GO:0032526:response to retinoic acid;GO:0007494:midgut development;GO:0042572:retinol metabolic process;GO:0060206:estrous cycle phase;GO:0042904:9-cis-retinoic acid biosynthetic process;GO:0043065:positive regulation of apo…	GO:0005737:cytoplasm;GO:0005634:nucleus;	GO:0004028:3-chloroallyl aldehyde dehydrogenase activity;GO:0018479:benzaldehyde dehydrogenase (NAD+) activity;GO:0042802:identical protein binding;GO:0001758:retinal dehydrogenase activity;
gene5647	-6.94561	-0.890921	0.00140897	0.0405303	NC_000068.7	158512796	158550628	+	Arhgap40	Rho GTPase activating protein 40	GO:0007165:signal transduction;	GO:0005622:intracellular;	GO:0005096:GTPase activator activity;
gene5739	-6.94561	-0.890921	0.00140897	0.0405303	NC_000068.7	164389393	164405160	-	Matn4	matrilin 4	GO:0048678:response to axon injury;	GO:0005576:extracellular region;	GO:0005509:calcium ion binding;
gene17913	6.89875	-0.694576	0.00140897	0.0405303	NC_000073.6	45163921	45176139	+	Slc17a7	solute carrier family 17 (sodium-dependent inorganic phosphate cotransporter)%2C member 7	-	-	-
gene20892	6.89875	-0.694576	0.00140897	0.0405303	NC_000074.6	64013098	64205993	-	Tll1	tolloid-like	GO:0006508:proteolysis;	-	GO:0004222:metalloendopeptidase activity;GO:0005518:collagen binding;GO:0005509:calcium ion binding;GO:0008270:zinc ion binding;
gene3940	6.89875	-0.694576	0.00140897	0.0405303	NC_000068.7	77009902	77173768	-	Ccdc141	coiled-coil domain containing 141	-	-	-
gene38668	-3.31204	-0.0543158	0.00141951	0.0407835	NC_000083.6	3326296	3519397	+	Tiam2	T cell lymphoma invasion and metastasis 2	GO:0035023:regulation of Rho protein signal transduction;	GO:0005737:cytoplasm;GO:0016020:membrane;GO:0042995:cell projection;	GO:0005096:GTPase activator activity;GO:0005057:receptor signaling protein activity;GO:0005089:Rho guanyl-nucleotide exchange factor activity;GO:0005543:phospholipid binding;GO:0005515:protein binding;
gene14369	-2.18951	5.49219	0.00147066	0.0422017	NC_000072.6	49036518	49058182	+	Gpnmb	glycoprotein (transmembrane) nmb	GO:0007155:cell adhesion;	GO:0005887:integral component of plasma membrane;GO:0016023:cytoplasmic membrane-bounded vesicle;	GO:0008201:heparin binding;GO:0005178:integrin binding;
gene15650	-2.19367	5.1973	0.00147956	0.0424056	NC_000072.6	122847140	122856157	-	C3ar1	complement component 3a receptor 1	GO:0007186:G-protein coupled receptor signaling pathway;GO:0090023:positive regulation of neutrophil chemotaxis;GO:0010759:positive regulation of macrophage chemotaxis;GO:0045766:positive regulation of angiogenesis;GO:0007204:positive regulation of cytosolic calcium ion concentration;GO:0002462:tolerance induction to nonself antigen;GO:0010575:positive regulation of vascular endothelial growth fa…	GO:0016021:integral component of membrane;GO:0005886:plasma membrane;	GO:0001850:complement component C3a binding;GO:0004943:C3a anaphylatoxin receptor activity;
gene19259	-2.20338	4.64385	0.00148386	0.0424773	NC_000073.6	110767930	110812409	+	Ampd3	adenosine monophosphate deaminase 3	GO:0006188:IMP biosynthetic process;	-	GO:0046872:metal ion binding;GO:0003876:AMP deaminase activity;
gene20025	-2.30244	2.89285	0.00148968	0.0425922	NC_000073.6	144929931	144939937	-	Ccnd1	cyclin D1	GO:0060070:canonical Wnt signaling pathway;GO:0007595:lactation;GO:2000045:regulation of G1/S transition of mitotic cell cycle;GO:0030857:negative regulation of epithelial cell differentiation;GO:0010243:response to organonitrogen compound;GO:0045737:positive regulation of cyclin-dependent protein serine/threonine kinase activity;GO:0051301:cell division;GO:0060749:mammary gland alveolus developm…	GO:0016020:membrane;GO:0005737:cytoplasm;GO:0005923:bicellular tight junction;GO:0000307:cyclin-dependent protein kinase holoenzyme complex;GO:0005634:nucleus;	GO:0016538:cyclin-dependent protein serine/threonine kinase regulator activity;GO:0019901:protein kinase binding;GO:0004672:protein kinase activity;GO:0032403:protein complex binding;
gene46322	-2.20112	4.8933	0.0014918	0.0426012	NW_019168530.1	170598	259803	+	Pstpip2	proline-serine-threonine phosphatase-interacting protein 2	GO:0007010:cytoskeleton organization;	GO:0005856:cytoskeleton;GO:0016020:membrane;GO:0005829:cytosol;	GO:0003779:actin binding;
gene21134	2.19554	5.19582	0.0014951	0.0426016	NC_000074.6	72760883	72763898	+	F2rl3	coagulation factor II (thrombin) receptor-like 3	GO:0051281:positive regulation of release of sequestered calcium ion into cytosol;GO:0070493:thrombin receptor signaling pathway;GO:0007596:blood coagulation;	GO:0016021:integral component of membrane;GO:0005886:plasma membrane;	GO:0015057:thrombin receptor activity;
gene25571	-2.88694	0.702022	0.00149543	0.0426016	NC_000076.6	79777274	79782630	+	Fstl3	follistatin-like 3	GO:0030324:lung development;GO:0030325:adrenal gland development;GO:0030514:negative regulation of BMP signaling pathway;GO:0001822:kidney development;GO:0007283:spermatogenesis;GO:0008584:male gonad development;GO:0071248:cellular response to metal ion;GO:0001503:ossification;GO:0032926:negative regulation of activin receptor signaling pathway;GO:0045671:negative regulation of osteoclast differe…	GO:0030141:secretory granule;GO:0005615:extracellular space;GO:0005794:Golgi apparatus;GO:0044306:neuron projection terminus;GO:0005634:nucleus;	GO:0048185:activin binding;GO:0001968:fibronectin binding;
gene10603	-2.34719	2.54796	0.00152256	0.0433221	NC_000070.6	140906337	140952586	+	Padi2	peptidyl arginine deiminase%2C type II	GO:0018101:protein citrullination;	GO:0005737:cytoplasm;	GO:0004668:protein-arginine deiminase activity;GO:0005509:calcium ion binding;
gene15492	-2.18583	5.05057	0.00153944	0.0437497	NC_000072.6	115360877	115490404	+	Pparg	peroxisome proliferator activated receptor gamma	GO:0048662:negative regulation of smooth muscle cell proliferation;GO:0042953:lipoprotein transport;GO:0045713:low-density lipoprotein particle receptor biosynthetic process;GO:0055098:response to low-density lipoprotein particle;GO:0035357:peroxisome proliferator activated receptor signaling pathway;GO:0046321:positive regulation of fatty acid oxidation;GO:0007507:heart development;GO:0050872:wh…	GO:0005829:cytosol;GO:0005634:nucleus;	GO:0033613:activating transcription factor binding;GO:0004879:ligand-activated sequence-specific DNA binding RNA polymerase II transcription factor activity;GO:0003707:steroid hormone receptor activity;GO:0008144:drug binding;GO:0046965:retinoid X receptor binding;GO:0008270:zinc ion binding;GO:0003682:chromatin binding;GO:0030374:ligand-dependent nuclear receptor transcription coactivator activi…
gene28849	3.05594	0.638711	0.00156555	0.0443848	NC_000077.6	101962458	101967015	-	Sost	sclerostin	GO:0030514:negative regulation of BMP signaling pathway;GO:0090090:negative regulation of canonical Wnt signaling pathway;GO:0071374:cellular response to parathyroid hormone stimulus;GO:0001503:ossification;GO:2000054:negative regulation of Wnt signaling pathway involved in dorsal/ventral axis specification;GO:0031333:negative regulation of protein complex assembly;GO:0045893:positive regulation …	GO:0005615:extracellular space;GO:0005794:Golgi apparatus;GO:0005578:proteinaceous extracellular matrix;	GO:0008201:heparin binding;GO:0008134:transcription factor binding;
gene44581	3.05594	0.638711	0.00156555	0.0443848	NC_000086.7	101731535	101734147	-	Cxcr3	chemokine (C-X-C motif) receptor 3	GO:0019233:sensory perception of pain;GO:0007204:positive regulation of cytosolic calcium ion concentration;GO:0010818:T cell chemotaxis;GO:0070098:chemokine-mediated signaling pathway;GO:0019722:calcium-mediated signaling;	GO:0009897:external side of plasma membrane;	GO:0016494:C-X-C chemokine receptor activity;GO:0019956:chemokine binding;
gene35441	2.73934	1.28007	0.00156801	0.0444011	NC_000080.6	101729928	101934708	+	Lmo7	LIM domain only 7	GO:0016337:single organismal cell-cell adhesion;	GO:0016324:apical plasma membrane;GO:0005913:cell-cell adherens junction;	GO:0042805:actinin binding;GO:0008022:protein C-terminus binding;GO:0008270:zinc ion binding;GO:0046872:metal ion binding;
gene18818	-2.46285	1.73469	0.00158108	0.0447111	NC_000073.6	100937630	100975497	-	P2ry6	pyrimidinergic receptor P2Y%2C G-protein coupled%2C 6	GO:0030321:transepithelial chloride transport;GO:0014911:positive regulation of smooth muscle cell migration;GO:0035589:G-protein coupled purinergic nucleotide receptor signaling pathway;	GO:0016021:integral component of membrane;GO:0016324:apical plasma membrane;GO:0016323:basolateral plasma membrane;	GO:0045028:G-protein coupled purinergic nucleotide receptor activity;GO:0019103:pyrimidine nucleotide binding;GO:0045029:UDP-activated nucleotide receptor activity;
gene25238	-2.15244	9.86681	0.00158274	0.0447111	NC_000076.6	62494427	62529189	-	Srgn	serglycin	GO:0030502:negative regulation of bone mineralization;GO:0050710:negative regulation of cytokine secretion;GO:0006915:apoptotic process;GO:0033382:maintenance of granzyme B location in T cell secretory granule;GO:0033373:maintenance of protease location in mast cell secretory granule;GO:0016485:protein processing;	GO:0042588:zymogen granule;GO:0000139:Golgi membrane;GO:0005615:extracellular space;GO:0042629:mast cell granule;	GO:0005518:collagen binding;
gene12915	-2.33598	2.37052	0.0015989	0.0451134	NC_000071.6	122643911	122691432	+	P2rx7	purinergic receptor P2X%2C ligand-gated ion channel%2C 7	GO:0033198:response to ATP;GO:0019233:sensory perception of pain;GO:0032308:positive regulation of prostaglandin secretion;GO:0016485:protein processing;GO:0010043:response to zinc ion;GO:0044254:multicellular organismal protein catabolic process;GO:0019228:neuronal action potential;GO:0045332:phospholipid translocation;GO:0051209:release of sequestered calcium ion into cytosol;GO:0032963:collage…	GO:0043025:neuronal cell body;GO:0005639:integral component of nuclear inner membrane;GO:0043195:terminal bouton;GO:0005737:cytoplasm;GO:0032059:bleb;GO:0043234:protein complex;GO:0009897:external side of plasma membrane;GO:0045121:membrane raft;GO:0031594:neuromuscular junction;GO:0005911:cell-cell junction;GO:0005887:integral component of plasma membrane;	GO:0043539:protein serine/threonine kinase activator activity;GO:0004931:extracellular ATP-gated cation channel activity;GO:0008270:zinc ion binding;GO:0005507:copper ion binding;GO:0097110:scaffold protein binding;GO:0001530:lipopolysaccharide binding;GO:0001614:purinergic nucleotide receptor activity;GO:0000287:magnesium ion binding;GO:0005524:ATP binding;GO:0005102:receptor binding;
gene45343	-2.20825	4.05081	0.00160229	0.0451552	NC_000086.7	159988433	160123351	+	Map3k15	mitogen-activated protein kinase kinase kinase 15	-	-	-
gene17133	-2.15659	6.16654	0.0016431	0.0462273	NC_000073.6	24460937	24475968	+	Plaur	plasminogen activator%2C urokinase receptor	GO:0060742:epithelial cell differentiation involved in prostate gland development;GO:0043403:skeletal muscle tissue regeneration;GO:0007283:spermatogenesis;GO:0048762:mesenchymal cell differentiation;GO:0010628:positive regulation of gene expression;GO:0016310:phosphorylation;GO:0043066:negative regulation of apoptotic process;	GO:0009986:cell surface;GO:0005576:extracellular region;GO:0031225:anchored component of membrane;GO:0005887:integral component of plasma membrane;	GO:0030377:urokinase plasminogen activator receptor activity;GO:0019899:enzyme binding;GO:0016301:kinase activity;
gene22061	-2.60304	1.08593	0.00164425	0.0462273	NC_000074.6	123332713	123369518	+	Spire2	spire homolog 2 (Drosophila)	GO:0051295:establishment of meiotic spindle localization;GO:0006810:transport;GO:0030036:actin cytoskeleton organization;	GO:0005737:cytoplasm;GO:0005856:cytoskeleton;	GO:0003779:actin binding;
gene10485	2.19819	4.37008	0.00165147	0.0463749	NC_000070.6	136469749	136554725	+	Luzp1	leucine zipper protein 1	GO:0021503:neural fold bending;GO:0060840:artery development;GO:0003281:ventricular septum development;	GO:0005634:nucleus;	-
gene21117	-2.2988	2.7624	0.00168865	0.0473626	NC_000074.6	72319062	72321654	+	Klf2	Kruppel-like factor 2 (lung)	GO:0036003:positive regulation of transcription from RNA polymerase II promoter in response to stress;GO:0071347:cellular response to interleukin-1;GO:0071356:cellular response to tumor necrosis factor;GO:0043249:erythrocyte maturation;GO:0071407:cellular response to organic cyclic compound;GO:0070301:cellular response to hydrogen peroxide;GO:0000902:cell morphogenesis;GO:1901653:cellular respons…	-	GO:0005515:protein binding;GO:0043565:sequence-specific DNA binding;GO:0003700:sequence-specific DNA binding transcription factor activity;
gene3243	-2.14714	6.36949	0.00169932	0.0476051	NC_000068.7	29802680	29817522	+	Slc27a4	solute carrier family 27 (fatty acid transporter)%2C member 4	-	-	-
gene1051	-2.15264	5.82026	0.00170512	0.0477109	NC_000067.6	85600703	85645040	+	Sp140	Sp140 nuclear body protein	-	-	GO:0046872:metal ion binding;
gene9688	-2.84957	0.67115	0.00171465	0.0479128	NC_000070.6	105157347	105232767	+	Plpp3	phospholipid phosphatase 3	GO:0044330:canonical Wnt signaling pathway involved in positive regulation of wound healing;GO:0034109:homotypic cell-cell adhesion;GO:0044328:canonical Wnt signaling pathway involved in positive regulation of endothelial cell migration;GO:0001568:blood vessel development;GO:0051091:positive regulation of sequence-specific DNA binding transcription factor activity;GO:0044329:canonical Wnt signali…	GO:0016021:integral component of membrane;GO:0005789:endoplasmic reticulum membrane;	GO:0005178:integrin binding;GO:0008195:phosphatidate phosphatase activity;GO:0042577:lipid phosphatase activity;
gene16089	-3.08969	0.129829	0.00171843	0.0479128	NC_000072.6	141249269	141506862	+	Pde3a	phosphodiesterase 3A%2C cGMP inhibited	GO:0016101:diterpenoid metabolic process;GO:0043116:negative regulation of vascular permeability;GO:0019933:cAMP-mediated signaling;GO:0060282:positive regulation of oocyte development;GO:0006198:cAMP catabolic process;GO:0043066:negative regulation of apoptotic process;GO:0019934:cGMP-mediated signaling;GO:0071560:cellular response to transforming growth factor beta stimulus;GO:0071321:cellular …	GO:0016021:integral component of membrane;GO:0005829:cytosol;	GO:0030552:cAMP binding;GO:0046872:metal ion binding;GO:0004119:cGMP-inhibited cyclic-nucleotide phosphodiesterase activity;GO:0004115:3',5'-cyclic-AMP phosphodiesterase activity;
gene5183	-3.08969	0.129829	0.00171843	0.0479128	NC_000068.7	134497361	134554352	-	Hao1	hydroxyacid oxidase 1%2C liver	GO:0006979:response to oxidative stress;GO:0001561:fatty acid alpha-oxidation;GO:0046296:glycolate catabolic process;	GO:0005777:peroxisome;	GO:0052853:long-chain-(S)-2-hydroxy-long-chain-acid oxidase activity;GO:0008891:glycolate oxidase activity;GO:0052854:medium-chain-(S)-2-hydroxy-acid oxidase activity;GO:0005102:receptor binding;GO:0052852:very-long-chain-(S)-2-hydroxy-acid oxidase activity;GO:0010181:FMN binding;
gene7076	-2.17044	4.87539	0.00173022	0.0481847	NC_000069.6	84666192	84704575	+	Tmem154	transmembrane protein 154	-	GO:0016021:integral component of membrane;	-
gene35869	2.15421	5.55284	0.00173405	0.0481886	NC_000081.6	27466677	27594909	+	Ank	progressive ankylosis	GO:0030500:regulation of bone mineralization;GO:0030505:inorganic diphosphate transport;GO:0034220:ion transmembrane transport;GO:0006817:phosphate ion transport;	GO:0005887:integral component of plasma membrane;	GO:0015114:phosphate ion transmembrane transporter activity;GO:0030504:inorganic diphosphate transmembrane transporter activity;GO:0005315:inorganic phosphate transmembrane transporter activity;
gene44922	2.16446	5.03	0.00173445	0.0481886	NC_000086.7	134804142	134809221	-	Armcx2	armadillo repeat containing%2C X-linked 2	-	GO:0016020:membrane;	-
gene11909	-2.36244	2.20193	0.00173881	0.0482529	NC_000071.6	66016549	66151954	-	Rbm47	RNA binding motif protein 47	-	GO:0005634:nucleus;	GO:0003723:RNA binding;GO:0000166:nucleotide binding;
gene9279	3.95249	-0.287021	0.00174368	0.0483281	NC_000070.6	63414909	63496076	-	Whrn	whirlin	GO:0060122:inner ear receptor stereocilium organization;GO:0050953:sensory perception of light stimulus;GO:0001895:retina homeostasis;GO:0007605:sensory perception of sound;	GO:0032420:stereocilium;GO:0030424:axon;GO:0005581:collagen trimer;GO:0045202:synapse;GO:0043198:dendritic shaft;GO:0001917:photoreceptor inner segment;GO:0043025:neuronal cell body;GO:0032391:photoreceptor connecting cilium;GO:0005884:actin filament;GO:0002142:stereocilia ankle link complex;GO:0005737:cytoplasm;GO:0016020:membrane;	GO:0019904:protein domain specific binding;
gene20941	-2.13815	6.88539	0.00174561	0.0483281	NC_000074.6	68880555	68906932	+	Lpl	lipoprotein lipase	GO:0010890:positive regulation of sequestering of triglyceride;GO:0006633:fatty acid biosynthetic process;GO:0010886:positive regulation of cholesterol storage;GO:0034372:very-low-density lipoprotein particle remodeling;GO:0070328:triglyceride homeostasis;GO:0019433:triglyceride catabolic process;GO:0010744:positive regulation of macrophage derived foam cell differentiation;GO:0019432:triglycerid…	GO:0042627:chylomicron;GO:0009986:cell surface;GO:0031012:extracellular matrix;GO:0034361:very-low-density lipoprotein particle;GO:0031225:anchored component of membrane;GO:0005886:plasma membrane;	GO:0004465:lipoprotein lipase activity;GO:0017129:triglyceride binding;GO:0005102:receptor binding;GO:0034185:apolipoprotein binding;GO:0004806:triglyceride lipase activity;GO:0008201:heparin binding;
gene13739	-3.24821	-0.105774	0.00177411	0.0490593	NC_000072.6	12311608	12749253	-	Thsd7a	thrombospondin%2C type I%2C domain containing 7A	-	-	-
gene35033	-2.16298	4.68604	0.00179706	0.049636	NC_000080.6	64122621	64455903	-	Msra	methionine sulfoxide reductase A	GO:0007568:aging;GO:0055114:oxidation-reduction process;	GO:0016020:membrane;GO:0005739:mitochondrion;GO:0005634:nucleus;	GO:0008113:peptide-methionine (S)-S-oxide reductase activity;
gene24240	3.02433	0.612914	0.00182225	0.0502085	NC_000075.6	112065091	112236021	-	Arpp21	cyclic AMP-regulated phosphoprotein%2C 21	GO:0034605:cellular response to heat;	GO:0005737:cytoplasm;	GO:0005516:calmodulin binding;GO:0003676:nucleic acid binding;GO:0005488:binding;
gene33480	-2.90714	0.511766	0.00182225	0.0502085	NC_000079.6	114452262	114458951	-	Fst	follistatin	GO:0000122:negative regulation of transcription from RNA polymerase II promoter;GO:0045596:negative regulation of cell differentiation;GO:0051798:positive regulation of hair follicle development;GO:0043616:keratinocyte proliferation;GO:0008585:female gonad development;GO:0007389:pattern specification process;GO:0031069:hair follicle morphogenesis;GO:0032926:negative regulation of activin receptor…	GO:0005576:extracellular region;GO:0005737:cytoplasm;GO:0005634:nucleus;	GO:0048185:activin binding;GO:0043395:heparan sulfate proteoglycan binding;
gene35157	-2.42542	1.70395	0.00182418	0.0502085	NC_000080.6	70077445	70082613	+	Egr3	early growth response 3	GO:0001938:positive regulation of endothelial cell proliferation;GO:0043066:negative regulation of apoptotic process;GO:0035924:cellular response to vascular endothelial growth factor stimulus;GO:0006355:regulation of transcription, DNA-templated;GO:0007422:peripheral nervous system development;GO:0007274:neuromuscular synaptic transmission;GO:0035767:endothelial cell chemotaxis;GO:0044344:cellul…	GO:0005634:nucleus;GO:0005622:intracellular;	GO:0008270:zinc ion binding;GO:0003677:DNA binding;GO:0003676:nucleic acid binding;
gene33715	2.39747	2.2411	0.00183178	0.0503589	NC_000080.6	8002803	8056773	+	Abhd6	abhydrolase domain containing 6	GO:0030336:negative regulation of cell migration;GO:0060292:long term synaptic depression;GO:2000124:regulation of endocannabinoid signaling pathway;	GO:0005739:mitochondrion;GO:0032281:alpha-amino-3-hydroxy-5-methyl-4-isoxazolepropionic acid selective glutamate receptor complex;	GO:0047372:acylglycerol lipase activity;
gene19104	2.19886	3.95179	0.00183391	0.0503589	NC_000073.6	105895118	105953967	-	Gm4070	predicted gene 4070	-	GO:0016021:integral component of membrane;	GO:0016817:hydrolase activity, acting on acid anhydrides;GO:0005525:GTP binding;
gene12849	-2.13156	6.18346	0.00185979	0.0510102	NC_000071.6	120511168	120534024	+	Slc8b1	solute carrier family 8 (sodium/lithium/calcium exchanger)%2C member B1	GO:0050896:response to stimulus;GO:0050796:regulation of insulin secretion;GO:0070588:calcium ion transmembrane transport;GO:0042593:glucose homeostasis;GO:0035725:sodium ion transmembrane transport;GO:0006851:mitochondrial calcium ion transport;	GO:0005743:mitochondrial inner membrane;GO:0042383:sarcolemma;GO:0032592:integral component of mitochondrial membrane;GO:0005783:endoplasmic reticulum;	GO:0005432:calcium:sodium antiporter activity;
gene7231	-2.12617	6.51839	0.00188095	0.0515307	NC_000069.6	89377644	89394815	-	Zbtb7b	zinc finger and BTB domain containing 7B	-	GO:0005634:nucleus;	GO:0003676:nucleic acid binding;GO:0008270:zinc ion binding;
gene2160	-2.29494	2.29166	0.0018995	0.0519785	NC_000067.6	170298193	170308493	-	Gm7694	predicted gene 7694	-	-	-
gene27704	-2.12531	6.19248	0.00190729	0.052131	NC_000077.6	67455024	67688992	+	Gas7	growth arrest specific 7	GO:0008360:regulation of cell shape;GO:0051017:actin filament bundle assembly;GO:0030041:actin filament polymerization;GO:0048812:neuron projection morphogenesis;	GO:0001726:ruffle;GO:0005884:actin filament;GO:0005737:cytoplasm;	GO:0051015:actin filament binding;
gene22106	-2.13998	5.12411	0.00192386	0.0525231	NC_000074.6	123653929	123663880	+	Rhou	ras homolog family member U	GO:0008360:regulation of cell shape;GO:0030036:actin cytoskeleton organization;GO:0016601:Rac protein signal transduction;GO:0000082:G1/S transition of mitotic cell cycle;	GO:0005794:Golgi apparatus;GO:0042995:cell projection;GO:0030054:cell junction;GO:0005886:plasma membrane;	GO:0005525:GTP binding;GO:0046872:metal ion binding;GO:0003924:GTPase activity;
gene13576	-2.17903	3.72509	0.00193246	0.0526969	NC_000071.6	150118636	150497753	+	Fry	FRY microtubule binding protein	-	-	-
gene15751	-2.24658	2.93577	0.00194478	0.0528947	NC_000072.6	125321052	125344943	+	Scnn1a	sodium channel%2C nonvoltage-gated 1 alpha	GO:0050896:response to stimulus;GO:0050878:regulation of body fluid levels;GO:0050909:sensory perception of taste;GO:0035725:sodium ion transmembrane transport;GO:0008217:regulation of blood pressure;	GO:0034706:sodium channel complex;GO:0009897:external side of plasma membrane;GO:0030864:cortical actin cytoskeleton;GO:0016324:apical plasma membrane;	GO:0003779:actin binding;GO:0050699:WW domain binding;GO:0015280:ligand-gated sodium channel activity;
gene11587	3.22122	0.412377	0.00194758	0.0528947	NC_000071.6	33721724	33737068	+	Fgfr3	fibroblast growth factor receptor 3	GO:0045879:negative regulation of smoothened signaling pathway;GO:0043065:positive regulation of apoptotic process;GO:0048712:negative regulation of astrocyte differentiation;GO:0050680:negative regulation of epithelial cell proliferation;GO:0070374:positive regulation of ERK1 and ERK2 cascade;GO:0022010:central nervous system myelination;GO:0035019:somatic stem cell maintenance;GO:0010518:positi…	GO:0031410:cytoplasmic vesicle;GO:0009986:cell surface;GO:0005764:lysosome;GO:0005783:endoplasmic reticulum;GO:0009898:cytoplasmic side of plasma membrane;GO:0005887:integral component of plasma membrane;GO:0048471:perinuclear region of cytoplasm;GO:0005634:nucleus;	GO:0017134:fibroblast growth factor binding;GO:0005007:fibroblast growth factor-activated receptor activity;GO:0005524:ATP binding;GO:0008083:growth factor activity;
gene29164	3.22122	0.412377	0.00194758	0.0528947	NC_000077.6	115381916	115396132	+	Cdr2l	cerebellar degeneration-related protein 2-like	-	-	-
gene12183	-2.58702	0.941645	0.00194868	0.0528947	NC_000071.6	90772435	90773383	+	Pf4	platelet factor 4	GO:0016525:negative regulation of angiogenesis;GO:0010628:positive regulation of gene expression;GO:0030168:platelet activation;GO:0032760:positive regulation of tumor necrosis factor production;GO:0043066:negative regulation of apoptotic process;GO:0006461:protein complex assembly;GO:0010744:positive regulation of macrophage derived foam cell differentiation;GO:0006955:immune response;GO:0045918…	GO:0005615:extracellular space;GO:0031091:platelet alpha granule;GO:0043234:protein complex;	GO:0008201:heparin binding;GO:0008009:chemokine activity;
gene47589	2.61044	1.3313	0.00199246	0.0533818	NT_187026.1	271090	275303	+	Clec10a	C-type lectin domain family 10%2C member A	-	GO:0016021:integral component of membrane;	GO:0030246:carbohydrate binding;
gene22444	2.33911	2.32518	0.00199516	0.0533818	NC_000075.6	20868605	20874307	+	A230050P20Rik	RIKEN cDNA A230050P20 gene	-	-	-
gene22268	-6.83111	-0.981864	0.00199604	0.0533818	NC_000075.6	7931999	8004596	-	Yap1	yes-associated protein 1	GO:0090263:positive regulation of canonical Wnt signaling pathway;GO:0006974:cellular response to DNA damage stimulus;GO:0030857:negative regulation of epithelial cell differentiation;GO:0043066:negative regulation of apoptotic process;GO:0010837:regulation of keratinocyte proliferation;GO:0030903:notochord development;GO:0035019:somatic stem cell maintenance;GO:0046622:positive regulation of org…	GO:0005737:cytoplasm;GO:0005667:transcription factor complex;	GO:0003714:transcription corepressor activity;GO:0001076:RNA polymerase II transcription factor binding transcription factor activity;GO:0070064:proline-rich region binding;GO:0044212:transcription regulatory region DNA binding;GO:0003713:transcription coactivator activity;GO:0003682:chromatin binding;
gene22861	-6.83111	-0.981864	0.00199604	0.0533818	NC_000075.6	40685964	40785553	+	Clmp	CXADR-like membrane protein	-	GO:0016021:integral component of membrane;GO:0005923:bicellular tight junction;GO:0005886:plasma membrane;GO:0005881:cytoplasmic microtubule;GO:0016020:membrane;GO:0030054:cell junction;	-
gene27644	-6.83111	-0.981864	0.00199604	0.0533818	NC_000077.6	63128982	63159547	+	Pmp22	peripheral myelin protein 22	GO:0007050:cell cycle arrest;GO:0008285:negative regulation of cell proliferation;GO:0007422:peripheral nervous system development;GO:0032288:myelin assembly;GO:0010977:negative regulation of neuron projection development;	GO:0043234:protein complex;GO:0005923:bicellular tight junction;GO:0005739:mitochondrion;GO:0016021:integral component of membrane;GO:0005778:peroxisomal membrane;GO:0043218:compact myelin;GO:0005886:plasma membrane;	-
gene28773	-6.83111	-0.981864	0.00199604	0.0533818	NC_000077.6	100408748	100414819	-	P3h4	prolyl 3-hydroxylase family member 4 (non-enzymatic)	-	GO:0000795:synaptonemal complex;	-
gene30113	-6.83111	-0.981864	0.00199604	0.0533818	NC_000078.6	56712634	57197472	-	Slc25a21	solute carrier family 25 (mitochondrial oxodicarboxylate carrier)%2C member 21	GO:0006810:transport;	GO:0005743:mitochondrial inner membrane;GO:0016021:integral component of membrane;	-
gene38181	-6.83111	-0.981864	0.00199604	0.0533818	NC_000082.6	57036967	57071394	-	Tmem45a2	transmembrane protein 45A2	-	-	-
gene46079	-6.83111	-0.981864	0.00199604	0.0533818	NW_012132906.1	41366	68015	+	Celsr3	cadherin%2C EGF LAG seven-pass G-type receptor 3	GO:0001764:neuron migration;GO:0007156:homophilic cell adhesion via plasma membrane adhesion molecules;GO:0032880:regulation of protein localization;GO:0007413:axonal fasciculation;GO:0042384:cilium assembly;GO:0007218:neuropeptide signaling pathway;	GO:0016021:integral component of membrane;GO:0005886:plasma membrane;	GO:0005509:calcium ion binding;GO:0004930:G-protein coupled receptor activity;
gene48654	-6.83111	-0.981864	0.00199604	0.0533818	NT_109318.2	188183	215924	+	Padi4	peptidyl arginine deiminase%2C type IV	GO:0016568:chromatin modification;GO:0006355:regulation of transcription, DNA-templated;GO:0018101:protein citrullination;	GO:0005737:cytoplasm;GO:0005634:nucleus;	GO:0005509:calcium ion binding;GO:0004668:protein-arginine deiminase activity;
gene8076	-6.83111	-0.981864	0.00199604	0.0533818	NC_000069.6	129914960	129970214	-	Ccdc109b	coiled-coil domain containing 109B	-	GO:0016021:integral component of membrane;	-
gene24793	6.81204	-0.762741	0.00199604	0.0533818	NC_000076.6	25991182	26079052	-	Tmem200a	transmembrane protein 200A	-	GO:0016021:integral component of membrane;	-
gene9663	6.81204	-0.762741	0.00199604	0.0533818	NC_000070.6	103017872	103026842	-	Insl5	insulin-like 5	-	GO:0005576:extracellular region;	GO:0005179:hormone activity;
gene17140	-2.11358	6.01343	0.00203124	0.0542615	NC_000073.6	24587543	24608925	+	Ethe1	ethylmalonic encephalopathy 1	-	GO:0005730:nucleolus;GO:0005739:mitochondrion;	GO:0046872:metal ion binding;GO:0016787:hydrolase activity;
gene41679	-2.53553	1.15113	0.00212207	0.0565714	NC_000084.6	73928486	74065120	-	Mapk4	mitogen-activated protein kinase 4	GO:0007049:cell cycle;	GO:0005737:cytoplasm;GO:0005634:nucleus;	GO:0004707:MAP kinase activity;GO:0005524:ATP binding;GO:0019901:protein kinase binding;GO:0046982:protein heterodimerization activity;GO:0042803:protein homodimerization activity;
gene5184	-2.09103	7.99401	0.00212251	0.0565714	NC_000068.7	134594501	134644121	-	Tmx4	thioredoxin-related transmembrane protein 4	GO:0045454:cell redox homeostasis;GO:0022900:electron transport chain;GO:0006810:transport;	GO:0016021:integral component of membrane;	-
gene29347	2.10415	5.87175	0.0021374	0.056904	NC_000077.6	120232904	120292297	+	Bahcc1	BAH domain and coiled-coil containing 1	-	-	GO:0003677:DNA binding;
gene37987	-2.38939	1.74685	0.00215335	0.0572641	NC_000082.6	38457431	38495958	+	Cd80	CD80 antigen	GO:0031295:T cell costimulation;GO:0046641:positive regulation of alpha-beta T cell proliferation;GO:0050731:positive regulation of peptidyl-tyrosine phosphorylation;	GO:0009897:external side of plasma membrane;GO:0016021:integral component of membrane;	GO:0005515:protein binding;
gene19995	-2.09873	5.82362	0.0021709	0.0576658	NC_000073.6	143607685	143627845	-	Tnfrsf26	tumor necrosis factor receptor superfamily%2C member 26	-	GO:0016021:integral component of membrane;	-
gene24607	2.21807	3.06031	0.0022061	0.058535	NC_000076.6	13965779	14151378	+	Hivep2	human immunodeficiency virus type I enhancer binding protein 2	GO:0006355:regulation of transcription, DNA-templated;GO:0007165:signal transduction;	GO:0005667:transcription factor complex;	GO:0008270:zinc ion binding;GO:0003677:DNA binding;GO:0003700:sequence-specific DNA binding transcription factor activity;
gene41353	2.24726	2.68135	0.00221972	0.05883	NC_000084.6	52516060	52529867	-	Lox	lysyl oxidase	GO:0042060:wound healing;GO:0030324:lung development;GO:0055114:oxidation-reduction process;GO:0048545:response to steroid hormone;GO:0048251:elastic fiber assembly;GO:0030199:collagen fibril organization;GO:0001568:blood vessel development;	GO:0005581:collagen trimer;GO:0005634:nucleus;	GO:0005507:copper ion binding;GO:0004720:protein-lysine 6-oxidase activity;GO:0005515:protein binding;
gene14919	-3.18143	-0.159027	0.00222798	0.0588506	NC_000072.6	72626371	72789045	-	Tcf7l1	transcription factor 7 like 1 (T cell specific%2C HMG box)	GO:0060070:canonical Wnt signaling pathway;GO:0048699:generation of neurons;GO:0046022:positive regulation of transcription from RNA polymerase II promoter during mitosis;GO:0045892:negative regulation of transcription, DNA-templated;GO:0035019:somatic stem cell maintenance;GO:0007420:brain development;GO:0048319:axial mesoderm morphogenesis;GO:0008595:anterior/posterior axis specification, embry…	GO:0005667:transcription factor complex;	GO:0044212:transcription regulatory region DNA binding;GO:0043565:sequence-specific DNA binding;GO:0003700:sequence-specific DNA binding transcription factor activity;GO:0003682:chromatin binding;GO:0008013:beta-catenin binding;
gene6379	-3.18143	-0.159027	0.00222798	0.0588506	NC_000069.6	19956985	20009750	+	Cp	ceruloplasmin	GO:0030324:lung development;GO:0055114:oxidation-reduction process;GO:0001889:liver development;GO:0007584:response to nutrient;GO:0006879:cellular iron ion homeostasis;GO:0015679:plasma membrane copper ion transport;GO:0046688:response to copper ion;GO:0007568:aging;	GO:0005615:extracellular space;GO:0046658:anchored component of plasma membrane;	GO:0005507:copper ion binding;GO:0051087:chaperone binding;GO:0004322:ferroxidase activity;
gene7059	-3.18143	-0.159027	0.00222798	0.0588506	NC_000069.6	83766158	83774314	+	Sfrp2	secreted frizzled-related protein 2	GO:0043065:positive regulation of apoptotic process;GO:0045892:negative regulation of transcription, DNA-templated;GO:0033138:positive regulation of peptidyl-serine phosphorylation;GO:0008284:positive regulation of cell proliferation;GO:2000041:negative regulation of planar cell polarity pathway involved in axis elongation;GO:0050680:negative regulation of epithelial cell proliferation;GO:0045669…	GO:0005615:extracellular space;GO:0005886:plasma membrane;GO:0005737:cytoplasm;	GO:0017147:Wnt-protein binding;GO:0048018:receptor agonist activity;GO:0042813:Wnt-activated receptor activity;GO:0030165:PDZ domain binding;GO:0061133:endopeptidase activator activity;GO:0010577:metalloenzyme activator activity;
[truncated: 22,695 more rows]
