# Supplementary material for: Ability to form Sox17-induced hematopoietic cell clusters varies among distinct hematopoietic sites during development
Source: Inflamm Regen. 2026 Apr 23;46:18. doi: 10.1186/s41232-026-00420-w (PMC13104338; doi:10.1186/s41232-026-00420-w)
Supplement: Supplementary file 5 — Supplementary Material 5. Supplementary Table S4.GO enrichment analysis of Sox17-induced genes in AGM samples. Over-represented GO terms were identified among genes differentially expressed between AGM Sox17⁻ and Sox17⁺ cells. The table includes GO category, ontology classification (BP, CC, MF), gene counts, p-value, and FDR. [file 41232_2026_420_MOESM5_ESM.xlsx]

## Sheet: Sheet1
category	term	ontology	numDEInCat	numInCat	over_represented_pvalue	over_represented_FDR	GeneNumber(Up)	GeneNumber(Down)
GO:0005615	extracellular space	CC	90	856	5.14214e-23	6.72488e-19	22	68
GO:0008201	heparin binding	MF	28	134	8.24737e-14	5.39296e-10	6	22
GO:0005509	calcium ion binding	MF	63	629	1.94946e-10	8.49833e-07	21	42
GO:0048407	platelet-derived growth factor binding	MF	8	10	1.44969e-09	4.17632e-06	1	7
GO:0006954	inflammatory response	BP	26	178	1.5967e-09	4.17632e-06	4	22
GO:0010951	negative regulation of endopeptidase activity	BP	17	93	3.48495e-09	7.59603e-06	4	13
GO:0005576	extracellular region	CC	56	824	2.72655e-08	5.09397e-05	12	44
GO:0009986	cell surface	CC	38	345	4.40852e-08	7.20682e-05	17	21
GO:0051897	positive regulation of protein kinase B signaling	BP	14	63	1.18127e-07	0.000171651	5	9
GO:0030335	positive regulation of cell migration	BP	18	96	1.69425e-07	0.00020586	2	16
GO:0005578	proteinaceous extracellular matrix	CC	23	156	1.7315e-07	0.00020586	7	16
GO:0045766	positive regulation of angiogenesis	BP	16	97	2.74441e-07	0.000299095	4	12
GO:0005201	extracellular matrix structural constituent	MF	9	21	4.07091e-07	0.000402972	2	7
GO:0005833	hemoglobin complex	CC	5	10	4.31382e-07	0.000402972	3	2
GO:0005178	integrin binding	MF	15	72	7.27008e-07	0.000624772	4	11
GO:0042493	response to drug	BP	32	319	7.64364e-07	0.000624772	12	20
GO:0050840	extracellular matrix binding	MF	7	17	1.78322e-06	0.00137182	1	6
GO:0002523	leukocyte migration involved in inflammatory response	BP	5	8	2.05052e-06	0.00148982	1	4
GO:0043277	apoptotic cell clearance	BP	6	11	2.49656e-06	0.00170547	1	5
GO:0009897	external side of plasma membrane	CC	27	277	2.60815e-06	0.00170547	6	21
GO:0001503	ossification	BP	11	47	3.56579e-06	0.00222064	4	7
GO:0005923	tight junction	CC	16	102	5.12405e-06	0.00304601	9	7
GO:0016337	single organismal cell-cell adhesion	BP	13	68	7.03164e-06	0.00399825	7	6
GO:0016324	apical plasma membrane	CC	27	255	8.93137e-06	0.00486685	12	15
GO:0016021	integral component of membrane	CC	226	5069	9.38501e-06	0.00490949	82	144
GO:0003779	actin binding	MF	27	235	9.83225e-06	0.00494562	9	18
GO:0007596	blood coagulation	BP	11	53	1.06748e-05	0.00517057	3	8
GO:0031721	hemoglobin alpha binding	MF	3	4	1.77133e-05	0.00827337	3	0
GO:0016323	basolateral plasma membrane	CC	19	148	2.05722e-05	0.00927735	5	14
GO:0032496	response to lipopolysaccharide	BP	17	142	2.42244e-05	0.0104154	2	15
GO:0050920	regulation of chemotaxis	BP	4	5	2.46887e-05	0.0104154	2	2
GO:0004896	cytokine receptor activity	MF	7	24	2.60466e-05	0.0106449	2	5
GO:0031225	anchored component of membrane	CC	14	108	2.75698e-05	0.010926	5	9
GO:0019825	oxygen binding	MF	6	24	2.94271e-05	0.0110897	3	3
GO:0050729	positive regulation of inflammatory response	BP	8	34	3.01261e-05	0.0110897	1	7
GO:0005604	basement membrane	CC	12	65	3.05268e-05	0.0110897	5	7
GO:0020037	heme binding	MF	17	159	3.24817e-05	0.0112809	5	12
GO:0005581	collagen trimer	CC	11	60	3.34303e-05	0.0112809	3	8
GO:0007155	cell adhesion	BP	27	262	3.36408e-05	0.0112809	9	18
GO:0032964	collagen biosynthetic process	BP	4	6	3.7686e-05	0.0121098	0	4
GO:0001666	response to hypoxia	BP	19	167	3.79647e-05	0.0121098	9	10
GO:0003158	endothelium development	BP	3	3	4.27153e-05	0.0133007	2	1
GO:0070301	cellular response to hydrogen peroxide	BP	7	30	4.75455e-05	0.0144605	1	6
GO:0004252	serine-type endopeptidase activity	MF	18	192	5.45785e-05	0.0162222	3	15
GO:0030199	collagen fibril organization	BP	9	39	5.92548e-05	0.0172208	1	8
GO:0050731	positive regulation of peptidyl-tyrosine phosphorylation	BP	10	60	6.60557e-05	0.0187799	2	8
GO:0045177	apical part of cell	CC	12	74	7.74237e-05	0.0215436	3	9
GO:0001525	angiogenesis	BP	17	142	9.29004e-05	0.0253115	8	9
GO:0030198	extracellular matrix organization	BP	12	81	9.83907e-05	0.0262603	2	10
GO:0032753	positive regulation of interleukin-4 production	BP	5	15	0.000103876	0.0271698	2	3
GO:0042803	protein homodimerization activity	MF	45	626	0.000117335	0.0300884	16	29
GO:0042981	regulation of apoptotic process	BP	12	86	0.000131646	0.033109	4	8
GO:0005344	oxygen transporter activity	MF	4	14	0.00014864	0.0366775	3	1
GO:0005887	integral component of plasma membrane	CC	40	558	0.0001642	0.0397668	15	25
GO:0042744	hydrogen peroxide catabolic process	BP	5	18	0.000169587	0.0398836	1	4
GO:0019838	growth factor binding	MF	6	19	0.000170782	0.0398836	4	2
GO:0043220	Schmidt-Lanterman incisure	CC	5	14	0.000174635	0.0400681	3	2
GO:0030593	neutrophil chemotaxis	BP	7	34	0.000182494	0.0411494	1	6
GO:0000902	cell morphogenesis	BP	9	51	0.000187707	0.0413186	3	6
GO:0004869	cysteine-type endopeptidase inhibitor activity	MF	6	35	0.000191327	0.0413186	0	6
GO:0031012	extracellular matrix	CC	9	64	0.000192723	0.0413186	0	9
GO:0071230	cellular response to amino acid stimulus	BP	8	41	0.000198991	0.0419742	0	8
GO:0007229	integrin-mediated signaling pathway	BP	13	96	0.000206592	0.042886	2	11
GO:0070488	neutrophil aggregation	BP	2	2	0.000210071	0.0429266	0	2
GO:0030246	carbohydrate binding	MF	15	151	0.000226247	0.0455209	2	13
GO:0019863	IgE binding	MF	3	5	0.000244875	0.0485224	1	2
GO:0032526	response to retinoic acid	BP	9	56	0.000264213	0.0511992	3	6
GO:0032693	negative regulation of interleukin-10 production	BP	4	11	0.000266214	0.0511992	1	3
GO:0070062	extracellular vesicular exosome	CC	9	54	0.000277978	0.0526869	1	8
GO:0070374	positive regulation of ERK1 and ERK2 cascade	BP	12	93	0.000282775	0.0528305	4	8
GO:0015671	oxygen transport	BP	4	15	0.000292361	0.0538521	3	1
GO:0032689	negative regulation of interferon-gamma production	BP	6	29	0.000298823	0.0542779	3	3
GO:0006508	proteolysis	BP	33	481	0.000331049	0.0583083	5	28
GO:0001780	neutrophil homeostasis	BP	3	4	0.000331146	0.0583083	3	0
GO:0042383	sarcolemma	CC	11	72	0.000334388	0.0583083	2	9
GO:0002215	defense response to nematode	BP	3	6	0.000372725	0.0641381	0	3
GO:0031100	organ regeneration	BP	9	57	0.000397222	0.0674659	3	6
GO:0010744	positive regulation of macrophage derived foam cell differentiation	BP	4	10	0.000412751	0.0680945	0	4
GO:0048662	negative regulation of smooth muscle cell proliferation	BP	7	40	0.000413309	0.0680945	2	5
GO:0045471	response to ethanol	BP	11	86	0.000416544	0.0680945	3	8
GO:0001568	blood vessel development	BP	7	32	0.000432018	0.0695771	2	5
GO:0001501	skeletal system development	BP	8	45	0.000438168	0.0695771	3	5
GO:0042060	wound healing	BP	10	69	0.000441573	0.0695771	3	7
GO:0008083	growth factor activity	MF	15	160	0.000448028	0.0697536	5	10
GO:0048333	mesodermal cell differentiation	BP	3	4	0.000496587	0.0764043	1	2
GO:0090090	negative regulation of canonical Wnt signaling pathway	BP	12	90	0.000513592	0.0781018	6	6
GO:0018149	peptide cross-linking	BP	5	20	0.00053009	0.0789434	1	4
GO:0007160	cell-matrix adhesion	BP	8	43	0.000532157	0.0789434	2	6
GO:0035589	G-protein coupled purinergic nucleotide receptor signaling pathway	BP	5	19	0.000537235	0.0789434	2	3
GO:0048146	positive regulation of fibroblast proliferation	BP	8	48	0.000547691	0.0795856	3	5
GO:0005913	cell-cell adherens junction	CC	7	30	0.000561148	0.080645	5	2
GO:0042554	superoxide anion generation	BP	4	13	0.000570182	0.0810526	0	4
GO:0032642	regulation of chemokine production	BP	3	6	0.000582351	0.0815864	2	1
GO:0016525	negative regulation of angiogenesis	BP	9	59	0.000590274	0.0815864	6	3
GO:0032714	negative regulation of interleukin-5 production	BP	3	6	0.000595364	0.0815864	1	2
GO:0070208	protein heterotrimerization	BP	4	10	0.000598891	0.0815864	0	4
GO:0050710	negative regulation of cytokine secretion	BP	4	13	0.000624771	0.0842346	2	2
GO:0006935	chemotaxis	BP	8	57	0.000677089	0.0900315	1	7
GO:0010243	response to organonitrogen compound	BP	6	31	0.000681535	0.0900315	1	5
GO:0045028	G-protein coupled purinergic nucleotide receptor activity	MF	5	20	0.000730693	0.0948592	2	3
GO:0030673	axolemma	CC	5	15	0.000732588	0.0948592	3	2
GO:0045730	respiratory burst	BP	3	6	0.000763198	0.0978539	0	3
GO:0043395	heparan sulfate proteoglycan binding	MF	5	17	0.000861352	0.108046	2	3
GO:0005884	actin filament	CC	7	38	0.000883086	0.108046	4	3
GO:0002053	positive regulation of mesenchymal cell proliferation	BP	7	36	0.000883421	0.108046	1	6
GO:0019233	sensory perception of pain	BP	9	59	0.000887459	0.108046	3	6
GO:0004601	peroxidase activity	MF	4	14	0.000899074	0.108046	1	3
GO:0071276	cellular response to cadmium ion	BP	3	7	0.000899879	0.108046	0	3
GO:0050872	white fat cell differentiation	BP	4	12	0.000900522	0.108046	0	4
GO:0060763	mammary duct terminal end bud growth	BP	3	5	0.000963481	0.113843	2	1
GO:0050746	regulation of lipoprotein metabolic process	BP	2	2	0.000966246	0.113843	0	2
GO:0043306	positive regulation of mast cell degranulation	BP	4	12	0.000979	0.114316	1	3
GO:0009612	response to mechanical stimulus	BP	8	53	0.00102158	0.117414	2	6
GO:0043588	skin development	BP	8	50	0.00102349	0.117414	3	5
GO:0042476	odontogenesis	BP	5	19	0.00107216	0.120998	1	4
GO:0010641	positive regulation of platelet-derived growth factor receptor signaling pathway	BP	2	2	0.00107795	0.120998	0	2
GO:0004872	receptor activity	MF	13	116	0.00108248	0.120998	6	7
GO:0043627	response to estrogen	BP	8	55	0.00110109	0.122035	4	4
GO:0050830	defense response to Gram-positive bacterium	BP	7	55	0.00111705	0.122762	0	7
GO:0010544	negative regulation of platelet activation	BP	3	6	0.00114651	0.12495	1	2
GO:0033600	negative regulation of mammary gland epithelial cell proliferation	BP	3	6	0.00118094	0.12764	2	1
GO:0001782	B cell homeostasis	BP	5	22	0.00119951	0.128583	1	4
GO:0003149	membranous septum morphogenesis	BP	3	5	0.00122394	0.130135	2	1
GO:0006029	proteoglycan metabolic process	BP	3	6	0.00125095	0.131409	1	2
GO:0034109	homotypic cell-cell adhesion	BP	3	5	0.00125613	0.131409	0	3
GO:0008217	regulation of blood pressure	BP	7	43	0.00126606	0.131409	2	5
GO:0009925	basal plasma membrane	CC	7	38	0.00128332	0.131906	4	3
GO:0014704	intercalated disc	CC	6	25	0.00129304	0.131906	4	2
GO:0061036	positive regulation of cartilage development	BP	4	11	0.00130111	0.131906	2	2
GO:0060907	positive regulation of macrophage cytokine production	BP	3	6	0.00133054	0.133852	1	2
GO:0005125	cytokine activity	MF	14	194	0.00135232	0.134622	3	11
GO:0044319	wound healing, spreading of cells	BP	3	6	0.00135877	0.134622	1	2
GO:0045019	negative regulation of nitric oxide biosynthetic process	BP	4	15	0.00143993	0.141589	3	1
GO:0046464	acylglycerol catabolic process	BP	2	2	0.00146969	0.143437	0	2
GO:0004866	endopeptidase inhibitor activity	MF	3	8	0.00149056	0.143536	0	3
GO:0008354	germ cell migration	BP	3	6	0.00149265	0.143536	0	3
GO:0032127	dense core granule membrane	CC	2	2	0.00153758	0.146777	1	1
GO:0033591	response to L-ascorbic acid	BP	3	7	0.00155078	0.146964	1	2
GO:0032720	negative regulation of tumor necrosis factor production	BP	6	39	0.00157094	0.147804	2	4
GO:0004867	serine-type endopeptidase inhibitor activity	MF	11	116	0.00161328	0.149072	5	6
GO:0072139	glomerular parietal epithelial cell differentiation	BP	2	2	0.00162897	0.149072	0	2
GO:0004806	triglyceride lipase activity	MF	4	15	0.00163674	0.149072	0	4
GO:0002221	pattern recognition receptor signaling pathway	BP	3	7	0.00163836	0.149072	0	3
GO:0048701	embryonic cranial skeleton morphogenesis	BP	5	21	0.00164141	0.149072	1	4
GO:0004944	C5a anaphylatoxin receptor activity	MF	2	2	0.00168861	0.152301	0	2
GO:0002366	leukocyte activation involved in immune response	BP	2	3	0.00170565	0.152784	0	2
GO:0004465	lipoprotein lipase activity	MF	2	2	0.00177584	0.157989	0	2
GO:0019767	IgE receptor activity	MF	2	3	0.00184491	0.16194	1	1
GO:0019800	peptide cross-linking via chondroitin 4-sulfate glycosaminoglycan	BP	3	7	0.00184501	0.16194	1	2
GO:0035019	somatic stem cell maintenance	BP	7	42	0.00191763	0.167192	5	2
GO:0050766	positive regulation of phagocytosis	BP	6	37	0.00193082	0.167227	0	6
GO:0045079	negative regulation of chemokine biosynthetic process	BP	2	3	0.00195406	0.168126	0	2
GO:0040036	regulation of fibroblast growth factor receptor signaling pathway	BP	3	6	0.00199235	0.1703	1	2
GO:0042632	cholesterol homeostasis	BP	7	48	0.0020256	0.170596	3	4
GO:0002572	pro-T cell differentiation	BP	2	2	0.00204213	0.170596	2	0
GO:0005811	lipid particle	CC	7	49	0.00204491	0.170596	1	6
GO:0038001	paracrine signaling	BP	2	2	0.00204798	0.170596	2	0
GO:0010886	positive regulation of cholesterol storage	BP	3	6	0.00206595	0.171003	0	3
GO:0050679	positive regulation of epithelial cell proliferation	BP	8	58	0.00208377	0.171393	2	6
GO:0008489	UDP-galactose:glucosylceramide beta-1,4-galactosyltransferase activity	MF	2	2	0.00211438	0.172824	0	2
GO:0004222	metalloendopeptidase activity	MF	12	109	0.00213908	0.173757	3	9
GO:0048821	erythrocyte development	BP	4	15	0.00219215	0.176969	1	3
GO:0030282	bone mineralization	BP	5	24	0.00221664	0.177848	2	3
GO:0002544	chronic inflammatory response	BP	3	9	0.00224371	0.178922	0	3
GO:0070098	chemokine-mediated signaling pathway	BP	5	27	0.00229482	0.179296	1	4
GO:0006910	phagocytosis, recognition	BP	3	8	0.00229558	0.179296	0	3
GO:0004982	N-formyl peptide receptor activity	MF	3	10	0.00230318	0.179296	0	3
GO:0046982	protein heterodimerization activity	MF	30	437	0.00230324	0.179296	15	15
GO:0010043	response to zinc ion	BP	5	27	0.00234499	0.181467	0	5
GO:0001936	regulation of endothelial cell proliferation	BP	2	2	0.00239663	0.184372	1	1
GO:0050953	sensory perception of light stimulus	BP	2	2	0.00244048	0.186647	1	1
GO:0005584	collagen type I trimer	CC	2	2	0.00249557	0.18975	0	2
GO:0030502	negative regulation of bone mineralization	BP	4	16	0.00261689	0.197282	0	4
GO:0001933	negative regulation of protein phosphorylation	BP	6	35	0.00263592	0.197282	1	5
GO:0048771	tissue remodeling	BP	3	8	0.00263994	0.197282	0	3
GO:0043406	positive regulation of MAP kinase activity	BP	6	34	0.00265559	0.197282	1	5
GO:2000379	positive regulation of reactive oxygen species metabolic process	BP	5	27	0.00267004	0.197282	1	4
GO:0010628	positive regulation of gene expression	BP	11	100	0.00271134	0.199058	2	9
GO:0072677	eosinophil migration	BP	2	3	0.00273354	0.199058	0	2
GO:0090024	negative regulation of neutrophil chemotaxis	BP	2	2	0.00273974	0.199058	1	1
GO:2000114	regulation of establishment of cell polarity	BP	3	7	0.0027552	0.199074	3	0
GO:0006649	phospholipid transfer to membrane	BP	2	2	0.00278299	0.199977	1	1
GO:0006998	nuclear envelope organization	BP	3	8	0.00283368	0.202508	1	2
GO:0005198	structural molecule activity	MF	12	132	0.00285384	0.202839	5	7
GO:0050728	negative regulation of inflammatory response	BP	7	55	0.00288741	0.203276	4	3
GO:0005588	collagen type V trimer	CC	2	2	0.00290661	0.203276	0	2
GO:0043394	proteoglycan binding	MF	2	2	0.00290661	0.203276	0	2
GO:0001872	(1->3)-beta-D-glucan binding	MF	2	3	0.00292621	0.203558	0	2
GO:0004924	oncostatin-M receptor activity	MF	2	2	0.00297322	0.204912	1	1
GO:0047555	3',5'-cyclic-GMP phosphodiesterase activity	MF	3	7	0.002977	0.204912	2	1
GO:0035989	tendon development	BP	2	2	0.00299348	0.204967	0	2
GO:0007156	homophilic cell adhesion	BP	13	110	0.00303277	0.206576	9	4
GO:0032794	GTPase activating protein binding	MF	4	15	0.0030879	0.206963	1	3
GO:0005768	endosome	CC	17	196	0.00308925	0.206963	5	12
GO:0008013	beta-catenin binding	MF	9	64	0.00309842	0.206963	5	4
GO:0051017	actin filament bundle assembly	BP	5	25	0.00310176	0.206963	2	3
GO:0050727	regulation of inflammatory response	BP	5	29	0.00313782	0.208307	1	4
GO:0001709	cell fate determination	BP	4	14	0.00316956	0.209351	3	1
GO:0003953	NAD+ nucleosidase activity	MF	2	3	0.00323465	0.212577	1	1
GO:0031727	CCR2 chemokine receptor binding	MF	2	4	0.00328514	0.214378	0	2
GO:0019724	B cell mediated immunity	BP	2	3	0.00329882	0.214378	0	2
GO:0021836	chemorepulsion involved in postnatal olfactory bulb interneuron migration	BP	2	2	0.00331124	0.214378	2	0
GO:0051281	positive regulation of release of sequestered calcium ion into cytosol	BP	4	20	0.00336627	0.216868	1	3
GO:0008360	regulation of cell shape	BP	11	102	0.00340664	0.218392	3	8
GO:0071407	cellular response to organic cyclic compound	BP	5	28	0.00344493	0.21977	1	4
GO:0005903	brush border	CC	5	26	0.00347234	0.220443	2	3
GO:0060501	positive regulation of epithelial cell proliferation involved in lung morphogenesis	BP	3	7	0.00350428	0.221396	1	2
GO:0050925	negative regulation of negative chemotaxis	BP	2	2	0.00353686	0.22238	2	0
GO:0072138	mesenchymal cell proliferation involved in ureteric bud development	BP	2	3	0.00360696	0.225703	2	0
GO:0055098	response to low-density lipoprotein particle	BP	2	3	0.00364246	0.225861	0	2
GO:0019370	leukotriene biosynthetic process	BP	4	19	0.00365085	0.225861	1	3
GO:0015701	bicarbonate transport	BP	3	8	0.00366131	0.225861	1	2
GO:0043552	positive regulation of phosphatidylinositol 3-kinase activity	BP	5	26	0.00367858	0.225861	2	3
GO:0030301	cholesterol transport	BP	3	8	0.00374243	0.228708	1	2
GO:0001837	epithelial to mesenchymal transition	BP	4	16	0.00381703	0.232182	1	3
GO:0071260	cellular response to mechanical stimulus	BP	6	42	0.00390874	0.23666	1	5
GO:0015629	actin cytoskeleton	CC	12	111	0.00404153	0.243572	5	7
GO:0044320	cellular response to leptin stimulus	BP	2	3	0.00408313	0.24495	1	1
GO:0030162	regulation of proteolysis	BP	7	63	0.00417315	0.249207	4	3
GO:0014068	positive regulation of phosphatidylinositol 3-kinase signaling	BP	7	47	0.0043493	0.256852	3	4
GO:0055091	phospholipid homeostasis	BP	3	7	0.00437351	0.256852	1	2
GO:2000768	positive regulation of nephron tubule epithelial cell differentiation	BP	2	3	0.00438466	0.256852	0	2
GO:0015184	L-cystine transmembrane transporter activity	MF	2	3	0.00441311	0.256852	2	0
GO:0015811	L-cystine transport	BP	2	3	0.00441311	0.256852	2	0
GO:0071288	cellular response to mercury ion	BP	2	3	0.00441899	0.256852	1	1
GO:0045416	positive regulation of interleukin-8 biosynthetic process	BP	3	11	0.00444955	0.257483	0	3
GO:0005506	iron ion binding	MF	14	181	0.00452229	0.259731	4	10
GO:0001938	positive regulation of endothelial cell proliferation	BP	7	56	0.00452811	0.259731	3	4
GO:2000352	negative regulation of endothelial cell apoptotic process	BP	3	9	0.00459451	0.262388	2	1
GO:0048294	negative regulation of isotype switching to IgE isotypes	BP	2	3	0.00466914	0.265491	1	1
GO:0006955	immune response	BP	12	170	0.0048076	0.272181	3	9
GO:0042472	inner ear morphogenesis	BP	7	49	0.00485079	0.273442	3	4
GO:0042577	lipid phosphatase activity	MF	2	3	0.00487624	0.273697	1	1
GO:0007159	leukocyte cell-cell adhesion	BP	4	18	0.00490056	0.273887	0	4
GO:0006003	fructose 2,6-bisphosphate metabolic process	BP	2	3	0.00493154	0.274247	1	1
GO:0021983	pituitary gland development	BP	5	26	0.00494895	0.274247	2	3
GO:1900747	negative regulation of vascular endothelial growth factor signaling pathway	BP	2	3	0.00512573	0.282845	1	1
GO:0042157	lipoprotein metabolic process	BP	3	10	0.00528903	0.29063	1	2
GO:2000121	regulation of removal of superoxide radicals	BP	2	3	0.00531881	0.291044	0	2
GO:0045061	thymic T cell selection	BP	2	3	0.00534216	0.291103	2	0
GO:0004602	glutathione peroxidase activity	MF	3	15	0.00536791	0.291293	0	3
GO:0030216	keratinocyte differentiation	BP	6	43	0.00547066	0.295642	2	4
GO:0060445	branching involved in salivary gland morphogenesis	BP	3	9	0.00549415	0.29569	2	1
GO:0090026	positive regulation of monocyte chemotaxis	BP	3	13	0.00551949	0.295836	0	3
GO:0005900	oncostatin-M receptor complex	CC	2	3	0.00556718	0.297174	0	2
GO:0001846	opsonin binding	MF	2	3	0.00562038	0.298666	0	2
GO:0002158	osteoclast proliferation	BP	2	3	0.00564081	0.298666	1	1
GO:0050714	positive regulation of protein secretion	BP	4	19	0.00581644	0.306048	3	1
GO:0034112	positive regulation of homotypic cell-cell adhesion	BP	2	3	0.00582704	0.306048	1	1
GO:0051781	positive regulation of cell division	BP	6	45	0.00592026	0.307519	3	3
GO:0046332	SMAD binding	MF	6	35	0.00592191	0.307519	2	4
GO:0030169	low-density lipoprotein particle binding	MF	4	17	0.00594169	0.307519	1	3
GO:0032755	positive regulation of interleukin-6 production	BP	6	47	0.0059491	0.307519	0	6
GO:0035985	senescence-associated heterochromatin focus	CC	2	4	0.00600779	0.308117	1	1
GO:0035986	senescence-associated heterochromatin focus assembly	BP	2	4	0.00600779	0.308117	1	1
GO:0071248	cellular response to metal ion	BP	2	4	0.00609931	0.309854	0	2
GO:0035456	response to interferon-beta	BP	2	5	0.00611067	0.309854	2	0
GO:0019898	extrinsic component of membrane	CC	6	37	0.00611274	0.309854	5	1
GO:0060664	epithelial cell proliferation involved in salivary gland morphogenesis	BP	3	11	0.00618804	0.31246	1	2
GO:0036003	positive regulation of transcription from RNA polymerase II promoter in response to stress	BP	2	4	0.00656198	0.329573	1	1
GO:0008584	male gonad development	BP	7	55	0.00659609	0.329573	3	4
GO:0050999	regulation of nitric-oxide synthase activity	BP	2	3	0.00660255	0.329573	0	2
GO:0045879	negative regulation of smoothened signaling pathway	BP	4	18	0.00670113	0.331857	2	2
GO:0045671	negative regulation of osteoclast differentiation	BP	4	21	0.00672149	0.331857	0	4
GO:0006879	cellular iron ion homeostasis	BP	5	37	0.00676904	0.331857	0	5
GO:0007204	positive regulation of cytosolic calcium ion concentration	BP	10	109	0.00677006	0.331857	3	7
GO:0006612	protein targeting to membrane	BP	3	10	0.00679369	0.331857	3	0
GO:0071560	cellular response to transforming growth factor beta stimulus	BP	5	28	0.00680057	0.331857	2	3
GO:0001934	positive regulation of protein phosphorylation	BP	7	55	0.00693778	0.337295	1	6
GO:0051091	positive regulation of sequence-specific DNA binding transcription factor activity	BP	8	70	0.00699045	0.338097	4	4
GO:0016338	calcium-independent cell-cell adhesion	BP	3	12	0.00700599	0.338097	1	2
GO:0014032	neural crest cell development	BP	3	11	0.00703513	0.338255	0	3
GO:0045415	negative regulation of interleukin-8 biosynthetic process	BP	2	4	0.00709989	0.340119	0	2
GO:0005901	caveola	CC	8	62	0.00714712	0.340702	2	6
GO:0003993	acid phosphatase activity	MF	3	10	0.00716416	0.340702	0	3
GO:0060993	kidney morphogenesis	BP	3	9	0.00729332	0.3436	3	0
GO:0005042	netrin receptor activity	MF	2	3	0.00731765	0.3436	1	1
GO:0038007	netrin-activated signaling pathway	BP	2	3	0.00731765	0.3436	1	1
GO:0050850	positive regulation of calcium-mediated signaling	BP	4	21	0.0073302	0.3436	1	3
GO:0001878	response to yeast	BP	2	4	0.00739816	0.344518	0	2
GO:0008285	negative regulation of cell proliferation	BP	21	294	0.00740704	0.344518	10	11
GO:0010952	positive regulation of peptidase activity	BP	3	11	0.00742881	0.344518	0	3
GO:0003203	endocardial cushion morphogenesis	BP	2	4	0.00746116	0.344795	1	1
GO:0048143	astrocyte activation	BP	2	4	0.00748911	0.344868	1	1
GO:0016209	antioxidant activity	MF	3	17	0.00755399	0.346339	0	3
GO:0048557	embryonic digestive tract morphogenesis	BP	4	18	0.0075896	0.346339	2	2
GO:0042482	positive regulation of odontogenesis	BP	2	4	0.00760049	0.346339	2	0
GO:0006921	cellular component disassembly involved in execution phase of apoptosis	BP	2	4	0.00803212	0.364736	0	2
GO:0038165	oncostatin-M-mediated signaling pathway	BP	2	3	0.0080993	0.366514	1	1
GO:0051549	positive regulation of keratinocyte migration	BP	2	4	0.0082524	0.370931	0	2
GO:0032088	negative regulation of NF-kappaB transcription factor activity	BP	7	61	0.00825363	0.370931	2	5
GO:0032760	positive regulation of tumor necrosis factor production	BP	5	37	0.00830778	0.371702	0	5
GO:0030324	lung development	BP	9	85	0.00832764	0.371702	3	6
GO:0070141	response to UV-A	BP	2	4	0.00845277	0.376005	0	2
GO:1900165	negative regulation of interleukin-6 secretion	BP	2	4	0.00853575	0.377901	0	2
GO:0071253	connexin binding	MF	2	4	0.0085595	0.377901	1	1
GO:0034185	apolipoprotein binding	MF	3	10	0.0085821	0.377901	1	2
GO:0004861	cyclin-dependent protein serine/threonine kinase inhibitor activity	MF	3	14	0.00871413	0.382428	0	3
GO:0042104	positive regulation of activated T cell proliferation	BP	4	24	0.00877599	0.383469	1	3
GO:0016327	apicolateral plasma membrane	CC	3	10	0.0087965	0.383469	2	1
GO:0002089	lens morphogenesis in camera-type eye	BP	3	11	0.00884077	0.384118	2	1
GO:0006198	cAMP catabolic process	BP	4	16	0.00893856	0.385429	2	2
GO:0010574	regulation of vascular endothelial growth factor production	BP	2	5	0.00894449	0.385429	0	2
GO:0032831	positive regulation of CD4-positive, CD25-positive, alpha-beta regulatory T cell differentiation	BP	2	5	0.00895934	0.385429	2	0
GO:0045667	regulation of osteoblast differentiation	BP	3	11	0.00901909	0.386727	1	2
GO:0004879	ligand-activated sequence-specific DNA binding RNA polymerase II transcription factor activity	MF	5	30	0.00910499	0.389134	2	3
GO:0005021	vascular endothelial growth factor-activated receptor activity	MF	3	9	0.0091807	0.391092	2	1
GO:0006826	iron ion transport	BP	3	13	0.00926107	0.392985	0	3
GO:0006919	activation of cysteine-type endopeptidase activity involved in apoptotic process	BP	8	78	0.00928524	0.392985	2	6
GO:0003104	positive regulation of glomerular filtration	BP	2	4	0.0094363	0.39809	1	1
GO:0032713	negative regulation of interleukin-4 production	BP	2	5	0.0096955	0.405384	1	1
GO:0032348	negative regulation of aldosterone biosynthetic process	BP	2	4	0.00970218	0.405384	1	1
GO:2000065	negative regulation of cortisol biosynthetic process	BP	2	4	0.00970218	0.405384	1	1
GO:0031362	anchored component of external side of plasma membrane	CC	3	13	0.00975134	0.40614	0	3
GO:0042105	alpha-beta T cell receptor complex	CC	2	5	0.00982228	0.407574	0	2
GO:0004540	ribonuclease activity	MF	2	5	0.00984809	0.407574	0	2
GO:0071474	cellular hyperosmotic response	BP	2	5	0.00989357	0.408164	1	1
GO:0004118	cGMP-stimulated cyclic-nucleotide phosphodiesterase activity	MF	2	3	0.00993352	0.408524	1	1
GO:0006940	regulation of smooth muscle contraction	BP	3	12	0.0100953	0.413875	1	2
GO:0071773	cellular response to BMP stimulus	BP	3	12	0.0102166	0.415886	2	1
GO:0048699	generation of neurons	BP	2	4	0.0102683	0.415886	2	0
GO:0019531	oxalate transmembrane transporter activity	MF	2	4	0.0102995	0.415886	0	2
GO:0019532	oxalate transport	BP	2	4	0.0102995	0.415886	0	2
GO:0071280	cellular response to copper ion	BP	2	5	0.0103033	0.415886	2	0
GO:0003150	muscular septum morphogenesis	BP	2	4	0.0105442	0.424299	2	0
GO:0015695	organic cation transport	BP	3	13	0.0105811	0.424475	0	3
GO:0051607	defense response to virus	BP	9	113	0.0106824	0.426657	3	6
GO:0001569	patterning of blood vessels	BP	6	44	0.0107007	0.426657	3	3
GO:0030336	negative regulation of cell migration	BP	8	70	0.0108372	0.428092	4	4
GO:0010518	positive regulation of phospholipase activity	BP	2	5	0.0108558	0.428092	0	2
GO:2000774	positive regulation of cellular senescence	BP	2	5	0.0108594	0.428092	1	1
GO:0034097	response to cytokine	BP	6	53	0.0108772	0.428092	1	5
GO:0072107	positive regulation of ureteric bud formation	BP	2	4	0.0109312	0.428092	2	0
GO:0048729	tissue morphogenesis	BP	2	4	0.0109331	0.428092	1	1
GO:0007205	protein kinase C-activating G-protein coupled receptor signaling pathway	BP	5	31	0.0110873	0.43056	1	4
GO:0016049	cell growth	BP	5	35	0.0111173	0.43056	1	4
GO:0030514	negative regulation of BMP signaling pathway	BP	5	32	0.0111196	0.43056	4	1
GO:0002020	protease binding	MF	10	94	0.0111278	0.43056	1	9
GO:0031000	response to caffeine	BP	3	12	0.0113277	0.437003	1	2
GO:0032020	ISG15-protein conjugation	BP	2	6	0.0113892	0.438082	2	0
GO:0002244	hematopoietic progenitor cell differentiation	BP	3	11	0.0114984	0.440014	1	2
GO:0043539	protein serine/threonine kinase activator activity	MF	3	12	0.0115067	0.440014	1	2
GO:0071504	cellular response to heparin	BP	2	4	0.0115923	0.441387	1	1
GO:0045356	positive regulation of interferon-alpha biosynthetic process	BP	2	4	0.0116101	0.441387	0	2
GO:0032695	negative regulation of interleukin-12 production	BP	3	14	0.011874	0.450112	0	3
GO:0022029	telencephalon cell migration	BP	2	4	0.0119642	0.45222	0	2
GO:2000353	positive regulation of endothelial cell apoptotic process	BP	2	6	0.0120675	0.454808	0	2
GO:0002606	positive regulation of dendritic cell antigen processing and presentation	BP	2	5	0.0123256	0.463203	0	2
GO:2000741	positive regulation of mesenchymal stem cell differentiation	BP	2	3	0.0124363	0.465832	1	1
GO:0034405	response to fluid shear stress	BP	2	5	0.0124668	0.465832	0	2
GO:0032715	negative regulation of interleukin-6 production	BP	4	26	0.0125484	0.467543	1	3
GO:0048872	homeostasis of number of cells	BP	3	13	0.0127175	0.47154	2	1
GO:0031410	cytoplasmic vesicle	CC	15	189	0.0127278	0.47154	5	10
GO:0030155	regulation of cell adhesion	BP	5	32	0.0128627	0.475194	2	3
GO:0015705	iodide transport	BP	2	4	0.0129899	0.478541	1	1
GO:0043116	negative regulation of vascular permeability	BP	3	11	0.0130508	0.479435	2	1
GO:0001818	negative regulation of cytokine production	BP	2	5	0.0132888	0.484986	0	2
GO:0050998	nitric-oxide synthase binding	MF	3	12	0.0133584	0.484986	1	2
GO:0048592	eye morphogenesis	BP	2	4	0.0133621	0.484986	0	2
GO:0051259	protein oligomerization	BP	5	35	0.0133675	0.484986	2	3
GO:0071285	cellular response to lithium ion	BP	3	14	0.0133898	0.484986	0	3
GO:0005507	copper ion binding	MF	6	53	0.0134244	0.484986	1	5
GO:0030552	cAMP binding	MF	4	18	0.0134956	0.486214	1	3
GO:0045721	negative regulation of gluconeogenesis	BP	2	6	0.0135804	0.486554	1	1
GO:0030947	regulation of vascular endothelial growth factor receptor signaling pathway	BP	2	5	0.0136244	0.486554	1	1
GO:0042475	odontogenesis of dentin-containing tooth	BP	7	59	0.0136494	0.486554	3	4
GO:0072661	protein targeting to plasma membrane	BP	4	21	0.0136539	0.486554	0	4
GO:0009912	auditory receptor cell fate commitment	BP	2	4	0.013746	0.488506	2	0
GO:0005902	microvillus	CC	5	39	0.0138405	0.490531	3	2
GO:0016504	peptidase activator activity	MF	3	13	0.0140377	0.496176	1	2
GO:0033564	anterior/posterior axon guidance	BP	2	4	0.0142111	0.50095	1	1
GO:0071356	cellular response to tumor necrosis factor	BP	5	39	0.0145413	0.509716	1	4
GO:0001942	hair follicle development	BP	5	35	0.0145777	0.509716	2	3
GO:0047184	1-acylglycerophosphocholine O-acyltransferase activity	MF	2	5	0.0146058	0.509716	1	1
GO:0042098	T cell proliferation	BP	3	15	0.0146299	0.509716	0	3
GO:0032331	negative regulation of chondrocyte differentiation	BP	3	14	0.0146662	0.509716	0	3
GO:0030574	collagen catabolic process	BP	3	17	0.0146936	0.509716	0	3
GO:0043295	glutathione binding	MF	3	20	0.0149497	0.517228	0	3
GO:0007179	transforming growth factor beta receptor signaling pathway	BP	6	47	0.0152871	0.52628	3	3
GO:0005102	receptor binding	MF	14	191	0.0153206	0.52628	4	10
GO:0001758	retinal dehydrogenase activity	MF	2	7	0.0153321	0.52628	0	2
GO:0045113	regulation of integrin biosynthetic process	BP	1	1	0.0153735	0.526322	0	1
GO:0072112	glomerular visceral epithelial cell differentiation	BP	2	5	0.0156564	0.534605	0	2
GO:0014061	regulation of norepinephrine secretion	BP	2	6	0.0158573	0.539202	1	1
GO:0051604	protein maturation	BP	2	7	0.0158734	0.539202	0	2
GO:0050660	flavin adenine dinucleotide binding	MF	7	67	0.0160019	0.54168	1	6
GO:0060662	salivary gland cavitation	BP	2	5	0.0160292	0.54168	1	1
GO:0035094	response to nicotine	BP	4	26	0.0161455	0.544205	1	3
GO:0046658	anchored component of plasma membrane	CC	4	28	0.0163354	0.548267	3	1
GO:0044140	negative regulation of growth of symbiont on or near host surface	BP	1	1	0.0163505	0.548267	0	1
GO:0035385	Roundabout signaling pathway	BP	2	4	0.0163918	0.548267	2	0
GO:0050832	defense response to fungus	BP	2	8	0.0165199	0.551141	0	2
GO:0045907	positive regulation of vasoconstriction	BP	5	37	0.0165683	0.55135	4	1
GO:0060337	type I interferon signaling pathway	BP	1	1	0.0169828	0.563707	1	0
GO:0033159	negative regulation of protein import into nucleus, translocation	BP	2	4	0.017086	0.565698	1	1
GO:0007566	embryo implantation	BP	5	41	0.0171601	0.566717	0	5
GO:0009887	organ morphogenesis	BP	6	50	0.017278	0.569174	4	2
GO:0002675	positive regulation of acute inflammatory response	BP	2	7	0.017388	0.571357	0	2
GO:0060206	estrous cycle phase	BP	2	5	0.0175424	0.574987	0	2
GO:0001961	positive regulation of cytokine-mediated signaling pathway	BP	2	6	0.0176357	0.575807	0	2
GO:2001199	negative regulation of dendritic cell differentiation	BP	2	7	0.0176555	0.575807	2	0
GO:0030674	protein binding, bridging	MF	5	41	0.0178305	0.580068	2	3
GO:0051592	response to calcium ion	BP	8	59	0.0179501	0.582511	3	5
GO:0042541	hemoglobin biosynthetic process	BP	2	6	0.0181816	0.583793	0	2
GO:0045725	positive regulation of glycogen biosynthetic process	BP	3	14	0.0182452	0.583793	2	1
GO:0055074	calcium ion homeostasis	BP	3	15	0.0182546	0.583793	1	2
GO:0008272	sulfate transport	BP	3	14	0.018276	0.583793	0	3
GO:0010891	negative regulation of sequestering of triglyceride	BP	2	5	0.0183787	0.583793	0	2
GO:0033327	Leydig cell differentiation	BP	3	14	0.0184392	0.583793	0	3
GO:0002328	pro-B cell differentiation	BP	2	5	0.0184977	0.583793	2	0
GO:0005520	insulin-like growth factor binding	MF	3	17	0.0185153	0.583793	1	2
GO:0002737	negative regulation of plasmacytoid dendritic cell cytokine production	BP	1	1	0.0185212	0.583793	1	0
GO:1901253	negative regulation of intracellular transport of viral material	BP	1	1	0.0185212	0.583793	1	0
GO:0019722	calcium-mediated signaling	BP	5	40	0.018558	0.583793	1	4
GO:0033270	paranode region of axon	CC	3	12	0.0185927	0.583793	1	2
GO:0019903	protein phosphatase binding	MF	6	49	0.0186278	0.583793	3	3
GO:0090292	nuclear matrix anchoring at nuclear membrane	BP	2	3	0.0186648	0.583793	0	2
GO:0048661	positive regulation of smooth muscle cell proliferation	BP	7	70	0.0186792	0.583793	2	5
GO:0045654	positive regulation of megakaryocyte differentiation	BP	2	6	0.0187362	0.583793	1	1
GO:0045087	innate immune response	BP	10	124	0.0187924	0.583793	0	10
GO:0001953	negative regulation of cell-matrix adhesion	BP	3	12	0.0187932	0.583793	1	2
GO:0030916	otic vesicle formation	BP	2	6	0.0190086	0.589088	0	2
GO:0045909	positive regulation of vasodilation	BP	4	28	0.0191018	0.589191	3	1
GO:0033363	secretory granule organization	BP	2	6	0.0191021	0.589191	1	1
GO:0060351	cartilage development involved in endochondral bone morphogenesis	BP	2	5	0.0192226	0.591514	0	2
GO:0033194	response to hydroperoxide	BP	2	5	0.0194843	0.596244	1	1
GO:0010669	epithelial structure maintenance	BP	2	5	0.0195131	0.596244	1	1
GO:0048245	eosinophil chemotaxis	BP	2	8	0.0196094	0.597665	0	2
GO:0060613	fat pad development	BP	2	5	0.0196756	0.597665	1	1
GO:0004745	retinol dehydrogenase activity	MF	3	19	0.0196967	0.597665	1	2
GO:0070100	negative regulation of chemokine-mediated signaling pathway	BP	2	5	0.0197596	0.598139	2	0
GO:0060586	multicellular organismal iron ion homeostasis	BP	2	5	0.0198038	0.598139	0	2
GO:0071347	cellular response to interleukin-1	BP	4	30	0.0199126	0.600039	0	4
GO:0050900	leukocyte migration	BP	3	16	0.0200266	0.602086	1	2
GO:0030195	negative regulation of blood coagulation	BP	2	7	0.0201804	0.604069	1	1
GO:0014012	peripheral nervous system axon regeneration	BP	2	6	0.0201902	0.604069	0	2
GO:0048471	perinuclear region of cytoplasm	CC	28	448	0.0202311	0.604069	9	19
GO:0071363	cellular response to growth factor stimulus	BP	5	40	0.0203792	0.606752	2	3
GO:0010288	response to lead ion	BP	3	16	0.0204138	0.606752	1	2
GO:0002829	negative regulation of type 2 immune response	BP	2	6	0.020465	0.606896	0	2
GO:0030890	positive regulation of B cell proliferation	BP	5	44	0.0206184	0.610063	1	4
GO:0002687	positive regulation of leukocyte migration	BP	3	16	0.0207469	0.612478	1	2
GO:0003281	ventricular septum development	BP	3	14	0.0208371	0.613169	2	1
GO:2000679	positive regulation of transcription regulatory region DNA binding	BP	2	6	0.0208751	0.613169	2	0
GO:0005096	GTPase activator activity	MF	10	105	0.0209876	0.613169	3	7
GO:0001694	histamine biosynthetic process	BP	1	1	0.0210047	0.613169	0	1
GO:0045575	basophil activation	BP	1	1	0.0210047	0.613169	0	1
GO:0032722	positive regulation of chemokine production	BP	3	16	0.0211845	0.617041	0	3
GO:0042953	lipoprotein transport	BP	3	15	0.0213246	0.619069	0	3
GO:0043499	obsolete eukaryotic cell surface binding	MF	4	32	0.0213488	0.619069	2	2
GO:0060033	anatomical structure regression	BP	2	6	0.0214877	0.621717	0	2
GO:0016494	C-X-C chemokine receptor activity	MF	2	7	0.0216152	0.624025	1	1
GO:0019768	high-affinity IgE receptor activity	MF	1	1	0.021719	0.625642	1	0
GO:0030151	molybdenum ion binding	MF	2	6	0.0218688	0.628163	0	2
GO:0090263	positive regulation of canonical Wnt signaling pathway	BP	6	50	0.0219026	0.628163	3	3
GO:0045786	negative regulation of cell cycle	BP	4	28	0.02208	0.631863	2	2
GO:0043065	positive regulation of apoptotic process	BP	15	216	0.0224188	0.639869	6	9
GO:0016831	carboxy-lyase activity	MF	2	6	0.0224576	0.639869	1	1
GO:0016101	diterpenoid metabolic process	BP	2	5	0.0228455	0.645267	0	2
GO:0002384	hepatic immune response	BP	1	1	0.0229974	0.645267	0	1
GO:0048635	negative regulation of muscle organ development	BP	1	1	0.0229974	0.645267	0	1
GO:0070091	glucagon secretion	BP	1	1	0.0229974	0.645267	0	1
GO:0036120	cellular response to platelet-derived growth factor stimulus	BP	2	6	0.0230431	0.645267	0	2
GO:0001957	intramembranous ossification	BP	2	6	0.0231305	0.645267	0	2
GO:0007010	cytoskeleton organization	BP	7	63	0.0233014	0.645267	1	6
GO:0070328	triglyceride homeostasis	BP	3	20	0.023491	0.645267	1	2
GO:0015301	anion:anion antiporter activity	MF	2	6	0.023494	0.645267	0	2
GO:0045780	positive regulation of bone resorption	BP	3	15	0.0235675	0.645267	1	2
GO:0006709	progesterone catabolic process	BP	1	1	0.0237101	0.645267	0	1
GO:0035410	dihydrotestosterone 17-beta-dehydrogenase activity	MF	1	1	0.0237101	0.645267	0	1
GO:0045703	ketoreductase activity	MF	1	1	0.0237101	0.645267	0	1
GO:0047020	15-hydroxyprostaglandin-D dehydrogenase (NADP+) activity	MF	1	1	0.0237101	0.645267	0	1
GO:0071384	cellular response to corticosteroid stimulus	BP	1	1	0.0237101	0.645267	0	1
GO:1900053	negative regulation of retinoic acid biosynthetic process	BP	1	1	0.0237101	0.645267	0	1
GO:0015108	chloride transmembrane transporter activity	MF	2	6	0.0237229	0.645267	0	2
GO:0005144	interleukin-13 receptor binding	MF	1	1	0.0237325	0.645267	0	1
GO:0032723	positive regulation of connective tissue growth factor production	BP	1	1	0.0237325	0.645267	0	1
GO:0042526	positive regulation of tyrosine phosphorylation of Stat6 protein	BP	1	1	0.0237325	0.645267	0	1
GO:0071635	negative regulation of transforming growth factor beta production	BP	1	1	0.0237325	0.645267	0	1
GO:2000231	positive regulation of pancreatic stellate cell proliferation	BP	1	1	0.0237325	0.645267	0	1
GO:0071449	cellular response to lipid hydroperoxide	BP	1	1	0.0240553	0.651956	0	1
GO:0060174	limb bud formation	BP	2	6	0.0241264	0.651956	1	1
GO:0002042	cell migration involved in sprouting angiogenesis	BP	3	16	0.0241281	0.651956	3	0
GO:0045577	regulation of B cell differentiation	BP	2	6	0.0242127	0.6525	0	2
GO:0006953	acute-phase response	BP	4	34	0.024248	0.6525	0	4
GO:0030321	transepithelial chloride transport	BP	2	6	0.0244802	0.657204	1	1
GO:0005794	Golgi apparatus	CC	40	700	0.0245233	0.657204	18	22
GO:0005802	trans-Golgi network	CC	10	107	0.0246245	0.658567	1	9
GO:0031018	endocrine pancreas development	BP	3	17	0.024772	0.661161	1	2
GO:0030538	embryonic genitalia morphogenesis	BP	2	5	0.0249356	0.663721	2	0
GO:0034115	negative regulation of heterotypic cell-cell adhesion	BP	2	7	0.0249695	0.663721	0	2
GO:0007050	cell cycle arrest	BP	8	85	0.0250742	0.665153	3	5
GO:0016199	axon midline choice point recognition	BP	2	5	0.0252747	0.667057	2	0
GO:0009267	cellular response to starvation	BP	4	28	0.0253348	0.667057	2	2
GO:0043011	myeloid dendritic cell differentiation	BP	3	20	0.025369	0.667057	1	2
GO:0032733	positive regulation of interleukin-10 production	BP	3	20	0.0253936	0.667057	1	2
GO:0070723	response to cholesterol	BP	2	7	0.0254118	0.667057	0	2
GO:0004568	chitinase activity	MF	2	8	0.0254595	0.667057	0	2
GO:0043153	entrainment of circadian clock by photoperiod	BP	2	8	0.025503	0.667057	0	2
GO:0016311	dephosphorylation	BP	5	41	0.0257725	0.670234	1	4
GO:0060021	palate development	BP	7	67	0.025802	0.670234	0	7
GO:0002792	negative regulation of peptide secretion	BP	1	1	0.0259832	0.670234	0	1
GO:0035691	macrophage migration inhibitory factor signaling pathway	BP	1	1	0.0259832	0.670234	0	1
GO:0035692	macrophage migration inhibitory factor receptor complex	CC	1	1	0.0259832	0.670234	0	1
GO:0035693	NOS2-CD74 complex	CC	1	1	0.0259832	0.670234	0	1
GO:0035718	macrophage migration inhibitory factor binding	MF	1	1	0.0259832	0.670234	0	1
GO:0001609	G-protein coupled adenosine receptor activity	MF	2	7	0.0260586	0.670854	1	1
GO:0030308	negative regulation of cell growth	BP	10	129	0.0263475	0.676961	3	7
GO:0019432	triglyceride biosynthetic process	BP	2	7	0.0265097	0.678825	0	2
GO:0033089	positive regulation of T cell differentiation in thymus	BP	2	8	0.0265239	0.678825	0	2
GO:0050715	positive regulation of cytokine secretion	BP	4	34	0.0267214	0.681501	0	4
GO:0008009	chemokine activity	MF	4	43	0.0267327	0.681501	0	4
GO:0007168	receptor guanylyl cyclase signaling pathway	BP	2	9	0.0270422	0.686338	2	0
GO:0007611	learning or memory	BP	4	28	0.0270839	0.686338	0	4
GO:0060947	cardiac vascular smooth muscle cell differentiation	BP	2	6	0.0270908	0.686338	2	0
GO:0045740	positive regulation of DNA replication	BP	5	44	0.0271324	0.686338	1	4
GO:0019934	cGMP-mediated signaling	BP	2	6	0.0272786	0.687752	0	2
GO:0043456	regulation of pentose-phosphate shunt	BP	1	1	0.027346	0.687752	0	1
GO:0070524	11-beta-hydroxysteroid dehydrogenase (NADP+) activity	MF	1	1	0.027346	0.687752	0	1
GO:0060349	bone morphogenesis	BP	3	16	0.0278758	0.699731	1	2
GO:0042231	interleukin-13 biosynthetic process	BP	1	1	0.0280693	0.700382	0	1
GO:2000256	positive regulation of male germ cell proliferation	BP	1	1	0.0280693	0.700382	0	1
GO:0048619	embryonic hindgut morphogenesis	BP	2	6	0.0281446	0.700382	2	0
GO:0071375	cellular response to peptide hormone stimulus	BP	3	18	0.0284115	0.700382	1	2
GO:0002764	immune response-regulating signaling pathway	BP	1	1	0.0284658	0.700382	0	1
GO:0030108	HLA-A specific activating MHC class I receptor activity	MF	1	1	0.0284658	0.700382	0	1
GO:0060448	dichotomous subdivision of terminal units involved in lung branching	BP	1	1	0.0284658	0.700382	0	1
GO:0001502	cartilage condensation	BP	3	17	0.0285349	0.700382	0	3
GO:0030377	urokinase plasminogen activator receptor activity	MF	1	1	0.0288527	0.700382	0	1
GO:0005134	interleukin-2 receptor binding	MF	2	9	0.0291115	0.700382	1	1
GO:0050680	negative regulation of epithelial cell proliferation	BP	5	40	0.0292791	0.700382	1	4
GO:0019785	ISG15-specific protease activity	MF	1	1	0.0293592	0.700382	1	0
GO:0030194	positive regulation of blood coagulation	BP	2	8	0.0294282	0.700382	0	2
GO:0051642	centrosome localization	BP	2	6	0.0294616	0.700382	1	1
GO:0090286	cytoskeletal anchoring at nuclear membrane	BP	2	4	0.0295382	0.700382	0	2
GO:0010189	vitamin E biosynthetic process	BP	1	1	0.029656	0.700382	0	1
GO:0043154	negative regulation of cysteine-type endopeptidase activity involved in apoptotic process	BP	7	79	0.02969	0.700382	2	5
GO:0032597	B cell receptor transport into membrane raft	BP	1	1	0.0297395	0.700382	0	1
GO:0032600	chemokine receptor transport out of membrane raft	BP	1	1	0.0297395	0.700382	0	1
GO:0032913	negative regulation of transforming growth factor beta3 production	BP	1	1	0.0297395	0.700382	0	1
GO:0034107	negative regulation of erythrocyte clearance	BP	1	1	0.0297395	0.700382	0	1
GO:0034119	negative regulation of erythrocyte aggregation	BP	1	1	0.0297395	0.700382	0	1
GO:0042103	positive regulation of T cell homeostatic proliferation	BP	1	1	0.0297395	0.700382	0	1
GO:0046014	negative regulation of T cell homeostatic proliferation	BP	1	1	0.0297395	0.700382	0	1
GO:0010524	positive regulation of calcium ion transport into cytosol	BP	3	16	0.0297452	0.700382	2	1
GO:0048203	vesicle targeting, trans-Golgi to endosome	BP	1	1	0.0297478	0.700382	0	1
GO:0043217	myelin maintenance	BP	1	1	0.0300438	0.700382	0	1
GO:0034383	low-density lipoprotein particle clearance	BP	2	7	0.0301036	0.700382	0	2
GO:0002541	activation of plasma proteins involved in acute inflammatory response	BP	1	1	0.030229	0.700382	0	1
GO:0010477	response to sulfur dioxide	BP	1	1	0.030245	0.700382	0	1
GO:0030316	osteoclast differentiation	BP	3	17	0.030376	0.700382	1	2
GO:0005384	manganese ion transmembrane transporter activity	MF	2	7	0.03038	0.700382	0	2
GO:0005147	oncostatin-M receptor binding	MF	1	1	0.0304739	0.700382	0	1
GO:0018894	dibenzo-p-dioxin metabolic process	BP	2	8	0.0305501	0.700382	0	2
GO:0030339	fatty-acyl-ethyl-ester synthase activity	MF	1	1	0.0309246	0.700382	0	1
GO:0090138	regulation of actin cytoskeleton organization by cell-cell adhesion	BP	1	1	0.0309544	0.700382	1	0
GO:0010811	positive regulation of cell-substrate adhesion	BP	4	28	0.0310061	0.700382	0	4
GO:0002318	myeloid progenitor cell differentiation	BP	2	7	0.0310758	0.700382	2	0
GO:0042056	chemoattractant activity	MF	3	24	0.0311991	0.700382	2	1
GO:0035921	desmosome disassembly	BP	1	1	0.0312769	0.700382	0	1
GO:0070563	negative regulation of vitamin D receptor signaling pathway	BP	1	1	0.0312769	0.700382	0	1
GO:1900387	negative regulation of cell-cell adhesion by negative regulation of transcription from RNA polymerase II promoter	BP	1	1	0.0312769	0.700382	0	1
GO:2000647	negative regulation of stem cell proliferation	BP	1	1	0.0312769	0.700382	0	1
GO:0042346	positive regulation of NF-kappaB import into nucleus	BP	3	18	0.0313348	0.700382	0	3
GO:0002041	intussusceptive angiogenesis	BP	1	1	0.0313774	0.700382	0	1
GO:0008891	glycolate oxidase activity	MF	1	1	0.0313845	0.700382	0	1
GO:0046296	glycolate catabolic process	BP	1	1	0.0313845	0.700382	0	1
GO:0031838	haptoglobin-hemoglobin complex	CC	1	2	0.0314625	0.700382	0	1
GO:0072606	interleukin-8 secretion	BP	1	1	0.0315961	0.700382	0	1
GO:0006032	chitin catabolic process	BP	2	9	0.03169	0.700382	0	2
GO:0071421	manganese ion transmembrane transport	BP	2	7	0.0319335	0.700382	0	2
GO:0042805	actinin binding	MF	2	7	0.031955	0.700382	1	1
GO:0097028	dendritic cell differentiation	BP	2	9	0.0319922	0.700382	1	1
GO:0004115	3',5'-cyclic-AMP phosphodiesterase activity	MF	3	14	0.0320252	0.700382	1	2
GO:0001874	(1->3)-beta-D-glucan receptor activity	MF	1	1	0.0321713	0.700382	0	1
GO:0010839	negative regulation of keratinocyte proliferation	BP	2	6	0.0322053	0.700382	1	1
GO:0043219	lateral loop	CC	2	6	0.0323395	0.700382	1	1
GO:0021683	cerebellar granular layer morphogenesis	BP	1	1	0.0323662	0.700382	0	1
GO:0061108	seminal vesicle epithelium development	BP	1	1	0.0323662	0.700382	0	1
GO:0061110	dense core granule biogenesis	BP	1	1	0.0323662	0.700382	0	1
GO:0045029	UDP-activated nucleotide receptor activity	MF	1	1	0.0324685	0.700382	0	1
GO:0004458	D-lactate dehydrogenase (cytochrome) activity	MF	1	1	0.0326634	0.700382	1	0
GO:0008720	D-lactate dehydrogenase activity	MF	1	1	0.0326634	0.700382	1	0
GO:0036155	acylglycerol acyl-chain remodeling	BP	1	1	0.0328482	0.700382	0	1
GO:0002828	regulation of type 2 immune response	BP	1	1	0.0328726	0.700382	0	1
GO:2000404	regulation of T cell migration	BP	1	1	0.0328726	0.700382	0	1
GO:0042832	defense response to protozoan	BP	3	20	0.032874	0.700382	0	3
GO:0010171	body morphogenesis	BP	1	1	0.0329573	0.700382	1	0
GO:0060422	peptidyl-dipeptidase inhibitor activity	MF	1	1	0.0329573	0.700382	1	0
GO:1901653	cellular response to peptide	BP	2	7	0.0330161	0.700382	0	2
GO:0001533	cornified envelope	CC	3	22	0.0332367	0.700382	1	2
GO:0031915	positive regulation of synaptic plasticity	BP	2	7	0.0333248	0.700382	0	2
GO:0032940	secretion by cell	BP	2	7	0.0333496	0.700382	0	2
GO:0034440	lipid oxidation	BP	1	1	0.0335124	0.700382	0	1
GO:0034441	plasma lipoprotein particle oxidation	BP	1	1	0.0335124	0.700382	0	1
GO:0001955	blood vessel maturation	BP	2	7	0.0335633	0.700382	1	1
GO:0052872	tocotrienol omega-hydroxylase activity	MF	1	1	0.0335689	0.700382	0	1
GO:0001667	ameboidal cell migration	BP	2	7	0.0335725	0.700382	0	2
GO:0004522	pancreatic ribonuclease activity	MF	2	14	0.0337065	0.700382	0	2
GO:0050852	T cell receptor signaling pathway	BP	4	32	0.0339052	0.700382	2	2
GO:0045666	positive regulation of neuron differentiation	BP	7	73	0.0339761	0.700382	2	5
GO:0004364	glutathione transferase activity	MF	3	30	0.0339768	0.700382	0	3
GO:0014037	Schwann cell differentiation	BP	2	7	0.0340825	0.700382	0	2
GO:0044130	negative regulation of growth of symbiont in host	BP	3	24	0.0344186	0.700382	0	3
GO:0042446	hormone biosynthetic process	BP	2	7	0.0345993	0.700382	0	2
GO:0001856	complement component C5a binding	MF	1	1	0.0346135	0.700382	0	1
GO:0004878	complement component C5a receptor activity	MF	1	1	0.0346135	0.700382	0	1
GO:0021534	cell proliferation in hindbrain	BP	1	1	0.0346135	0.700382	0	1
GO:0038178	complement component C5a signaling pathway	BP	1	1	0.0346135	0.700382	0	1
GO:0006876	cellular cadmium ion homeostasis	BP	1	1	0.0346286	0.700382	0	1
GO:0015707	nitrite transport	BP	1	1	0.0346286	0.700382	0	1
GO:0032632	interleukin-3 production	BP	1	1	0.0346286	0.700382	0	1
GO:0043091	L-arginine import	BP	1	1	0.0346286	0.700382	0	1
GO:0045342	MHC class II biosynthetic process	BP	1	1	0.0346286	0.700382	0	1
GO:0048002	antigen processing and presentation of peptide antigen	BP	1	1	0.0346286	0.700382	0	1
GO:0051139	metal ion:proton antiporter activity	MF	1	1	0.0346286	0.700382	0	1
GO:0070821	tertiary granule membrane	CC	1	1	0.0346286	0.700382	0	1
GO:0070839	divalent metal ion export	BP	1	1	0.0346286	0.700382	0	1
GO:0002539	prostaglandin production involved in inflammatory response	BP	1	1	0.0347041	0.700382	1	0
GO:0033885	10-hydroxy-9-(phosphonooxy)octadecanoate phosphatase activity	MF	1	1	0.0347041	0.700382	1	0
GO:0046272	stilbene catabolic process	BP	1	1	0.0347041	0.700382	1	0
GO:0010934	macrophage cytokine production	BP	1	1	0.0347292	0.700382	0	1
GO:0035754	B cell chemotaxis	BP	1	1	0.0347292	0.700382	0	1
GO:0070168	negative regulation of biomineral tissue development	BP	1	1	0.0347292	0.700382	0	1
GO:0097241	hematopoietic stem cell migration to bone marrow	BP	1	1	0.0347292	0.700382	0	1
GO:1900142	negative regulation of oligodendrocyte apoptotic process	BP	1	1	0.0347292	0.700382	0	1
GO:2000533	negative regulation of renal albumin absorption	BP	1	1	0.0347292	0.700382	0	1
GO:0071971	extracellular vesicular exosome assembly	BP	1	1	0.0348683	0.700382	1	0
GO:1900035	negative regulation of cellular response to heat	BP	1	1	0.0348683	0.700382	1	0
GO:1900038	negative regulation of cellular response to hypoxia	BP	1	1	0.0348683	0.700382	1	0
GO:1900168	positive regulation of glial cell line-derived neurotrophic factor secretion	BP	1	1	0.0348683	0.700382	1	0
GO:0015711	organic anion transport	BP	2	9	0.0349721	0.700382	0	2
GO:0034446	substrate adhesion-dependent cell spreading	BP	4	28	0.0351379	0.700382	1	3
GO:0045359	positive regulation of interferon-beta biosynthetic process	BP	2	7	0.035184	0.700382	0	2
GO:0019955	cytokine binding	MF	3	19	0.0352286	0.700382	1	2
GO:0032930	positive regulation of superoxide anion generation	BP	2	10	0.0355245	0.700382	0	2
GO:0030184	nitric oxide transmembrane transporter activity	MF	1	1	0.0355361	0.700382	1	0
GO:0035377	transepithelial water transport	BP	1	1	0.0355361	0.700382	1	0
GO:0035378	carbon dioxide transmembrane transport	BP	1	1	0.0355361	0.700382	1	0
GO:0035379	carbon dioxide transmembrane transporter activity	MF	1	1	0.0355361	0.700382	1	0
GO:0051458	corticotropin secretion	BP	1	1	0.0355361	0.700382	1	0
GO:0072220	metanephric descending thin limb development	BP	1	1	0.0355361	0.700382	1	0
GO:0072230	metanephric proximal straight tubule development	BP	1	1	0.0355361	0.700382	1	0
GO:0072232	metanephric proximal convoluted tubule segment 2 development	BP	1	1	0.0355361	0.700382	1	0
GO:0085018	maintenance of symbiont-containing vacuole by host	BP	1	1	0.0355361	0.700382	1	0
GO:0016023	cytoplasmic membrane-bounded vesicle	CC	7	71	0.0356317	0.700382	2	5
GO:0015495	gamma-aminobutyric acid:proton symporter activity	MF	1	1	0.0357455	0.700382	0	1
GO:0015812	gamma-aminobutyric acid transport	BP	1	1	0.0357455	0.700382	0	1
GO:0044316	cone cell pedicle	CC	1	1	0.0357455	0.700382	0	1
GO:0005151	interleukin-1, Type II receptor binding	MF	1	1	0.0358009	0.700382	0	1
GO:0045352	interleukin-1 Type I receptor antagonist activity	MF	1	1	0.0358009	0.700382	0	1
GO:0045353	interleukin-1 Type II receptor antagonist activity	MF	1	1	0.0358009	0.700382	0	1
GO:2000660	negative regulation of interleukin-1-mediated signaling pathway	BP	1	1	0.0358009	0.700382	0	1
GO:0002668	negative regulation of T cell anergy	BP	1	1	0.0358608	0.700382	0	1
GO:0006884	cell volume homeostasis	BP	2	8	0.0359436	0.700382	1	1
GO:0005911	cell-cell junction	CC	7	65	0.0359578	0.700382	4	3
GO:0015898	amiloride transport	BP	1	1	0.0360665	0.700382	1	0
GO:0035874	cellular response to copper ion starvation	BP	1	1	0.0360665	0.700382	1	0
GO:0052597	diamine oxidase activity	MF	1	1	0.0360665	0.700382	1	0
GO:0052598	histamine oxidase activity	MF	1	1	0.0360665	0.700382	1	0
GO:0052599	methylputrescine oxidase activity	MF	1	1	0.0360665	0.700382	1	0
GO:0052600	propane-1,3-diamine oxidase activity	MF	1	1	0.0360665	0.700382	1	0
GO:0097185	cellular response to azide	BP	1	1	0.0360665	0.700382	1	0
GO:0005164	tumor necrosis factor receptor binding	MF	4	39	0.0361306	0.700382	2	2
GO:0060139	positive regulation of apoptotic process by virus	BP	1	1	0.0362975	0.700382	0	1
GO:0045926	negative regulation of growth	BP	2	9	0.0364703	0.700382	1	1
GO:0031399	regulation of protein modification process	BP	1	1	0.036482	0.700382	1	0
GO:0030175	filopodium	CC	6	51	0.0364883	0.700382	1	5
GO:0010759	positive regulation of macrophage chemotaxis	BP	2	9	0.0366137	0.700382	0	2
GO:0070346	positive regulation of fat cell proliferation	BP	1	1	0.0366344	0.700382	0	1
GO:0090298	negative regulation of mitochondrial DNA replication	BP	1	1	0.0366344	0.700382	0	1
GO:0051014	actin filament severing	BP	2	8	0.0366675	0.700382	1	1
GO:0016849	phosphorus-oxygen lyase activity	MF	1	1	0.0366881	0.700382	1	0
GO:0001010	sequence-specific DNA binding transcription factor recruiting transcription factor activity	MF	1	1	0.0368268	0.700382	0	1
GO:0044448	cell cortex part	CC	1	1	0.0368537	0.700382	1	0
GO:0002682	regulation of immune system process	BP	1	2	0.0368846	0.700382	0	1
GO:0033595	response to genistein	BP	1	1	0.0368939	0.700382	0	1
GO:0007162	negative regulation of cell adhesion	BP	4	31	0.0369714	0.700382	0	4
GO:0002250	adaptive immune response	BP	2	7	0.0369837	0.700382	1	1
GO:0034993	SUN-KASH complex	CC	2	5	0.0372046	0.700382	0	2
GO:0060710	chorio-allantoic fusion	BP	2	8	0.037301	0.700382	0	2
GO:0044328	canonical Wnt signaling pathway involved in positive regulation of endothelial cell migration	BP	1	1	0.0373558	0.700382	0	1
GO:0044329	canonical Wnt signaling pathway involved in positive regulation of cell-cell adhesion	BP	1	1	0.0373558	0.700382	0	1
GO:0005770	late endosome	CC	7	79	0.0373686	0.700382	2	5
GO:0003174	mitral valve development	BP	1	1	0.0374369	0.700382	1	0
GO:0003284	septum primum development	BP	1	1	0.0374369	0.700382	1	0
GO:0086015	SA node cell action potential	BP	1	1	0.0374369	0.700382	1	0
GO:0086053	AV node cell to bundle of His cell communication by electrical coupling	BP	1	1	0.0374369	0.700382	1	0
GO:0086077	gap junction channel activity involved in AV node cell-bundle of His cell electrical coupling	MF	1	1	0.0374369	0.700382	1	0
GO:1900133	regulation of renin secretion into blood stream	BP	1	1	0.0374369	0.700382	1	0
GO:1990029	vasomotion	BP	1	1	0.0374369	0.700382	1	0
GO:0031648	protein destabilization	BP	3	19	0.0374868	0.700382	1	2
GO:0014067	negative regulation of phosphatidylinositol 3-kinase signaling	BP	2	8	0.0376202	0.700382	0	2
GO:0030141	secretory granule	CC	6	76	0.0378464	0.700382	1	5
GO:0050473	arachidonate 15-lipoxygenase activity	MF	1	1	0.0378604	0.700382	0	1
GO:0045453	bone resorption	BP	3	20	0.0379271	0.700382	0	3
GO:0048812	neuron projection morphogenesis	BP	4	29	0.0379505	0.700382	2	2
GO:0018125	peptidyl-cysteine methylation	BP	1	1	0.0380779	0.700382	0	1
GO:0001552	ovarian follicle atresia	BP	1	1	0.0382748	0.700382	0	1
GO:0045159	myosin II binding	MF	1	1	0.0382842	0.700382	1	0
GO:2000402	negative regulation of lymphocyte migration	BP	1	1	0.0382842	0.700382	1	0
GO:0021572	rhombomere 6 development	BP	1	1	0.0384028	0.700382	0	1
GO:0045938	positive regulation of circadian sleep/wake cycle, sleep	BP	1	1	0.0384457	0.700382	1	0
GO:0046636	negative regulation of alpha-beta T cell activation	BP	1	1	0.0384457	0.700382	1	0
GO:0071065	alpha9-beta1 integrin-vascular cell adhesion molecule-1 complex	CC	1	1	0.0384457	0.700382	0	1
GO:0001637	G-protein coupled chemoattractant receptor activity	MF	1	1	0.038508	0.700382	0	1
GO:0000060	protein import into nucleus, translocation	BP	3	23	0.0385699	0.700382	0	3
GO:0051930	regulation of sensory perception of pain	BP	4	33	0.0386134	0.700382	0	4
GO:0002691	regulation of cellular extravasation	BP	1	1	0.0386384	0.700382	1	0
GO:0031092	platelet alpha granule membrane	CC	1	1	0.0386384	0.700382	1	0
GO:0033623	regulation of integrin activation	BP	1	1	0.0386384	0.700382	1	0
GO:0060345	spleen trabecula formation	BP	1	1	0.0389084	0.700382	0	1
GO:0005391	sodium:potassium-exchanging ATPase activity	MF	2	8	0.0389274	0.700382	0	2
GO:0030504	inorganic diphosphate transmembrane transporter activity	MF	1	1	0.0389333	0.700382	1	0
GO:0001806	type IV hypersensitivity	BP	1	1	0.0390032	0.700382	1	0
GO:0043370	regulation of CD4-positive, alpha-beta T cell differentiation	BP	1	1	0.0390032	0.700382	1	0
GO:0061085	regulation of histone H3-K27 methylation	BP	1	1	0.0390032	0.700382	1	0
GO:2000607	negative regulation of cell proliferation involved in mesonephros development	BP	1	1	0.0390032	0.700382	1	0
GO:2000683	regulation of cellular response to X-ray	BP	1	1	0.0390032	0.700382	1	0
GO:2000703	negative regulation of fibroblast growth factor receptor signaling pathway involved in ureteric bud formation	BP	1	1	0.0390032	0.700382	1	0
GO:2000734	negative regulation of glial cell-derived neurotrophic factor receptor signaling pathway involved in ureteric bud formation	BP	1	1	0.0390032	0.700382	1	0
GO:0045713	low-density lipoprotein particle receptor biosynthetic process	BP	1	1	0.0390384	0.700382	0	1
GO:0035105	sterol regulatory element binding protein import into nucleus	BP	1	1	0.0390585	0.700382	0	1
GO:0001825	blastocyst formation	BP	2	8	0.0390612	0.700382	1	1
GO:0018153	isopeptide cross-linking via N6-(L-isoglutamyl)-L-lysine	BP	1	1	0.0391903	0.700382	1	0
GO:0060804	positive regulation of Wnt signaling pathway by BMP signaling pathway	BP	1	1	0.0392774	0.700382	1	0
GO:0002717	positive regulation of natural killer cell mediated immunity	BP	1	2	0.0395333	0.700382	0	1
GO:0002769	natural killer cell inhibitory signaling pathway	BP	1	2	0.0395333	0.700382	0	1
GO:0032487	regulation of Rap protein signal transduction	BP	1	1	0.0395688	0.700382	0	1
GO:0048660	regulation of smooth muscle cell proliferation	BP	2	7	0.0397024	0.700382	2	0
GO:0031227	intrinsic component of endoplasmic reticulum membrane	CC	3	18	0.039852	0.700382	1	2
GO:0010634	positive regulation of epithelial cell migration	BP	3	18	0.039858	0.700382	1	2
GO:0007266	Rho protein signal transduction	BP	4	30	0.0398824	0.700382	3	1
GO:0050870	positive regulation of T cell activation	BP	2	9	0.039896	0.700382	1	1
GO:0042113	B cell activation	BP	3	20	0.0399629	0.700382	0	3
GO:0048593	camera-type eye morphogenesis	BP	3	18	0.0399668	0.700382	1	2
GO:0030501	positive regulation of bone mineralization	BP	4	31	0.0400357	0.700382	1	3
GO:0042119	neutrophil activation	BP	2	9	0.0401765	0.700382	0	2
GO:0045608	negative regulation of auditory receptor cell differentiation	BP	1	1	0.0402646	0.700382	1	0
GO:0051693	actin filament capping	BP	3	18	0.0403104	0.700382	1	2
GO:0012505	endomembrane system	CC	4	33	0.040325	0.700382	3	1
GO:0043536	positive regulation of blood vessel endothelial cell migration	BP	3	22	0.0403352	0.700382	2	1
GO:0002224	toll-like receptor signaling pathway	BP	2	7	0.0406191	0.700382	0	2
GO:0033373	maintenance of protease location in mast cell secretory granule	BP	1	1	0.0407394	0.700382	0	1
GO:0033382	maintenance of granzyme B location in T cell secretory granule	BP	1	1	0.0407394	0.700382	0	1
GO:0007568	aging	BP	9	109	0.0408074	0.700382	0	9
GO:0010595	positive regulation of endothelial cell migration	BP	3	18	0.0408186	0.700382	3	0
GO:0036179	osteoclast maturation	BP	1	1	0.0408754	0.700382	0	1
GO:0051174	regulation of phosphorus metabolic process	BP	1	1	0.0408754	0.700382	0	1
GO:0097187	dentinogenesis	BP	1	1	0.0408754	0.700382	0	1
GO:0033268	node of Ranvier	CC	3	14	0.0409085	0.700382	1	2
GO:0045197	establishment or maintenance of epithelial cell apical/basal polarity	BP	2	7	0.0409208	0.700382	2	0
GO:0003851	2-hydroxyacylsphingosine 1-beta-galactosyltransferase activity	MF	1	1	0.0410352	0.700382	0	1
GO:0006682	galactosylceramide biosynthetic process	BP	1	1	0.0410352	0.700382	0	1
GO:0009247	glycolipid biosynthetic process	BP	1	1	0.0410352	0.700382	0	1
GO:0008271	secondary active sulfate transmembrane transporter activity	MF	2	8	0.0410454	0.700382	0	2
GO:0015195	L-threonine transmembrane transporter activity	MF	1	1	0.0412536	0.700382	1	0
GO:0015826	threonine transport	BP	1	1	0.0412536	0.700382	1	0
GO:0034589	hydroxyproline transport	BP	1	1	0.0412536	0.700382	1	0
GO:0034590	L-hydroxyproline transmembrane transporter activity	MF	1	1	0.0412536	0.700382	1	0
GO:0002851	positive regulation of peripheral T cell tolerance induction	BP	1	1	0.0412652	0.700382	1	0
GO:0086069	bundle of His cell to Purkinje myocyte communication	BP	2	7	0.0412978	0.700382	2	0
GO:0060039	pericardium development	BP	2	7	0.0414525	0.700382	2	0
GO:0000079	regulation of cyclin-dependent protein serine/threonine kinase activity	BP	3	23	0.0414906	0.700382	0	3
GO:0035705	T-helper 17 cell chemotaxis	BP	1	1	0.0414971	0.700382	0	1
GO:0035715	chemokine (C-C motif) ligand 2 binding	MF	1	1	0.0414971	0.700382	0	1
GO:0035716	chemokine (C-C motif) ligand 12 binding	MF	1	1	0.0414971	0.700382	0	1
GO:0043310	negative regulation of eosinophil degranulation	BP	1	1	0.0414971	0.700382	0	1
GO:2000439	positive regulation of monocyte extravasation	BP	1	1	0.0414971	0.700382	0	1
GO:2000451	positive regulation of CD8-positive, alpha-beta T cell extravasation	BP	1	1	0.0414971	0.700382	0	1
GO:2000464	positive regulation of astrocyte chemotaxis	BP	1	1	0.0414971	0.700382	0	1
GO:0051494	negative regulation of cytoskeleton organization	BP	1	1	0.0416371	0.700382	1	0
GO:0035116	embryonic hindlimb morphogenesis	BP	4	31	0.0418238	0.700382	3	1
GO:0071641	negative regulation of macrophage inflammatory protein 1 alpha production	BP	1	1	0.0418481	0.700382	0	1
GO:2001056	positive regulation of cysteine-type endopeptidase activity	BP	1	1	0.0418481	0.700382	0	1
GO:0031022	nuclear migration along microfilament	BP	1	1	0.0418598	0.700382	0	1
GO:0030837	negative regulation of actin filament polymerization	BP	2	7	0.0419634	0.700382	2	0
GO:0070892	lipoteichoic acid receptor activity	MF	1	1	0.0419894	0.700382	0	1
GO:2000334	positive regulation of blood microparticle formation	BP	1	1	0.0419894	0.700382	0	1
GO:0008653	lipopolysaccharide metabolic process	BP	1	1	0.0423388	0.700382	0	1
GO:0050528	acyloxyacyl hydrolase activity	MF	1	1	0.0423388	0.700382	0	1
GO:0032376	positive regulation of cholesterol transport	BP	1	1	0.0423566	0.700382	0	1
GO:0046570	methylthioribulose 1-phosphate dehydratase activity	MF	1	2	0.042367	0.700382	1	0
GO:0002683	negative regulation of immune system process	BP	1	1	0.0425471	0.700382	0	1
GO:0003415	chondrocyte hypertrophy	BP	1	1	0.0425471	0.700382	0	1
GO:0035622	intrahepatic bile duct development	BP	1	1	0.0425471	0.700382	0	1
GO:0060517	epithelial cell proliferation involved in prostatic bud elongation	BP	1	1	0.0425471	0.700382	0	1
GO:0060784	regulation of cell proliferation involved in tissue homeostasis	BP	1	1	0.0425471	0.700382	0	1
GO:0045880	positive regulation of smoothened signaling pathway	BP	3	19	0.0426246	0.700382	1	2
GO:0005912	adherens junction	CC	3	17	0.0426675	0.700382	1	2
GO:0032010	phagolysosome	CC	1	1	0.0429176	0.700382	0	1
GO:2000391	positive regulation of neutrophil extravasation	BP	1	1	0.0429176	0.700382	0	1
GO:2000399	negative regulation of thymocyte aggregation	BP	1	1	0.0429176	0.700382	0	1
GO:2000415	positive regulation of fibronectin-dependent thymocyte migration	BP	1	1	0.0429176	0.700382	0	1
GO:2000418	positive regulation of eosinophil migration	BP	1	1	0.0429176	0.700382	0	1
GO:0031017	exocrine pancreas development	BP	2	9	0.0433042	0.700382	1	1
GO:0045216	cell-cell junction organization	BP	3	17	0.0433089	0.700382	1	2
GO:0043123	positive regulation of I-kappaB kinase/NF-kappaB signaling	BP	9	125	0.0433123	0.700382	4	5
GO:0003131	mesodermal-endodermal cell signaling	BP	1	1	0.0433675	0.700382	1	0
GO:0031052	chromosome breakage	BP	1	1	0.0433675	0.700382	1	0
GO:0035500	MH2 domain binding	MF	1	1	0.0433675	0.700382	1	0
GO:0035501	MH1 domain binding	MF	1	1	0.0433675	0.700382	1	0
GO:0035978	histone H2A-S139 phosphorylation	BP	1	1	0.0433675	0.700382	1	0
GO:2000685	positive regulation of cellular response to X-ray	BP	1	1	0.0433675	0.700382	1	0
GO:2001033	negative regulation of double-strand break repair via nonhomologous end joining	BP	1	1	0.0433675	0.700382	1	0
GO:0060413	atrial septum morphogenesis	BP	2	9	0.0434376	0.700382	1	1
GO:0001850	complement component C3a binding	MF	1	1	0.0434636	0.700382	0	1
GO:0002462	tolerance induction to nonself antigen	BP	1	1	0.0434636	0.700382	0	1
GO:0004943	C3a anaphylatoxin receptor activity	MF	1	1	0.0434636	0.700382	0	1
GO:0006590	thyroid hormone generation	BP	2	9	0.0434739	0.700382	0	2
GO:0002548	monocyte chemotaxis	BP	2	9	0.043486	0.700382	2	0
GO:0008199	ferric iron binding	MF	2	12	0.0436235	0.701615	0	2
GO:0005882	intermediate filament	CC	5	57	0.0436819	0.701615	4	1
GO:0046628	positive regulation of insulin receptor signaling pathway	BP	2	9	0.0437999	0.701615	1	1
GO:0001851	complement component C3b binding	MF	1	1	0.0438601	0.701615	0	1
GO:0016485	protein processing	BP	4	32	0.0438922	0.701615	0	4
GO:0044338	canonical Wnt signaling pathway involved in mesenchymal stem cell differentiation	BP	1	1	0.0439381	0.701615	1	0
GO:0044339	canonical Wnt signaling pathway involved in osteoblast differentiation	BP	1	1	0.0439381	0.701615	1	0
GO:0032946	positive regulation of mononuclear cell proliferation	BP	1	1	0.044202	0.70411	0	1
GO:0060611	mammary gland fat development	BP	1	1	0.044202	0.70411	0	1
GO:0005088	Ras guanyl-nucleotide exchange factor activity	MF	2	7	0.0447774	0.712407	1	1
GO:0045176	apical protein localization	BP	2	7	0.0448541	0.71255	2	0
GO:0045930	negative regulation of mitotic cell cycle	BP	3	17	0.0448953	0.71255	1	2
GO:0016529	sarcoplasmic reticulum	CC	4	32	0.0452506	0.713595	0	4
GO:0045089	positive regulation of innate immune response	BP	2	10	0.0452783	0.713595	0	2
GO:0048839	inner ear development	BP	5	53	0.0453147	0.713595	3	2
GO:0004854	xanthine dehydrogenase activity	MF	1	1	0.0453431	0.713595	0	1
GO:0004855	xanthine oxidase activity	MF	1	1	0.0453431	0.713595	0	1
GO:0009115	xanthine catabolic process	BP	1	1	0.0453431	0.713595	0	1
GO:2001213	negative regulation of vasculogenesis	BP	1	1	0.0453431	0.713595	0	1
GO:0060430	lung saccule development	BP	2	8	0.045434	0.713689	0	2
GO:0035066	positive regulation of histone acetylation	BP	2	8	0.0454583	0.713689	1	1
GO:0003181	atrioventricular valve morphogenesis	BP	2	8	0.0455772	0.714698	1	1
GO:0004464	leukotriene-C4 synthase activity	MF	1	2	0.0457124	0.7152	0	1
GO:0014005	microglia development	BP	1	1	0.0457405	0.7152	0	1
GO:0007166	cell surface receptor signaling pathway	BP	4	36	0.0458467	0.7152	0	4
GO:0005890	sodium:potassium-exchanging ATPase complex	CC	2	9	0.0458704	0.7152	0	2
GO:0070306	lens fiber cell differentiation	BP	2	9	0.0458905	0.7152	0	2
GO:0008480	sarcosine dehydrogenase activity	MF	1	1	0.0459373	0.7152	0	1
GO:0042524	negative regulation of tyrosine phosphorylation of Stat5 protein	BP	2	7	0.0460221	0.715668	2	0
GO:0008191	metalloendopeptidase inhibitor activity	MF	2	10	0.0460832	0.715768	1	1
GO:0010818	T cell chemotaxis	BP	1	2	0.0461617	0.716135	1	0
GO:0001781	neutrophil apoptotic process	BP	1	2	0.0462284	0.716322	0	1
GO:0045121	membrane raft	CC	12	165	0.0464295	0.718587	2	10
GO:0010577	metalloenzyme activator activity	MF	1	2	0.0467591	0.722832	0	1
GO:0047023	androsterone dehydrogenase activity	MF	1	2	0.0469133	0.724359	0	1
GO:0086005	ventricular cardiac muscle cell action potential	BP	2	8	0.0470918	0.726222	2	0
GO:0042492	gamma-delta T cell differentiation	BP	1	1	0.047145	0.726222	1	0
GO:0035455	response to interferon-alpha	BP	2	11	0.0473439	0.727921	2	0
GO:0060346	bone trabecula formation	BP	2	8	0.0474701	0.727921	0	2
GO:0016028	rhabdomere	CC	1	1	0.0474947	0.727921	0	1
GO:0043117	positive regulation of vascular permeability	BP	2	10	0.0475365	0.727921	0	2
GO:0060665	regulation of branching involved in salivary gland morphogenesis by mesenchymal-epithelial signaling	BP	2	8	0.0475727	0.727921	1	1
GO:0001948	glycoprotein binding	MF	5	49	0.0475893	0.727921	1	4
GO:0061298	retina vasculature development in camera-type eye	BP	2	7	0.047667	0.728259	0	2
GO:0043067	regulation of programmed cell death	BP	1	2	0.0483375	0.73687	0	1
GO:0007157	heterophilic cell-cell adhesion	BP	4	29	0.0483609	0.73687	1	3
GO:0001960	negative regulation of cytokine-mediated signaling pathway	BP	2	9	0.0484265	0.73687	1	1
GO:0045779	negative regulation of bone resorption	BP	2	10	0.0484665	0.73687	1	1
GO:0005777	peroxisome	CC	6	72	0.0485124	0.73687	2	4
GO:0031715	C5L2 anaphylatoxin chemotactic receptor binding	MF	1	1	0.048571	0.736905	0	1
GO:0051016	barbed-end actin filament capping	BP	2	10	0.0490259	0.742553	0	2
GO:0043380	regulation of memory T cell differentiation	BP	1	1	0.0490569	0.742553	0	1
GO:0030275	LRR domain binding	MF	2	8	0.0495031	0.74784	1	1
GO:0001075	RNA polymerase II core promoter sequence-specific DNA binding transcription factor activity involved in preinitiation complex assembly	MF	1	1	0.0496445	0.74784	0	1
GO:0071307	cellular response to vitamin K	BP	1	2	0.0496705	0.74784	0	1
GO:0007605	sensory perception of sound	BP	9	109	0.0497044	0.74784	3	6
GO:0002408	myeloid dendritic cell chemotaxis	BP	1	1	0.0497182	0.74784	1	0
GO:0042095	interferon-gamma biosynthetic process	BP	1	2	0.0497492	0.74784	0	1
GO:0047391	alkylglycerophosphoethanolamine phosphodiesterase activity	MF	1	1	0.0498511	0.74851	1	0
GO:0044254	multicellular organismal protein catabolic process	BP	1	1	0.0499184	0.748661	0	1
